# Supplementary material for: Modular Evolution of DNA-Binding Preference of a Tbrain Transcription Factor Provides a Mechanism for Modifying Gene Regulatory Networks
Source: Mol Biol Evol. 2014 Jul 12;31(10):2672–88. doi: 10.1093/molbev/msu213 (PMC4166925; doi:10.1093/molbev/msu213)
Supplement: Supplementary Data [file supp_msu213_Sup_Figure_1_Tbox_alignment.txt]

>SpTbx4 XP_003727667
GITATLAQSSMWRKFHECETEMIINRSGRRMFPCFAVSLSGLQPDALYRISVTITSDNRS
RYKFINGKWLAVGKADPEMP-NEPYEHPLSPNHGLFWESNVVSFAKLKITNNKDTKAKN-
------------QIVLHSMHEYTPRLFIERLISNKSPHGDIKVEKDSMSEPSPTSNSMST
SSSPSTWMHMQQDHRSSEPSSSDAASTSTGLRHSGGSTSSTMTSSSPDPRVDQMTSISFS
ETSFVAVTAYQNDHITQLKIQNNPFAKAFRDAEVA-
>PmTbx4  KM091270
GIQVTLENSKLWKMFNKCGTEMIVNRIGRRMFPCVVITMLGMDPTTLYRVQMELDASDRR
RYKFINGKWVPVGKADAEPP-NKLFEHPDSPSLGAFWMQDRVSFAKLKITNNQETGGT--
------------NTVLHSMHRYTPRIIITQLRCSSANVRGIAA-------PCSDP-----
-----------------------NLPTEGGVPHYR--------QLPAAVGGSRPSCFEFE
ETAFIAVTAYHSEQITQLKIQNNPFAKAFRDADIAS
>SkTbx4 XP_002733999
GVTVSLDEPDLWREFHKHGTEMILNRTGRRMFPCIGVQISGLEPAALYSVEMEMVMSDNR
RYKFIHNKWLPIGKADSDIN-NTPFHHPDSTARGSFWMNSKVSFAKVKITNNKENLGT--
------------HTVLHSMHKYTPVIKIIKHGSRD-------------------------
-----------------------------------------------TDNGTGMLQFSFQ
QTSFIAVTAYQNEHVTQLKIQNNPFAKAFRDADV--
>DrTbx2a AAI52186
DPKVTLEAKELWDQFHKIGTEMVITKSGRRMFPPFKVRVNGLDKKAKYILLMDIVAADDC
RYKFHNSRWMVAGKADPEMP-KRMYIHPDSPATGEQWMAKPVAFHKLKLTNNISDKHGFT
--------------ILNSMHKYQPRFHIVRANDILKLP----------------------
--------------------------------------------------YSTFRTYVFP
ETDFIAVTAYQNDKITQLKIDDNPFAKGFRDTG---
>XtTbx2 NP_001030291
--KVTLEAKELWDQFHKLGTEMVITKSGRRMFPPFKVRVSGLDKKAKYILLMDIVAADDC
RYKFHNSRWMVAGKADPEMP-KRMYIHPDSPATGEQWMAKPVAFHKLKLTNNISDKHGFT
--------------ILNSMHKYQPRFHIVRANDILKLP----------------------
--------------------------------------------------YSTFRTYVFP
ETDFIAVTAYQNDKITQLKIDNNPFAKGFRDTG---
>MmTbx2 EDL15776
DPKVTLEAKELWDQFHKLGTEMVITKSGRRMFPPFKVRVSGLDKKAKYILLMDIVAADDC
RYKFHNSRWMVAGKADPEMP-KRMYIHPDSPATGEQWMAKPVAFHKLKLTNNISDKHGFT
--------------ILNSMHKYQPRFHIVRANDILKLP----------------------
--------------------------------------------------YSTFRTYVFP
ETDFIAVTAYQNDKITQLKIDNNPFAKGFRDTG---
>SpTbx2/3 NP_001123280
DPQVTLESKELWEKFHKRGTEMVITKSGRRMFPSFKVRVSGLDKKAKYILLMDIVAADDC
RYKFHNSRWMVAGKADPEMP-KRMYIHPDSPSTGEQWMQKCVSFHKLKLTNNISDKHGFQ
T-------------ILNSMHKYQPRFHIVKANDILKLP----------------------
--------------------------------------------------WSQFRTFVFV
ETVFIGVTAYQNEKITQLKIDYNPFAKGFRDTGA--
>PmTbx2/3 KM091269
DPQVTLESKELWDQFHKRGTEMVITKSGRRMFPSFKVRVSGLDKKAKYILLMDIVAADDC
RYKFHNSRWMVAGKADPEMP-KRMYIHPDSPSTGEQWMQKTVSFHKLKLTNNISDKHGFV
SSPVSCYFGFLNWTLWNAMHKYQPRFHIVKANDILKLP----------------------
--------------------------------------------------WSHFRTFVFR
ETDFIAVTAYQNEKVTQLKIDNNPFAKGFRDQGT--
>MmBra NP_033335
ELRVGLEESELWLRFKELTNEMIVTKNGRRMFPVLKVNVSGLDPNAMYSFLLDFVTADNH
RWKYVNGEWVPGGKPEPQAP-SCVYIHPDSPNFGAHWMKAPVSFSKVKLTNKLNGG----
G-----------QIMLNSLHKYEPRIHIVRVG-----G----------------------
-----------------------------------------------PQ--RMITSHCFP
ETQFIAVTAYQNEEITALKIKYNPFAKAFLDAKER-
>XlBra NP_001084047
ELKVSLEERDLWTRFKELTNEMIVTKNGRRMFPVLKVSMSGLDPNAMYTVLLDFVAADNH
RWKYVNGEWVPGGKPEPQAP-SCVYIHPDSPNFGAHWMKDPVSFSKVKLTNKMNGG----
G-----------QIMLNSLHKYEPRIHIVRVG-----G----------------------
-----------------------------------------------TQ--RMITSHSFP
ETQFIAVTAYQNEEITALKIKHNPFAKAFLDAKER-
>SpBra XP_782140
GLKVRLDDVELWKKFHKLTNEMIVTKSGRRMFPVLSASIAGLDPNSMYSVLLDFSAADDH
RWKYVNGEWIPGGKPDGSPP-TTAYIHPDSPNFGAHWMKQAVNFSKVKLSNKLNGS----
G-----------QVMLNSLHKYEPRIHIIRVG-----G----------------------
-----------------------------------------------REKQRLVGSYSFT
ETRFIAVTAYQNEDITQLKIKYNPFAKAFLDIKDK-
>PmBra KM091268
GLKVTLEDRDLWRRFSKLTNEMIVTKTGRRMFPVLSASVTGLNPNAMYSILLDFTPADEH
RWKYVNGEWVPGGKPDSPPP-STAYIHPDSPNFGAHWMKQSVSFSKVKLSNKLNGT----
G-----------QIMLNSLHKYEPRIHVIRVG-----G----------------------
-----------------------------------------------PEKQRLIRSFSFP
ETQFIAVTAYQNEDITQLKIKYNPFAKAFLDIKEK-
>MmTbx21 NP_062380.2
KLRVALSNHLLWSKFNQHQTEMIITKQGRRMFPFLSFTVAGLEPTSHYRMFVDVVLVDQH
HWRYQSGKWVQCGKAEGSMPGNRLYVHPDSPNTGAHWMRQEVSFGKLKLTNNKGASNNVT
Q-----------MIVLQSLHKYQPRLHIVEVNDGEPEA----------------------
-----------------------------------------------ACSASNTHVFTFQ
ETQFIAVTAYQNAEITQLKIDNNPFAKGFRENFES-
>XtTbx21 XP_002940203
KVQITLTNYSLWDKFHKHQTEMIITKQGRRMFPFLSFRVAGLDPVAQYNLHVDVVLADQN
HWRYQGGKWTQCGKAEGNMPGNRTYQHPDSPNTGAHWMRQEVIFSKLKLTNNKGASNNVS
Q-----------MVVLQSLHKYQPRFHVTRVEDPGGPE----------------------
---------------------------------------------------SQSHSFIFP
ETQFIAVTAYQNADITQLKIDHNPFAKGFRDHCDL-
>DrTbx21 NP_001164070.1
KTQVLLNNYPLWAKFHKYQTEMIITKQGRRMFPFLSFNITSLDPSAHYNIYVDVVLADQH
HWRYQGGKWVQCGKAEGNMPGNRMYMHPDSPNTGTHWMRQEVSFGKLKLTNNKGSSNNVA
Q-----------MIVLQSLHKYQPRLHIVEVKEDGTED----------------------
-----------------------------------------------PFLTSKTQTFVFP
ETQFIAVTAYQNADITQLKIDHNPFAKGFRDNYDT-
>MmEomes(Tbr2) BAA83416
RAHVYLCNRPLWLKFHRHQTEMIITKQGRRMFPFLSFNINGLNPTAHYNVFVEVVLADPN
HWRFQGGKWVTCGKADNNMQGNKMYVHPESPNTGSHWMRQEISFGKLKLTNNKGANNNNT
Q-----------MIVLQSLHKYQPRLHIVEVTEDGVED----------------------
-----------------------------------------------LNEPSKTQTFTFS
ETQFIAVTAYQNTDITQLKIDHNPFAKGFRDNYDS-
>XtEomes NP_001122124
RAQVFLCNRPLWLKFHRHQTEMIITKQGRRMFPFLSFNITGLNPTAHYNVFVEVVLADPN
HWRFQGGKWVTCGKADNNMQGNKVYVHPESPNTGAHWMRQEISFGKLKLTNNKGANNNST
Q-----------MIVLQSLHKYQPRLHIVEVSEDGVED----------------------
-----------------------------------------------LNDSAKSQTFTFP
ETQFIAVTAYQNTDITQLKIDHNPFAKGFRDNYDS-
>DrEomes AAG48250
RAQVYLCNRPLWLKFHRHQTEMIITKQGRRMFPFLSFNITGLNLTAHYNVFVEIVLADPN
HWRFQGGKWVTCGKADNNMQGNKVYVHPESPNTGAHWMRQEISFGKLKLTNNKGANNNNT
Q-----------MIVLQSLHKYQPRLHIVEVTEDGVED----------------------
-----------------------------------------------MSSEAKTQTFTFP
ENQFIAVTAYQNTDITQLKIDHNPFAKGFRDNYDS-
>DrTbr1 NP_001108562
KAQVYLCNRALWFKFHRHQTEMIITKQGRRMFPCLTFNVSGLDPAGHYNIAVDVILADPN
HWRFQGGKWVPCGKADTNVTGNRVYTHPDSPNTGAHWMRQEISFGKLKLTNNKGASSNNT
Q-----------MIVLQSLHKYQPRVHVIEISKNEDED----------------------
-----------------------------------------------TSDPDGVQTFTFP
ETQFISVTAYQNTDITQLKIDHNPFAKGFRDNYDT-
>MmTbr1 AAA92011
KAQVYLCNRPLWLKFHRHQTEMIITKQGRRMFPFLSFNISGLDPTAHYNIFVDVILADPN
HWRFQGGKWVPCGKADTNVQGNRVYMHPDSPNTGAHWMRQEISFGKLKLTNNKGASNNNG
Q-----------MVVLQSLHKYQPRLHVVEVNEDGTED----------------------
-----------------------------------------------TSQPGRVQTFTFP
ETQFIAVTAYQNTDITQLKIDHNPFAKGFRDNYDT-
>XtTbr1 AAI36087
KAQVYLCNRPLWLKFHRHQTEMIITKQGRRMFPFLSFNISGLDPTAHYNIFVDVILADPN
HWRFQGGKWVPCGKADTNVQGNRVYMHPDSPNTGAHWMRQEISFGKMKLTNNKGASNNNG
Q-----------MVVLQSLHKYQPRLHVVEVNEDGTED----------------------
-----------------------------------------------TSQPGRVQTFTFP
ETQFIAVTAYQNTDITQLKIDHNPFAKGFRDNYDT-
>PpTbr Q9NL40
KASVFLCNSELWRKFHEHRTEMIITKQGRRMFPQLVFRLSGLNPAAHYNVFVDMVIADPN
SWKFQSGKWVATGKSDGVPRATGIFKHPDSPNTGEHWMRQDIAFSKLKLTNNRGKDSG--
------------YLVINSMHIYQPRIHVLDLT-----G----------------------
--------------------------------------------------ARVLQTHSFP
ETQFIGVTAYQNTDITQLKIDHNPFAKGFRDNYDS-
>PmTbr KM091267
KASVFLCNSELWRKFHEHRTEMIITKQGRRMFPQLVFRLSGLNPAAHYNVFVDMVIADPN
SWKFQSGKWVATGKSDGVPRATGIYKHPDSPNTGEHWMRQDIAFSKLKLTNNRGKDSG--
------------YLMINSMHIYQPRIHVLDLT-----G----------------------
--------------------------------------------------ARVLQTHSFP
ETQFIGVTAYQNTDITQLKIDHNPFAKGFRDNYDS-
>PlTbr CAC51029
KAVVYLCNRDLWRKFHQHKTEMIITKQGRRMFPQLVYKLSGLNPTSQYNVFVDMVLCDPN
QWKFQCGKWIPCGQAENIPKVSNTYLHPDSPSNGLHWMHQDIVFSKLKLTNHRGKDNG--
------------FVVLNSMHKYQPRIHVLELG-----E----------------------
--------------------------------------------------SRSLQTHSFP
ETRFFGVTAYQNTDVTQLKIDYNPFAKGFRDNYDN-
>LvTbr CAY90195
KASVYLCNRDLWRKFHQHKTEMIITKQGRRMFPQLVFKLTGLNPTSQYNVFVDMVLCDPN
QWKFQCGKWMPCGQAENIPKVSNIYLHPDSPSNGLHWMHQDIVFSKLKLTNHRGKDNG--
------------FVILNSMHKYQPRIHVVELS-----E----------------------
--------------------------------------------------SRYIQTHSFP
ETQFFGVTAYQNTDVTQLKIDYNPFAKGFRDNYDN-
>SpTbr XP_791266
KASVYLCNRDLWRKFHQHKTEMIITKQGRRMFPQLVFKLTGLNPTSQYNVFVDMVLCDPN
QWKFQCGKWIPCGQAENIPKVSNIYLHPDSPSNGLHWMHQDIVFSKLKLTNHRAKDNG--
------------FVILNSMHQYQPRIHVLELS-----E----------------------
--------------------------------------------------SRSIQTHSFP
ETQFFGVTAYQNTDVTQLKIDYNPFAKGFRDNYDN-
>HpTbr BAB20810
KASVYLCNRDLWRKFHQHKTEMIITKQGRRMFPQLVFKLTGLNPTSQYNVFVDMVLCDPN
QWKFQCGKWIPCGQAENIPKVSNIYLHPDSPSNGLHWMHQDIVFSKLKLTNHRAKDNG--
------------FVILNSMHQYQPRIHVLELT-----E----------------------
--------------------------------------------------SRSIQTHSFP
ETQFFAVTAYQNTDVTQLKIDYNPFAKGFRDNYDN-
>SmTbr ACV88662
RAAVYLCNRDLWRKFHQRKTEMIITKQGRRMFPQLVYKLSGLDPTTQYNVFVDMVLCDPN
QWKFQCGKWVPCGQAENIPKVSNVYLHPDSPSQGVHWMHQDIVFSKLKLTNYRGKDNG--
------------FVILNSMHQYQPRIHVLELN-----D----------------------
--------------------------------------------------RRSLRTFNFP
ETQFFAVTAYQNTDVTQLKIDYNPFAKGFRDNYDN-
>PjTbr ACV88663
RASAYLCNRQLWRKFHHHKTEMIITKQGRRMFPQLVFKLTGLDPTTQYNVFVDMVLCDPN
QWKFQCGKWVPCGQAENIPKVSNIYLHPDSPSQGVHWMHQDIVFSKLKLTNHRGKDNG--
------------FVILNSMHKYQPRIHVLELN-----D----------------------
--------------------------------------------------RRSLQTYSFP
ETQFFAVTAYQNTDVTQLKIDYNPFAKGFRDNFDN-
>BfTbr AAG34893
KLSVFLTNRDLWVKFHQHETEMIITKQGRRMFPVLQFAISGLDPHAQYNVFVDMVLADVN
HWKFQNGKWVPCGRADTNPQGSRVYVHPESPNSGAHWMKQEVVFSKLKLTNNKGADNG--
------------HVVLNSMHKYQPRLHIIEVSNRAGGG----------------------
--------------------------------------------------ERVLQSHSFP
ETQFIAVTAYQNTDITQLKIDYNPFAKGFRDNYDG-
>PfTbr BAB19985
KACVYLCNRDLWLKFHQQNTEMIITKQGRRMFPTLSFRFTGLDPSAHYNVFVDMVLSDPN
HWKFQSGKWVPCGQAEHVHPGSNIYIHPDSPNTGNHWMKQEVVFSKLKLTNNKGKDNG--
------------HIVLNSMHKYQPRIHVIEVSPNRPPD----------------------
--------------------------------------------------QRTLQTHSFP
ETQFFAVTAYQNTDITQLKIDHNPFAKGFRDNYDS-
>SkTbr NP_001158462
KACVYLCNRDLWLKFHQHNTEMIITKQGRRMFPTLSFRFTGLDQTAHYNVFVDMVLSDPN
HWKFQSGKWVPCGQAEHVHPGSNIYIHPDSPNTGSHWMKQEVVFGKLKLTNNKGKEHG--
------------HIVLNSMHKYQPRIHVIEVSPNRPPD----------------------
--------------------------------------------------QRTLQTHSFP
ETQFFAVTAYQNTDITQLKIDHNPFAKGFRDNYDC-
