# Supplementary material for: Modular Evolution of DNA-Binding Preference of a Tbrain Transcription Factor Provides a Mechanism for Modifying Gene Regulatory Networks
Source: Mol Biol Evol. 2014 Jul 12;31(10):2672–88. doi: 10.1093/molbev/msu213 (PMC4166925; doi:10.1093/molbev/msu213)
Supplement: Supplementary Data [file supp_msu213_Sup_Table_1.xls]

## Sheet: Contents
Contents of data presented in Supplementary Table 1:
Excel Worksheet Tab	Description
PmTbr Dataset 1 8-mers	E-scores for all 8-mers for PmTbr, dataset 1, AMADID # 016060
PmTbr Dataset 2 8-mers	E-scores for all 8-mers for PmTbr, dataset 2, AMADID # 016060
SpTbr Dataset 1 8-mers	E-scores for all 8-mers for SpTbr, dataset 1, AMADID # 016060
SpTbr Dataset 2 8-mers	E-scores for all 8-mers for SpTbr, dataset 2, AMADID # 016060
PmTbr Dataset 1 & 2 Correlation	Scatterplot of E-score data for Dataset 1 vs. Dataset 2 and Correlation Coefficeint
SpTbr Dataset 1 & 2 Correlation	Scatterplot of E-score data for Dataset 1 vs. Dataset 2 and Correlation Coefficeint

## Sheet: PmTbr Dataset 1  8-mers
8-mer	8-mer	E-score	Median	Z-score
AAAAAAAA	TTTTTTTT	0.27686	11843.3	1.3849
AAAAAAAC	GTTTTTTT	0.06411	8927.38	0.3161
AAAAAAAG	CTTTTTTT	-0.05018	8485.42	0.1241
AAAAAAAT	ATTTTTTT	0.14584	12166.1	1.4866
AAAAAACA	TGTTTTTT	0.01122	9408.51	0.5146
AAAAAACC	GGTTTTTT	-0.09539	7586.78	-0.2992
AAAAAACG	CGTTTTTT	0.11023	10688.6	0.997
AAAAAACT	AGTTTTTT	-0.0505	8486.58	0.1246
AAAAAAGA	TCTTTTTT	-0.08742	8640.05	0.1924
AAAAAAGC	GCTTTTTT	-0.01778	7657.47	-0.2642
AAAAAAGG	CCTTTTTT	-0.06089	5941.61	-1.2236
AAAAAAGT	ACTTTTTT	-0.0236	7608.87	-0.2882
AAAAAATA	TATTTTTT	0.12475	9953.05	0.7274
AAAAAATC	GATTTTTT	0.19077	13121.7	1.7726
AAAAAATG	CATTTTTT	-0.15584	7473.5	-0.3561
AAAAAATT	AATTTTTT	-0.04963	9861.27	0.6923
AAAAACAA	TTGTTTTT	-0.00364	8459.57	0.1125
AAAAACAC	GTGTTTTT	0.3307	21039	3.5579
AAAAACAG	CTGTTTTT	-0.17104	8273.28	0.0283
AAAAACAT	ATGTTTTT	-0.20167	7803.19	-0.1929
AAAAACCA	TGGTTTTT	0.02727	8059.37	-0.0707
AAAAACCC	GGGTTTTT	-0.00182	10057.2	0.7667
AAAAACCG	CGGTTTTT	-0.01648	8661.63	0.2018
AAAAACCT	AGGTTTTT	-0.03978	6934.32	-0.6393
AAAAACGA	TCGTTTTT	-0.17696	7283.11	-0.4537
AAAAACGC	GCGTTTTT	0.14495	12315.4	1.5327
AAAAACGG	CCGTTTTT	-0.00317	7951.64	-0.1216
AAAAACGT	ACGTTTTT	0.11155	9931.5	0.7192
AAAAACTA	TAGTTTTT	-0.10074	9251.26	0.4509
AAAAACTC	GAGTTTTT	-0.00638	8487.03	0.1248
AAAAACTG	CAGTTTTT	-0.05692	8824.49	0.2723
AAAAACTT	AAGTTTTT	-0.10471	5966.42	-1.2078
AAAAAGAA	TTCTTTTT	-0.14576	7667.44	-0.2592
AAAAAGAC	GTCTTTTT	0.03744	8653.58	0.1983
AAAAAGAG	CTCTTTTT	-0.21553	6072.22	-1.1414
AAAAAGAT	ATCTTTTT	-0.15585	9066.55	0.3746
AAAAAGCA	TGCTTTTT	0.21654	8823.08	0.2717
AAAAAGCC	GGCTTTTT	-0.17345	6137.04	-1.1012
AAAAAGCG	CGCTTTTT	0.05492	8386.87	0.0799
AAAAAGCT	AGCTTTTT	-0.07316	7172.6	-0.5115
AAAAAGGA	TCCTTTTT	-0.07705	7653.17	-0.2663
AAAAAGGC	GCCTTTTT	0.02895	10070.8	0.7718
AAAAAGGG	CCCTTTTT	-0.2021	6016.92	-1.1759
AAAAAGGT	ACCTTTTT	0.13238	9243.75	0.4478
AAAAAGTA	TACTTTTT	0.01754	6238.6	-1.0391
AAAAAGTC	GACTTTTT	-0.17423	6294.63	-1.0053
AAAAAGTG	CACTTTTT	0.27621	13238	1.8059
AAAAAGTT	AACTTTTT	0.1766	8291.16	0.0365
AAAAATAA	TTATTTTT	-0.03931	8399.31	0.0855
AAAAATAC	GTATTTTT	0.01133	7645.77	-0.2699
AAAAATAG	CTATTTTT	0.01736	7764.01	-0.2119
AAAAATAT	ATATTTTT	0.0056	8332.88	0.0555
AAAAATCA	TGATTTTT	0.13972	10030.2	0.7566
AAAAATCC	GGATTTTT	-0.10671	7970.84	-0.1125
AAAAATCG	CGATTTTT	0.2134	12777	1.6719
AAAAATCT	AGATTTTT	0.11191	9146.18	0.4077
AAAAATGA	TCATTTTT	-0.03063	8494.56	0.1282
AAAAATGC	GCATTTTT	-0.00016	9522.67	0.5602
AAAAATGG	CCATTTTT	-0.10617	8738.46	0.2352
AAAAATGT	ACATTTTT	0.15978	7895.44	-0.1484
AAAAATTA	TAATTTTT	0.05896	7791.23	-0.1987
AAAAATTC	GAATTTTT	-0.10118	6965.98	-0.6221
AAAAATTG	CAATTTTT	-0.04192	8894.62	0.3022
AAAAATTT	AAATTTTT	0.02111	8735.25	0.2338
AAAACAAA	TTTGTTTT	-0.05368	9565.18	0.5771
AAAACAAC	GTTGTTTT	0.1108	11880.4	1.3968
AAAACAAG	CTTGTTTT	-0.15348	9049.93	0.3677
AAAACAAT	ATTGTTTT	-0.16629	7307.1	-0.4413
AAAACACA	TGTGTTTT	0.20058	15701.9	2.4514
AAAACACC	GGTGTTTT	0.37047	20946.5	3.5413
AAAACACG	CGTGTTTT	0.21926	13090	1.7634
AAAACACT	AGTGTTTT	0.26199	18595	3.0909
AAAACAGA	TCTGTTTT	-0.08729	7638.14	-0.2737
AAAACAGC	GCTGTTTT	0.20974	13867.7	1.9817
AAAACAGG	CCTGTTTT	0.06316	11412.9	1.2449
AAAACAGT	ACTGTTTT	-0.18513	6996.38	-0.6056
AAAACATA	TATGTTTT	-0.11662	8228.84	0.008
AAAACATC	GATGTTTT	-0.01017	8152.85	-0.0271
AAAACATG	CATGTTTT	0.00777	9465.54	0.5375
AAAACATT	AATGTTTT	-0.08562	7122.3	-0.5382
AAAACCAA	TTGGTTTT	-0.11104	7872.41	-0.1595
AAAACCAC	GTGGTTTT	-0.0752	7489.57	-0.348
AAAACCAG	CTGGTTTT	0.07899	9391.36	0.5077
AAAACCAT	ATGGTTTT	0.0579	9261.57	0.4551
AAAACCCA	TGGGTTTT	0.0523	8928.09	0.3164
AAAACCCC	GGGGTTTT	-0.22524	7548.42	-0.3184
AAAACCCG	CGGGTTTT	0.09625	12368.8	1.5491
AAAACCCT	AGGGTTTT	-0.21452	6756.38	-0.7376
AAAACCGA	TCGGTTTT	-0.04005	8421.07	0.0953
AAAACCGC	GCGGTTTT	0.03274	9581.93	0.5837
AAAACCGG	CCGGTTTT	-0.11265	7468.47	-0.3587
AAAACCGT	ACGGTTTT	0.02741	9159.79	0.4133
AAAACCTA	TAGGTTTT	-0.14745	7798.97	-0.1949
AAAACCTC	GAGGTTTT	-0.07362	7045.55	-0.5791
AAAACCTG	CAGGTTTT	0.23552	11951.3	1.4193
AAAACCTT	AAGGTTTT	-0.1227	7008.9	-0.5988
AAAACGAA	TTCGTTTT	-0.15748	8527.22	0.1427
AAAACGAC	GTCGTTTT	-0.04361	8304.51	0.0426
AAAACGAG	CTCGTTTT	-0.17606	7131.84	-0.5331
AAAACGAT	ATCGTTTT	-0.11803	7403.93	-0.3915
AAAACGCA	TGCGTTTT	0.0023	9234.82	0.4441
AAAACGCC	GGCGTTTT	0.10731	11289.8	1.2039
AAAACGCG	CGCGTTTT	0.21505	14777.2	2.2219
AAAACGCT	AGCGTTTT	-0.15855	7311.46	-0.439
AAAACGGA	TCCGTTTT	-0.06739	5642.18	-1.4191
AAAACGGC	GCCGTTTT	-0.09159	7012.4	-0.597
AAAACGGG	CCCGTTTT	-0.14772	7235.99	-0.4783
AAAACGGT	ACCGTTTT	0.04976	8027.18	-0.0859
AAAACGTA	TACGTTTT	-0.14393	6209.05	-1.0571
AAAACGTC	GACGTTTT	0.05213	8089.17	-0.0568
AAAACGTG	CACGTTTT	0.29537	16730.5	2.6914
AAAACGTT	AACGTTTT	-0.09329	8427.82	0.0983
AAAACTAA	TTAGTTTT	0.01264	9538.26	0.5664
AAAACTAC	GTAGTTTT	0.07264	10500.1	0.9297
AAAACTAG	CTAGTTTT	-0.17517	7531.22	-0.327
AAAACTAT	ATAGTTTT	-0.01564	7757.19	-0.2152
AAAACTCA	TGAGTTTT	-0.09136	7135.69	-0.5311
AAAACTCC	GGAGTTTT	-0.08114	7681.45	-0.2523
AAAACTCG	CGAGTTTT	-0.03217	8798.84	0.2612
AAAACTCT	AGAGTTTT	-0.00146	7581.42	-0.3019
AAAACTGA	TCAGTTTT	-0.14659	8700.67	0.2188
AAAACTGC	GCAGTTTT	0.22053	12525.8	1.5968
AAAACTGG	CCAGTTTT	0.07158	11024.3	1.1139
AAAACTGT	ACAGTTTT	0.18493	13385.2	1.8478
AAAACTTA	TAAGTTTT	0.02257	9223.91	0.4397
AAAACTTC	GAAGTTTT	0.10874	7668.74	-0.2586
AAAACTTG	CAAGTTTT	-0.05378	7416.62	-0.385
AAAACTTT	AAAGTTTT	0.02295	9696.93	0.6288
AAAAGAAA	TTTCTTTT	-0.0096	8210.88	-0.0003
AAAAGAAC	GTTCTTTT	-0.05827	7340.99	-0.4238
AAAAGAAG	CTTCTTTT	-0.17101	6401	-0.9419
AAAAGAAT	ATTCTTTT	-0.02613	8001.8	-0.0978
AAAAGACA	TGTCTTTT	-0.03978	8430.25	0.0994
AAAAGACC	GGTCTTTT	-0.11343	6935.29	-0.6388
AAAAGACG	CGTCTTTT	-0.06314	7353.12	-0.4175
AAAAGACT	AGTCTTTT	-0.18103	4726.77	-2.0886
AAAAGAGA	TCTCTTTT	0.1303	8393.12	0.0827
AAAAGAGC	GCTCTTTT	-0.09642	7203.54	-0.4953
AAAAGAGG	CCTCTTTT	-0.07095	7792.09	-0.1983
AAAAGAGT	ACTCTTTT	-0.12738	8550.3	0.1529
AAAAGATA	TATCTTTT	-0.11003	6154.73	-1.0903
AAAAGATC	GATCTTTT	-0.09429	7503.91	-0.3408
AAAAGATG	CATCTTTT	-0.09387	7823.69	-0.183
AAAAGATT	AATCTTTT	-0.1299	6438.03	-0.9201
AAAAGCAA	TTGCTTTT	-0.01021	7587.88	-0.2987
AAAAGCAC	GTGCTTTT	0.09773	11033.7	1.1172
AAAAGCAG	CTGCTTTT	0.13781	10665.5	0.9888
AAAAGCAT	ATGCTTTT	-0.22053	5288.63	-1.6638
AAAAGCCA	TGGCTTTT	-0.04244	9203.36	0.4312
AAAAGCCC	GGGCTTTT	-0.23564	7170.39	-0.5127
AAAAGCCG	CGGCTTTT	0.05273	9553.12	0.5723
AAAAGCCT	AGGCTTTT	-0.0955	7614.02	-0.2857
AAAAGCGA	TCGCTTTT	0.08424	11121.2	1.147
AAAAGCGC	GCGCTTTT	0.23903	10064.7	0.7696
AAAAGCGG	CCGCTTTT	-0.18657	7524.15	-0.3306
AAAAGCGT	ACGCTTTT	0.17933	12815.1	1.6832
AAAAGCTA	TAGCTTTT	-0.11512	6098.72	-1.1249
AAAAGCTC	GAGCTTTT	-0.07848	7726.33	-0.2303
AAAAGCTG	CAGCTTTT	0.16582	11094.4	1.1379
AAAAGCTT	AAGCTTTT	0.01031	8651.38	0.1973
AAAAGGAA	TTCCTTTT	0.04399	9551.09	0.5715
AAAAGGAC	GTCCTTTT	-0.03978	8664.99	0.2033
AAAAGGAG	CTCCTTTT	0.10873	10177.2	0.8116
AAAAGGAT	ATCCTTTT	0.02511	8867.89	0.2908
AAAAGGCA	TGCCTTTT	0.07907	11323.5	1.2152
AAAAGGCC	GGCCTTTT	-0.12369	7898.89	-0.1468
AAAAGGCG	CGCCTTTT	0.17052	13060.7	1.7549
AAAAGGCT	AGCCTTTT	-0.05602	6677.72	-0.7819
AAAAGGGA	TCCCTTTT	-0.24506	6594.86	-0.8291
AAAAGGGC	GCCCTTTT	0.0125	10461.1	0.9156
AAAAGGGG	CCCCTTTT	-0.03409	6198.87	-1.0633
AAAAGGGT	ACCCTTTT	-0.19692	6339.78	-0.9783
AAAAGGTA	TACCTTTT	-0.1463	6605.97	-0.8227
AAAAGGTC	GACCTTTT	-0.05305	5974.73	-1.2026
AAAAGGTG	CACCTTTT	0.45029	43114.6	6.2712
AAAAGGTT	AACCTTTT	-0.00258	7814.28	-0.1875
AAAAGTAA	TTACTTTT	-0.2062	6369.52	-0.9606
AAAAGTAC	GTACTTTT	-0.06098	7830.56	-0.1796
AAAAGTAG	CTACTTTT	-0.14224	8035.4	-0.082
AAAAGTAT	ATACTTTT	0.05868	11068.1	1.129
AAAAGTCA	TGACTTTT	-0.16062	7947.19	-0.1237
AAAAGTCC	GGACTTTT	-0.18615	5211.66	-1.7193
AAAAGTCG	CGACTTTT	0.13462	10612.1	0.9699
AAAAGTCT	AGACTTTT	-0.13455	6363.79	-0.964
AAAAGTGA	TCACTTTT	0.23917	15609.3	2.4291
AAAAGTGC	GCACTTTT	0.24813	15316.8	2.3575
AAAAGTGG	CCACTTTT	0.11405	11889.7	1.3997
AAAAGTGT	ACACTTTT	0.42366	32874.8	5.2458
AAAAGTTA	TAACTTTT	0.09848	10714	1.006
AAAAGTTC	GAACTTTT	0.05234	7849.63	-0.1704
AAAAGTTG	CAACTTTT	0.19809	11160.8	1.1605
AAAAGTTT	AAACTTTT	0.05669	7013.4	-0.5964
AAAATAAA	TTTATTTT	-0.11258	7117.62	-0.5406
AAAATAAC	GTTATTTT	0.1669	12539.6	1.601
AAAATAAG	CTTATTTT	-0.06052	8746.16	0.2385
AAAATAAT	ATTATTTT	-0.1097	7983.03	-0.1067
AAAATACA	TGTATTTT	-0.02542	8665.82	0.2036
AAAATACC	GGTATTTT	-0.14847	7645.77	-0.2699
AAAATACG	CGTATTTT	0.11952	7603.3	-0.291
AAAATACT	AGTATTTT	0.04393	7967.93	-0.1139
AAAATAGA	TCTATTTT	-0.24421	7790.92	-0.1988
AAAATAGC	GCTATTTT	0.19172	12575.7	1.6119
AAAATAGG	CCTATTTT	-0.03745	7095.48	-0.5524
AAAATAGT	ACTATTTT	0.02684	11500.9	1.274
AAAATATA	TATATTTT	-0.25354	7267.52	-0.4618
AAAATATC	GATATTTT	0.16524	10635.9	0.9783
AAAATATG	CATATTTT	-0.17168	7724.54	-0.2312
AAAATATT	AATATTTT	-0.0267	7448.61	-0.3687
AAAATCAA	TTGATTTT	0.02676	8552.16	0.1537
AAAATCAC	GTGATTTT	0.30863	18744.2	3.1212
AAAATCAG	CTGATTTT	-0.18998	6643.91	-0.8011
AAAATCAT	ATGATTTT	-0.01965	9208.9	0.4335
AAAATCCA	TGGATTTT	-0.29317	6644.85	-0.8006
AAAATCCC	GGGATTTT	-0.13764	6353.26	-0.9703
AAAATCCG	CGGATTTT	0.04116	10720.5	1.0083
AAAATCCT	AGGATTTT	-0.12959	6201.16	-1.0619
AAAATCGA	TCGATTTT	0.06177	9815.04	0.6746
AAAATCGC	GCGATTTT	0.27802	15709.7	2.4533
AAAATCGG	CCGATTTT	-0.12489	7350.18	-0.4191
AAAATCGT	ACGATTTT	0.21385	12676.6	1.6421
AAAATCTA	TAGATTTT	0.15451	10440.4	0.9081
AAAATCTC	GAGATTTT	-0.0063	8828.23	0.2739
AAAATCTG	CAGATTTT	0.19335	9386.28	0.5057
AAAATCTT	AAGATTTT	-0.26432	7029.45	-0.5878
AAAATGAA	TTCATTTT	0.04954	8506.24	0.1334
AAAATGAC	GTCATTTT	0.01302	8870.18	0.2918
AAAATGAG	CTCATTTT	-0.14615	8506.35	0.1334
AAAATGAT	ATCATTTT	-0.04132	8511.51	0.1357
AAAATGCA	TGCATTTT	-0.03588	8442.49	0.1049
AAAATGCC	GGCATTTT	-0.205	6716.78	-0.7598
AAAATGCG	CGCATTTT	-0.01542	9104.42	0.3904
AAAATGCT	AGCATTTT	-0.1085	9400.46	0.5114
AAAATGGA	TCCATTTT	0.05237	7295.11	-0.4475
AAAATGGC	GCCATTTT	-0.10355	9246.6	0.449
AAAATGGG	CCCATTTT	-0.11705	6735.21	-0.7495
AAAATGGT	ACCATTTT	0.13285	12004	1.4359
AAAATGTA	TACATTTT	0.19239	12763.8	1.668
AAAATGTC	GACATTTT	0.12159	10738.1	1.0145
AAAATGTG	CACATTTT	0.33722	16933.4	2.737
AAAATGTT	AACATTTT	-0.23679	7769.34	-0.2093
AAAATTAA	TTAATTTT	-0.06541	7445.96	-0.3701
AAAATTAC	GTAATTTT	0.14318	9387.01	0.5059
AAAATTAG	CTAATTTT	0.12544	9450.25	0.5313
AAAATTAT	ATAATTTT	0.06329	10216.5	0.8262
AAAATTCA	TGAATTTT	0.04187	9697.84	0.6291
AAAATTCC	GGAATTTT	0.0473	6685.35	-0.7776
AAAATTCG	CGAATTTT	-0.10049	7388.51	-0.3994
AAAATTCT	AGAATTTT	-0.06435	9616.73	0.5974
AAAATTGA	TCAATTTT	0.007	8722.74	0.2284
AAAATTGC	GCAATTTT	0.12516	11703.3	1.34
AAAATTGG	CCAATTTT	-0.07612	7429.36	-0.3785
AAAATTGT	ACAATTTT	0.03263	11166	1.1622
AAAATTTA	TAAATTTT	0.03811	8479.23	0.1213
AAAATTTC	GAAATTTT	-0.05196	7272.44	-0.4593
AAAATTTG	CAAATTTT	-0.07022	9693.13	0.6273
AAAATTTT	AAAATTTT	0.26087	15326	2.3598
AAACAAAA	TTTTGTTT	-0.10157	8109.1	-0.0475
AAACAAAC	GTTTGTTT	-0.18718	7634.95	-0.2753
AAACAAAG	CTTTGTTT	0.17189	10976.9	1.0976
AAACAAAT	ATTTGTTT	0.01521	9544.3	0.5688
AAACAACA	TGTTGTTT	0.11813	12939.9	1.7198
AAACAACC	GGTTGTTT	-0.05576	8442.36	0.1048
AAACAACG	CGTTGTTT	-0.07986	8164.23	-0.0218
AAACAACT	AGTTGTTT	0.09913	12558.7	1.6067
AAACAAGA	TCTTGTTT	-0.23983	7644.7	-0.2705
AAACAAGC	GCTTGTTT	0.00354	9881.04	0.6999
AAACAAGG	CCTTGTTT	0.00055	8832.56	0.2757
AAACAAGT	ACTTGTTT	-0.06354	9697.24	0.6289
AAACAATA	TATTGTTT	0.00195	7310.93	-0.4393
AAACAATC	GATTGTTT	-0.0967	8129.48	-0.038
AAACAATG	CATTGTTT	0.05056	10268.3	0.8453
AAACAATT	AATTGTTT	-0.16393	9313.95	0.4764
AAACACAA	TTGTGTTT	0.10797	12063.2	1.4545
AAACACAC	GTGTGTTT	0.21455	14096.5	2.0436
AAACACAG	CTGTGTTT	-0.15171	9932	0.7194
AAACACAT	ATGTGTTT	0.26004	19735	3.316
AAACACCA	TGGTGTTT	0.27318	19701.7	3.3096
AAACACCC	GGGTGTTT	0.24567	18381	3.0472
AAACACCG	CGGTGTTT	0.15254	11825.2	1.3792
AAACACCT	AGGTGTTT	0.45535	58501.8	7.4254
AAACACGA	TCGTGTTT	0.03377	8804.99	0.2639
AAACACGC	GCGTGTTT	0.11969	13530.9	1.8887
AAACACGG	CCGTGTTT	-0.05865	7993.44	-0.1018
AAACACGT	ACGTGTTT	0.30344	18678.2	3.1078
AAACACTA	TAGTGTTT	0.12665	15279.3	2.3483
AAACACTC	GAGTGTTT	0.16912	15441.1	2.3881
AAACACTG	CAGTGTTT	0.14736	10326.4	0.8666
AAACACTT	AAGTGTTT	0.37781	28187.3	4.664
AAACAGAA	TTCTGTTT	-0.05006	9043.58	0.365
AAACAGAC	GTCTGTTT	-0.0046	7516.59	-0.3344
AAACAGAG	CTCTGTTT	0.0602	9202.3	0.4308
AAACAGAT	ATCTGTTT	-0.09609	7364.22	-0.4118
AAACAGCA	TGCTGTTT	0.08536	12119.5	1.4721
AAACAGCC	GGCTGTTT	0.02097	6961.12	-0.6247
AAACAGCG	CGCTGTTT	0.05116	10246.1	0.8371
AAACAGCT	AGCTGTTT	0.15253	10216	0.826
AAACAGGA	TCCTGTTT	-0.13972	6304.24	-0.9995
AAACAGGC	GCCTGTTT	-0.18012	7293.28	-0.4484
AAACAGGG	CCCTGTTT	-0.09889	7287.76	-0.4513
AAACAGGT	ACCTGTTT	0.09084	11420.9	1.2476
AAACAGTA	TACTGTTT	-0.12405	6904.29	-0.6557
AAACAGTC	GACTGTTT	-0.04117	10007.8	0.7481
AAACAGTG	CACTGTTT	-0.07567	8867.12	0.2905
AAACAGTT	AACTGTTT	0.13108	11666.9	1.3282
AAACATAA	TTATGTTT	-0.09754	8463.51	0.1143
AAACATAC	GTATGTTT	-0.22727	7341.31	-0.4236
AAACATAG	CTATGTTT	-0.05539	7832.64	-0.1786
AAACATAT	ATATGTTT	0.07121	7979.22	-0.1085
AAACATCA	TGATGTTT	-0.07665	9435.29	0.5253
AAACATCC	GGATGTTT	-0.07158	7896.54	-0.1479
AAACATCG	CGATGTTT	-0.01809	9149.27	0.4089
AAACATCT	AGATGTTT	-0.09282	7871.86	-0.1597
AAACATGA	TCATGTTT	0.09261	11454	1.2585
AAACATGC	GCATGTTT	-0.01898	8125.21	-0.04
AAACATGG	CCATGTTT	-0.26979	6390.28	-0.9483
AAACATGT	ACATGTTT	0.10124	12058.6	1.4531
AAACATTA	TAATGTTT	-0.22037	6627.08	-0.8107
AAACATTC	GAATGTTT	-0.02632	8422.47	0.0959
AAACATTG	CAATGTTT	-0.03311	7627.15	-0.2792
AAACATTT	AAATGTTT	-0.28263	7188.12	-0.5034
AAACCAAA	TTTGGTTT	-0.23335	7162.28	-0.517
AAACCAAC	GTTGGTTT	-0.08773	8144.52	-0.031
AAACCAAG	CTTGGTTT	-0.0717	7244.33	-0.4739
AAACCAAT	ATTGGTTT	-0.1921	7449.72	-0.3682
AAACCACA	TGTGGTTT	0.07317	9938.1	0.7217
AAACCACC	GGTGGTTT	-0.12313	8165.33	-0.0213
AAACCACG	CGTGGTTT	-0.04821	7471.14	-0.3573
AAACCACT	AGTGGTTT	-0.25465	6784.46	-0.7219
AAACCAGA	TCTGGTTT	-0.11501	7987.15	-0.1048
AAACCAGC	GCTGGTTT	-0.0463	9091.79	0.3851
AAACCAGG	CCTGGTTT	0.01176	6404.67	-0.9398
AAACCAGT	ACTGGTTT	-0.1361	7717.53	-0.2346
AAACCATA	TATGGTTT	-0.09391	8380.19	0.0769
AAACCATC	GATGGTTT	-0.0834	7057.11	-0.5729
AAACCATG	CATGGTTT	-0.04124	6584.35	-0.8351
AAACCATT	AATGGTTT	-0.08896	8773.81	0.2505
AAACCCAA	TTGGGTTT	-0.22296	5609.69	-1.441
AAACCCAC	GTGGGTTT	0.03075	9551.08	0.5715
AAACCCAG	CTGGGTTT	0.04969	6818.91	-0.7028
AAACCCAT	ATGGGTTT	-0.01564	7543.49	-0.3209
AAACCCCA	TGGGGTTT	-0.29612	5932.56	-1.2293
AAACCCCC	GGGGGTTT	-0.13561	6582.84	-0.836
AAACCCCG	CGGGGTTT	-0.01457	7168.65	-0.5136
AAACCCCT	AGGGGTTT	-0.0383	7015.18	-0.5955
AAACCCGA	TCGGGTTT	-0.00933	9636.18	0.605
AAACCCGC	GCGGGTTT	0.13078	10747.3	1.0177
AAACCCGG	CCGGGTTT	-0.21252	6314.41	-0.9934
AAACCCGT	ACGGGTTT	0.09371	8876.97	0.2947
AAACCCTA	TAGGGTTT	-0.03106	6804.57	-0.7107
AAACCCTC	GAGGGTTT	-0.06017	8919.92	0.3129
AAACCCTG	CAGGGTTT	-0.24038	6132.49	-1.104
AAACCCTT	AAGGGTTT	-0.34762	7181.32	-0.5069
AAACCGAA	TTCGGTTT	-0.02877	9117.16	0.3956
AAACCGAC	GTCGGTTT	-0.01393	8294.71	0.0381
AAACCGAG	CTCGGTTT	-0.20304	6986	-0.6112
AAACCGAT	ATCGGTTT	-0.04999	10185.5	0.8147
AAACCGCA	TGCGGTTT	-0.1333	7786.63	-0.2009
AAACCGCC	GGCGGTTT	-0.1016	7904.32	-0.1442
AAACCGCG	CGCGGTTT	0.15275	12244.8	1.511
AAACCGCT	AGCGGTTT	-0.04473	7805.62	-0.1917
AAACCGGA	TCCGGTTT	-0.05884	6235.54	-1.041
AAACCGGC	GCCGGTTT	-0.16256	6779.3	-0.7248
AAACCGGG	CCCGGTTT	-0.16624	6878.02	-0.6701
AAACCGGT	ACCGGTTT	-0.02475	7951.67	-0.1216
AAACCGTA	TACGGTTT	-0.11025	7611.06	-0.2872
AAACCGTC	GACGGTTT	-0.07275	8560.47	0.1574
AAACCGTG	CACGGTTT	0.18637	14013.2	2.0211
AAACCGTT	AACGGTTT	0.12597	9614.52	0.5965
AAACCTAA	TTAGGTTT	-0.04924	7791.99	-0.1983
AAACCTAC	GTAGGTTT	-0.18738	6822.56	-0.7007
AAACCTAG	CTAGGTTT	0.09016	8109.16	-0.0474
AAACCTAT	ATAGGTTT	-0.03703	9304.34	0.4725
AAACCTCA	TGAGGTTT	-0.06806	8841.27	0.2794
AAACCTCC	GGAGGTTT	-0.15131	7004.27	-0.6013
AAACCTCG	CGAGGTTT	0.1127	10988.9	1.1018
AAACCTCT	AGAGGTTT	-0.39858	6363.47	-0.9642
AAACCTGA	TCAGGTTT	0.16818	10458.9	0.9148
AAACCTGC	GCAGGTTT	0.04018	9718.15	0.637
AAACCTGG	CCAGGTTT	0.09241	9810.02	0.6726
AAACCTGT	ACAGGTTT	0.03207	8709.28	0.2226
AAACCTTA	TAAGGTTT	0.0139	8582.19	0.167
AAACCTTC	GAAGGTTT	-0.20714	8086.03	-0.0582
AAACCTTG	CAAGGTTT	-0.12735	6630.09	-0.809
AAACCTTT	AAAGGTTT	-0.14224	7879.06	-0.1563
AAACGAAA	TTTCGTTT	-0.26671	7219.27	-0.487
AAACGAAC	GTTCGTTT	0.0286	8451.54	0.109
AAACGAAG	CTTCGTTT	-0.16497	6741.39	-0.746
AAACGAAT	ATTCGTTT	0.06629	9917.68	0.7139
AAACGACA	TGTCGTTT	0.02127	8941.95	0.3223
AAACGACC	GGTCGTTT	0.05772	8220.94	0.0043
AAACGACG	CGTCGTTT	-0.00871	8162.7	-0.0225
AAACGACT	AGTCGTTT	-0.01663	10466.8	0.9177
AAACGAGA	TCTCGTTT	-0.23988	5979.41	-1.1996
AAACGAGC	GCTCGTTT	-0.23225	6010.42	-1.18
AAACGAGG	CCTCGTTT	-0.12537	6498.78	-0.8846
AAACGAGT	ACTCGTTT	0.01648	8217.74	0.0029
AAACGATA	TATCGTTT	0.05754	9321.91	0.4796
AAACGATC	GATCGTTT	0.16662	9540.2	0.5672
AAACGATG	CATCGTTT	-0.14891	7137.33	-0.5302
AAACGATT	AATCGTTT	-0.10188	7249.24	-0.4713
AAACGCAA	TTGCGTTT	-0.06918	6922.2	-0.6459
AAACGCAC	GTGCGTTT	0.14625	13341.7	1.8354
AAACGCAG	CTGCGTTT	-0.01225	9248.32	0.4497
AAACGCAT	ATGCGTTT	-0.31046	6358.78	-0.967
AAACGCCA	TGGCGTTT	0.086	9938.41	0.7218
AAACGCCC	GGGCGTTT	-0.22818	7706.52	-0.24
AAACGCCG	CGGCGTTT	0.0267	9651.26	0.6109
AAACGCCT	AGGCGTTT	0.12138	13478.9	1.8741
AAACGCGA	TCGCGTTT	0.1155	11122.3	1.1474
AAACGCGC	GCGCGTTT	0.17522	13390.3	1.8492
AAACGCGG	CCGCGTTT	-0.25321	6593.5	-0.8299
AAACGCGT	ACGCGTTT	0.19709	14470.1	2.1425
AAACGCTA	TAGCGTTT	-0.06535	10071.8	0.7722
AAACGCTC	GAGCGTTT	-0.21495	7028.34	-0.5884
AAACGCTG	CAGCGTTT	-0.15034	7185.16	-0.5049
AAACGCTT	AAGCGTTT	-0.09317	8914.67	0.3107
AAACGGAA	TTCCGTTT	-0.03359	7997.22	-0.1
AAACGGAC	GTCCGTTT	-0.1642	6541.86	-0.8596
AAACGGAG	CTCCGTTT	-0.14633	6331.48	-0.9832
AAACGGAT	ATCCGTTT	-0.09209	7712.14	-0.2373
AAACGGCA	TGCCGTTT	0.02297	10328.2	0.8673
AAACGGCC	GGCCGTTT	-0.22105	6798.16	-0.7143
AAACGGCG	CGCCGTTT	0.02744	8833.16	0.276
AAACGGCT	AGCCGTTT	-0.12368	7367.83	-0.41
AAACGGGA	TCCCGTTT	-0.24557	7129.97	-0.5341
AAACGGGC	GCCCGTTT	-0.28898	6470.58	-0.9011
AAACGGGG	CCCCGTTT	-0.00427	8235.59	0.0111
AAACGGGT	ACCCGTTT	-0.11898	8849.35	0.2829
AAACGGTA	TACCGTTT	-0.01183	6451.05	-0.9125
AAACGGTC	GACCGTTT	-0.19868	5294.06	-1.66
AAACGGTG	CACCGTTT	0.09041	11336.6	1.2196
AAACGGTT	AACCGTTT	-0.01699	7769.34	-0.2093
AAACGTAA	TTACGTTT	-0.07349	9021.29	0.3557
AAACGTAC	GTACGTTT	-0.22948	5819.49	-1.3021
AAACGTAG	CTACGTTT	-0.1041	6190.76	-1.0682
AAACGTAT	ATACGTTT	-0.14493	8286.87	0.0345
AAACGTCA	TGACGTTT	-0.08432	8273.33	0.0284
AAACGTCC	GGACGTTT	-0.04817	8384.16	0.0787
AAACGTCG	CGACGTTT	-0.00878	8215.92	0.002
AAACGTCT	AGACGTTT	-0.24726	7489.06	-0.3483
AAACGTGA	TCACGTTT	0.30278	21440.7	3.6295
AAACGTGC	GCACGTTT	0.24812	13778.6	1.9573
AAACGTGG	CCACGTTT	0.06265	10559.6	0.9511
AAACGTGT	ACACGTTT	0.37464	25345.1	4.2621
AAACGTTA	TAACGTTT	-0.07962	8504.2	0.1324
AAACGTTC	GAACGTTT	0.00294	8487.77	0.1251
AAACGTTG	CAACGTTT	-0.24998	6956.41	-0.6273
AAACGTTT	AAACGTTT	-0.18956	7219.25	-0.487
AAACTAAA	TTTAGTTT	-0.11366	7673.1	-0.2565
AAACTAAC	GTTAGTTT	0.27424	15054.8	2.2923
AAACTAAG	CTTAGTTT	-0.14809	5812.23	-1.3068
AAACTAAT	ATTAGTTT	-0.20107	6564.5	-0.8466
AAACTACA	TGTAGTTT	0.03447	10531.8	0.9411
AAACTACC	GGTAGTTT	-0.21518	8371.7	0.0731
AAACTACG	CGTAGTTT	-0.15675	7202.78	-0.4957
AAACTACT	AGTAGTTT	0.08659	8843.16	0.2802
AAACTAGA	TCTAGTTT	-0.20093	5825.5	-1.2982
AAACTAGC	GCTAGTTT	0.01996	10216.7	0.8262
AAACTAGG	CCTAGTTT	-0.04978	9932.23	0.7195
AAACTAGT	ACTAGTTT	-0.18235	8671.1	0.2059
AAACTATA	TATAGTTT	0.04616	9001.98	0.3476
AAACTATC	GATAGTTT	-0.2589	7266.25	-0.4625
AAACTATG	CATAGTTT	-0.164	6916.58	-0.649
AAACTATT	AATAGTTT	-0.15437	7221.83	-0.4857
AAACTCAA	TTGAGTTT	-0.07038	7367.84	-0.41
AAACTCAC	GTGAGTTT	0.11412	11733.5	1.3497
AAACTCAG	CTGAGTTT	-0.19835	6668.61	-0.7871
AAACTCAT	ATGAGTTT	-0.10526	9034.24	0.3611
AAACTCCA	TGGAGTTT	-0.08993	8520.64	0.1398
AAACTCCC	GGGAGTTT	-0.11155	6325.42	-0.9869
AAACTCCG	CGGAGTTT	0.01408	8900.6	0.3047
AAACTCCT	AGGAGTTT	-0.1074	6901.25	-0.6574
AAACTCGA	TCGAGTTT	0.01167	7905.86	-0.1434
AAACTCGC	GCGAGTTT	0.2473	13611.3	1.9111
AAACTCGG	CCGAGTTT	-0.23413	5743.53	-1.3518
AAACTCGT	ACGAGTTT	0.10397	10117.8	0.7895
AAACTCTA	TAGAGTTT	-0.07347	6792.41	-0.7175
AAACTCTC	GAGAGTTT	0.01991	9543.07	0.5683
AAACTCTG	CAGAGTTT	-0.0393	7305.25	-0.4422
AAACTCTT	AAGAGTTT	-0.08721	7357.16	-0.4155
AAACTGAA	TTCAGTTT	-0.17515	6265.91	-1.0226
AAACTGAC	GTCAGTTT	0.0521	11670.9	1.3295
AAACTGAG	CTCAGTTT	-0.09151	8486.58	0.1246
AAACTGAT	ATCAGTTT	0.0428	9871.93	0.6964
AAACTGCA	TGCAGTTT	-0.11867	7375.56	-0.406
AAACTGCC	GGCAGTTT	0.01432	9020.16	0.3552
AAACTGCG	CGCAGTTT	0.13239	11604.4	1.3079
AAACTGCT	AGCAGTTT	0.20941	13717.9	1.9406
AAACTGGA	TCCAGTTT	-0.04588	7594	-0.2956
AAACTGGC	GCCAGTTT	0.16054	9904.97	0.7091
AAACTGGG	CCCAGTTT	-0.10645	9240.17	0.4463
AAACTGGT	ACCAGTTT	-0.04525	9538.37	0.5664
AAACTGTA	TACAGTTT	-0.03401	8489.99	0.1261
AAACTGTC	GACAGTTT	0.19961	11310.1	1.2107
AAACTGTG	CACAGTTT	0.19792	12990	1.7344
AAACTGTT	AACAGTTT	0.20865	15511.8	2.4054
AAACTTAA	TTAAGTTT	-0.01013	8026.8	-0.086
AAACTTAC	GTAAGTTT	0.08913	9648.29	0.6098
AAACTTAG	CTAAGTTT	-0.10281	7156.81	-0.5199
AAACTTAT	ATAAGTTT	-0.16253	6682.18	-0.7794
AAACTTCA	TGAAGTTT	0.02589	7919.77	-0.1368
AAACTTCC	GGAAGTTT	-0.15193	6343.54	-0.976
AAACTTCG	CGAAGTTT	0.05692	10137.7	0.7969
AAACTTCT	AGAAGTTT	-0.20531	6519.23	-0.8727
AAACTTGA	TCAAGTTT	-0.03422	8305.37	0.043
AAACTTGC	GCAAGTTT	0.14199	12615	1.6237
AAACTTGG	CCAAGTTT	-0.09949	7434.29	-0.376
AAACTTGT	ACAAGTTT	0.21464	13778.6	1.9573
AAACTTTA	TAAAGTTT	0.02137	9880.21	0.6996
AAACTTTC	GAAAGTTT	0.00879	8457.9	0.1118
AAACTTTG	CAAAGTTT	-0.04391	9162.07	0.4142
AAAGAAAA	TTTTCTTT	0.05485	10160.2	0.8053
AAAGAAAC	GTTTCTTT	-0.23021	7472.53	-0.3566
AAAGAAAG	CTTTCTTT	-0.13592	6969.16	-0.6204
AAAGAAAT	ATTTCTTT	-0.05528	8919.59	0.3128
AAAGAACA	TGTTCTTT	-0.12495	6452.06	-0.9119
AAAGAACC	GGTTCTTT	-0.16942	7078.43	-0.5615
AAAGAACG	CGTTCTTT	0.10667	8763.57	0.2461
AAAGAACT	AGTTCTTT	-0.23164	6587.54	-0.8333
AAAGAAGA	TCTTCTTT	-0.11275	7702.58	-0.242
AAAGAAGC	GCTTCTTT	-0.1936	6419.9	-0.9308
AAAGAAGG	CCTTCTTT	-0.29792	6822.56	-0.7007
AAAGAAGT	ACTTCTTT	0.02618	8582.85	0.1673
AAAGAATA	TATTCTTT	0.02167	7774.93	-0.2066
AAAGAATC	GATTCTTT	0.04909	7637.59	-0.274
AAAGAATG	CATTCTTT	-0.05148	8184.99	-0.0122
AAAGAATT	AATTCTTT	-0.14571	6985.05	-0.6117
AAAGACAA	TTGTCTTT	-0.12396	7981.45	-0.1075
AAAGACAC	GTGTCTTT	0.18464	14507.3	2.1522
AAAGACAG	CTGTCTTT	-0.29891	6738.5	-0.7476
AAAGACAT	ATGTCTTT	-0.17921	6906.36	-0.6546
AAAGACCA	TGGTCTTT	-0.08368	7385.49	-0.4009
AAAGACCC	GGGTCTTT	-0.27351	6555.41	-0.8518
AAAGACCG	CGGTCTTT	-0.12712	6077.58	-1.138
AAAGACCT	AGGTCTTT	-0.13996	8110.14	-0.047
AAAGACGA	TCGTCTTT	-0.02033	7591.31	-0.297
AAAGACGC	GCGTCTTT	-0.0638	9605.12	0.5928
AAAGACGG	CCGTCTTT	-0.08978	8057.64	-0.0715
AAAGACGT	ACGTCTTT	-0.11394	7556.24	-0.3145
AAAGACTA	TAGTCTTT	0.04065	6850.58	-0.6852
AAAGACTC	GAGTCTTT	-0.14282	6699.56	-0.7695
AAAGACTG	CAGTCTTT	-0.27382	6148.05	-1.0944
AAAGACTT	AAGTCTTT	-0.29531	5904.42	-1.2473
AAAGAGAA	TTCTCTTT	-0.15891	6780.81	-0.724
AAAGAGAC	GTCTCTTT	-0.02371	9254.51	0.4522
AAAGAGAG	CTCTCTTT	0.07303	10806.2	1.0384
AAAGAGAT	ATCTCTTT	0.06851	11398.8	1.2403
AAAGAGCA	TGCTCTTT	-0.16671	6349.57	-0.9724
AAAGAGCC	GGCTCTTT	-0.32615	5339.61	-1.6276
AAAGAGCG	CGCTCTTT	0.02107	7341.65	-0.4234
AAAGAGCT	AGCTCTTT	-0.0991	7766.61	-0.2107
AAAGAGGA	TCCTCTTT	-0.02967	8007.37	-0.0952
AAAGAGGC	GCCTCTTT	-0.13981	7910.77	-0.1411
AAAGAGGG	CCCTCTTT	0.03175	6678.65	-0.7814
AAAGAGGT	ACCTCTTT	0.16515	9363.4	0.4964
AAAGAGTA	TACTCTTT	-0.11606	6796	-0.7155
AAAGAGTC	GACTCTTT	-0.18757	6443.59	-0.9169
AAAGAGTG	CACTCTTT	0.2447	12955.6	1.7244
AAAGAGTT	AACTCTTT	0.09769	9644.76	0.6084
AAAGATAA	TTATCTTT	-0.0315	8505.69	0.1331
AAAGATAC	GTATCTTT	-0.17272	6946.5	-0.6327
AAAGATAG	CTATCTTT	-0.21385	6649.28	-0.798
AAAGATAT	ATATCTTT	-0.09975	6381.72	-0.9534
AAAGATCA	TGATCTTT	-0.31036	6583.82	-0.8354
AAAGATCC	GGATCTTT	-0.05752	6879.37	-0.6694
AAAGATCG	CGATCTTT	0.0108	8254.95	0.02
AAAGATCT	AGATCTTT	-0.16046	6214.71	-1.0536
AAAGATGA	TCATCTTT	-0.15036	7259.08	-0.4662
AAAGATGC	GCATCTTT	-0.07522	8188.2	-0.0107
AAAGATGG	CCATCTTT	-0.13775	6875.57	-0.6715
AAAGATGT	ACATCTTT	0.12521	9995.02	0.7433
AAAGATTA	TAATCTTT	-0.23504	6336.29	-0.9804
AAAGATTC	GAATCTTT	-0.06142	8502.57	0.1317
AAAGATTG	CAATCTTT	-0.11598	7896.65	-0.1479
AAAGATTT	AAATCTTT	-0.05829	7828.99	-0.1804
AAAGCAAA	TTTGCTTT	0.0061	7490.48	-0.3475
AAAGCAAC	GTTGCTTT	0.02209	8485.42	0.1241
AAAGCAAG	CTTGCTTT	-0.06841	7715.86	-0.2354
AAAGCAAT	ATTGCTTT	-0.40245	6885.45	-0.666
AAAGCACA	TGTGCTTT	0.15572	9346.73	0.4897
AAAGCACC	GGTGCTTT	-0.08091	9142.16	0.406
AAAGCACG	CGTGCTTT	-0.02294	9635.23	0.6046
AAAGCACT	AGTGCTTT	-0.04068	10126.2	0.7926
AAAGCAGA	TCTGCTTT	-0.01045	7492.96	-0.3463
AAAGCAGC	GCTGCTTT	-0.01006	9096.22	0.3869
AAAGCAGG	CCTGCTTT	0.15341	10521.3	0.9373
AAAGCAGT	ACTGCTTT	-0.17333	7691.69	-0.2473
AAAGCATA	TATGCTTT	0.02013	8587.68	0.1694
AAAGCATC	GATGCTTT	-0.19731	5227.19	-1.708
AAAGCATG	CATGCTTT	-0.04239	6755.32	-0.7382
AAAGCATT	AATGCTTT	0.03829	7614.62	-0.2854
AAAGCCAA	TTGGCTTT	-0.20941	7554.97	-0.3151
AAAGCCAC	GTGGCTTT	-0.1266	7127.72	-0.5353
AAAGCCAG	CTGGCTTT	-0.29091	7224.55	-0.4842
AAAGCCAT	ATGGCTTT	-0.2011	5661.26	-1.4064
AAAGCCCA	TGGGCTTT	-0.29986	6404.23	-0.94
AAAGCCCC	GGGGCTTT	-0.35178	7267.41	-0.4619
AAAGCCCG	CGGGCTTT	-0.0571	8669.08	0.2051
AAAGCCCT	AGGGCTTT	-0.19885	5739	-1.3548
AAAGCCGA	TCGGCTTT	-0.0924	8234.28	0.0105
AAAGCCGC	GCGGCTTT	0.16317	12559	1.6068
AAAGCCGG	CCGGCTTT	-0.21782	7452.98	-0.3665
AAAGCCGT	ACGGCTTT	0.06356	11033.5	1.1171
AAAGCCTA	TAGGCTTT	-0.41931	5473.52	-1.5339
AAAGCCTC	GAGGCTTT	0.14032	9861.85	0.6926
AAAGCCTG	CAGGCTTT	-0.08844	6196.6	-1.0647
AAAGCCTT	AAGGCTTT	0.00568	9197.68	0.4289
AAAGCGAA	TTCGCTTT	0.00126	7088.83	-0.556
AAAGCGAC	GTCGCTTT	0.10289	10970.5	1.0954
AAAGCGAG	CTCGCTTT	0.00067	9732.14	0.6425
AAAGCGAT	ATCGCTTT	0.00677	8883.25	0.2974
AAAGCGCA	TGCGCTTT	-0.01645	7188.13	-0.5034
AAAGCGCC	GGCGCTTT	-0.03531	9526.85	0.5619
AAAGCGCG	CGCGCTTT	0.32531	19182.4	3.2086
AAAGCGCT	AGCGCTTT	0.11442	8820.35	0.2705
AAAGCGGA	TCCGCTTT	-0.05911	7425.97	-0.3803
AAAGCGGC	GCCGCTTT	-0.1839	6530.25	-0.8663
AAAGCGGG	CCCGCTTT	-0.2008	7463.31	-0.3613
AAAGCGGT	ACCGCTTT	-0.04768	9483.74	0.5447
AAAGCGTA	TACGCTTT	-0.04876	8846.41	0.2816
AAAGCGTC	GACGCTTT	0.18268	13170.8	1.7867
AAAGCGTG	CACGCTTT	0.28282	15818.1	2.4793
AAAGCGTT	AACGCTTT	0.09803	10369.9	0.8825
AAAGCTAA	TTAGCTTT	-0.0624	7792.35	-0.1981
AAAGCTAC	GTAGCTTT	0.04491	11261.8	1.1945
AAAGCTAG	CTAGCTTT	0.04312	8466.55	0.1157
AAAGCTAT	ATAGCTTT	-0.18622	7508.34	-0.3385
AAAGCTCA	TGAGCTTT	-0.04525	7755.2	-0.2162
AAAGCTCC	GGAGCTTT	-0.2794	7129.51	-0.5343
AAAGCTCG	CGAGCTTT	-0.27802	7147.54	-0.5248
AAAGCTCT	AGAGCTTT	-0.10592	7240.32	-0.476
AAAGCTGA	TCAGCTTT	-0.11993	7407.05	-0.3899
AAAGCTGC	GCAGCTTT	0.18296	11802.1	1.3717
AAAGCTGG	CCAGCTTT	0.08521	8960.12	0.3299
AAAGCTGT	ACAGCTTT	0.23498	12462.4	1.5776
AAAGCTTA	TAAGCTTT	0.03077	11684.8	1.334
AAAGCTTC	GAAGCTTT	-0.2313	7083.49	-0.5588
AAAGCTTG	CAAGCTTT	-0.10954	7921.73	-0.1359
AAAGCTTT	AAAGCTTT	-0.01567	6528.08	-0.8676
AAAGGAAA	TTTCCTTT	-0.06187	8802.04	0.2626
AAAGGAAC	GTTCCTTT	-0.15816	6989.14	-0.6095
AAAGGAAG	CTTCCTTT	-0.05956	7194.18	-0.5002
AAAGGAAT	ATTCCTTT	-0.21749	6270.96	-1.0196
AAAGGACA	TGTCCTTT	0.012	10856.8	1.056
AAAGGACC	GGTCCTTT	-0.15798	6412.77	-0.935
AAAGGACG	CGTCCTTT	-0.19643	6532.98	-0.8648
AAAGGACT	AGTCCTTT	-0.20821	6727.4	-0.7539
AAAGGAGA	TCTCCTTT	0.11848	8521.39	0.1401
AAAGGAGC	GCTCCTTT	0.06118	8311.65	0.0458
AAAGGAGG	CCTCCTTT	-0.14015	5625.11	-1.4306
AAAGGAGT	ACTCCTTT	-0.1002	7039.48	-0.5824
AAAGGATA	TATCCTTT	-0.16231	6074.63	-1.1398
AAAGGATC	GATCCTTT	-0.15238	7176.87	-0.5093
AAAGGATG	CATCCTTT	-0.12897	8581.41	0.1666
AAAGGATT	AATCCTTT	-0.22385	6002.56	-1.185
AAAGGCAA	TTGCCTTT	-0.08814	7505.89	-0.3398
AAAGGCAC	GTGCCTTT	-0.02315	11179.8	1.1669
AAAGGCAG	CTGCCTTT	-0.22362	5497.02	-1.5177
AAAGGCAT	ATGCCTTT	-0.07642	6391.62	-0.9475
AAAGGCCA	TGGCCTTT	-0.09117	6397.72	-0.9439
AAAGGCCC	GGGCCTTT	-0.34282	4719.52	-2.0944
AAAGGCCG	CGGCCTTT	-0.13039	6279.41	-1.0145
AAAGGCCT	AGGCCTTT	-0.21931	5783.21	-1.3258
AAAGGCGA	TCGCCTTT	0.21449	13088.7	1.7631
AAAGGCGC	GCGCCTTT	0.23073	14979.4	2.2733
AAAGGCGG	CCGCCTTT	0.00844	10086.1	0.7776
AAAGGCGT	ACGCCTTT	0.22308	16252.3	2.5817
AAAGGCTA	TAGCCTTT	-0.23537	7010.81	-0.5978
AAAGGCTC	GAGCCTTT	-0.26266	7318.28	-0.4355
AAAGGCTG	CAGCCTTT	-0.00464	10359.3	0.8787
AAAGGCTT	AAGCCTTT	-0.07588	9301.7	0.4714
AAAGGGAA	TTCCCTTT	-0.08153	8136.14	-0.0349
AAAGGGAC	GTCCCTTT	-0.20472	4762.36	-2.0602
AAAGGGAG	CTCCCTTT	-0.11441	8676.12	0.2081
AAAGGGAT	ATCCCTTT	-0.36695	5852.36	-1.2808
AAAGGGCA	TGCCCTTT	-0.04606	5866.52	-1.2717
AAAGGGCC	GGCCCTTT	-0.40505	4508.13	-2.2677
AAAGGGCG	CGCCCTTT	-0.03586	8789.24	0.2571
AAAGGGCT	AGCCCTTT	-0.2169	6538.09	-0.8618
AAAGGGGA	TCCCCTTT	0.01205	6497.61	-0.8853
AAAGGGGC	GCCCCTTT	-0.21068	7463.57	-0.3612
AAAGGGGG	CCCCCTTT	-0.18021	5661.24	-1.4064
AAAGGGGT	ACCCCTTT	0.15285	9092.26	0.3853
AAAGGGTA	TACCCTTT	-0.18671	6682.92	-0.7789
AAAGGGTC	GACCCTTT	-0.34341	5862.42	-1.2743
AAAGGGTG	CACCCTTT	0.22789	13536.2	1.8902
AAAGGGTT	AACCCTTT	-0.18436	7705.94	-0.2403
AAAGGTAA	TTACCTTT	-0.18128	7239.34	-0.4765
AAAGGTAC	GTACCTTT	-0.16656	7425.2	-0.3806
AAAGGTAG	CTACCTTT	-0.03451	7141.69	-0.5279
AAAGGTAT	ATACCTTT	-0.02665	8303.44	0.0421
AAAGGTCA	TGACCTTT	-0.27214	6844.76	-0.6885
AAAGGTCC	GGACCTTT	0.04346	8062.96	-0.069
AAAGGTCG	CGACCTTT	-0.05523	8170.8	-0.0188
AAAGGTCT	AGACCTTT	-0.21479	6135.45	-1.1022
AAAGGTGA	TCACCTTT	0.41573	27845.7	4.6179
AAAGGTGC	GCACCTTT	0.41208	24435	4.1238
AAAGGTGG	CCACCTTT	0.29355	15208.2	2.3306
AAAGGTGT	ACACCTTT	0.48247	85299.8	8.8515
AAAGGTTA	TAACCTTT	-0.04117	7610.57	-0.2874
AAAGGTTC	GAACCTTT	-0.00086	7014.03	-0.5961
AAAGGTTG	CAACCTTT	0.01935	9122.03	0.3977
AAAGTAAA	TTTACTTT	-0.23947	8005.72	-0.096
AAAGTAAC	GTTACTTT	0.21598	12713.7	1.6531
AAAGTAAG	CTTACTTT	-0.00655	7976.05	-0.11
AAAGTAAT	ATTACTTT	-0.21685	6147.74	-1.0946
AAAGTACA	TGTACTTT	-0.00176	9650.27	0.6105
AAAGTACC	GGTACTTT	-0.1447	5933.88	-1.2285
AAAGTACG	CGTACTTT	-0.09896	7824.37	-0.1826
AAAGTACT	AGTACTTT	-0.07924	8000.08	-0.0986
AAAGTAGA	TCTACTTT	-0.12023	7621.21	-0.2821
AAAGTAGC	GCTACTTT	0.13145	10722.2	1.0089
AAAGTAGG	CCTACTTT	-0.06641	8086.13	-0.0582
AAAGTAGT	ACTACTTT	-0.08565	8341.04	0.0592
AAAGTATA	TATACTTT	0.03839	9436.74	0.5259
AAAGTATC	GATACTTT	0.03104	9345.61	0.4892
AAAGTATG	CATACTTT	-0.16629	8002.8	-0.0974
AAAGTATT	AATACTTT	-0.00888	9012.03	0.3518
AAAGTCAA	TTGACTTT	-0.07212	6510.2	-0.878
AAAGTCAC	GTGACTTT	0.07821	10250.6	0.8388
AAAGTCAG	CTGACTTT	-0.34326	6548.14	-0.856
AAAGTCAT	ATGACTTT	-0.16076	7387.79	-0.3998
AAAGTCCA	TGGACTTT	-0.31977	4241.98	-2.4978
AAAGTCCC	GGGACTTT	0.07305	9755.98	0.6517
AAAGTCCG	CGGACTTT	-0.0249	5440.25	-1.5569
AAAGTCCT	AGGACTTT	-0.22797	5735.98	-1.3568
AAAGTCGA	TCGACTTT	0.00794	8893.15	0.3016
AAAGTCGC	GCGACTTT	0.18086	13389.6	1.849
AAAGTCGG	CCGACTTT	-0.10965	6225.78	-1.0469
AAAGTCGT	ACGACTTT	0.08268	11812.3	1.375
AAAGTCTA	TAGACTTT	-0.20153	6278.17	-1.0152
AAAGTCTC	GAGACTTT	0.07965	9015.75	0.3533
AAAGTCTG	CAGACTTT	-0.21046	7601.57	-0.2919
AAAGTCTT	AAGACTTT	-0.17304	5984.45	-1.1964
AAAGTGAA	TTCACTTT	0.10496	11812.3	1.375
AAAGTGAC	GTCACTTT	0.40053	24008	4.0571
AAAGTGAG	CTCACTTT	0.25287	15501.6	2.4029
AAAGTGAT	ATCACTTT	0.3073	19384.2	3.2481
AAAGTGCA	TGCACTTT	0.09618	9754.9	0.6513
AAAGTGCC	GGCACTTT	0.24588	15048.3	2.2907
AAAGTGCG	CGCACTTT	0.30524	17481.8	2.8575
AAAGTGCT	AGCACTTT	0.35994	18418.1	3.0548
AAAGTGGA	TCCACTTT	-0.04472	6789.19	-0.7193
AAAGTGGC	GCCACTTT	0.23043	13492.3	1.8779
AAAGTGGG	CCCACTTT	0.0963	12122.6	1.4731
AAAGTGGT	ACCACTTT	0.13494	13365	1.8421
AAAGTGTA	TACACTTT	0.18754	12756.3	1.6658
AAAGTGTC	GACACTTT	0.42341	35879.2	5.5765
AAAGTGTG	CACACTTT	0.4434	36565.5	5.6482
AAAGTGTT	AACACTTT	0.43857	44886.7	6.4235
AAAGTTAA	TTAACTTT	-0.12067	6712.87	-0.762
AAAGTTAC	GTAACTTT	-0.06624	8441.36	0.1044
AAAGTTAG	CTAACTTT	0.20886	12993.6	1.7355
AAAGTTAT	ATAACTTT	0.04235	9987.88	0.7406
AAAGTTCA	TGAACTTT	0.05858	6867.47	-0.6759
AAAGTTCC	GGAACTTT	0.01843	7706.75	-0.2399
AAAGTTCG	CGAACTTT	-0.07842	8737.77	0.2349
AAAGTTCT	AGAACTTT	-0.10776	6206.25	-1.0588
AAAGTTGA	TCAACTTT	0.15013	9406.71	0.5139
AAAGTTGC	GCAACTTT	0.15461	10866.5	1.0594
AAAGTTGG	CCAACTTT	-0.03051	9635.25	0.6047
AAAGTTGT	ACAACTTT	0.23365	11759.7	1.3582
AAAGTTTA	TAAACTTT	-0.04964	8916.48	0.3115
AAAGTTTC	GAAACTTT	-0.01406	8156.17	-0.0256
AAAGTTTG	CAAACTTT	0.00799	8418.81	0.0943
AAATAAAA	TTTTATTT	0.09228	7667.44	-0.2592
AAATAAAC	GTTTATTT	-0.00365	10275.1	0.8478
AAATAAAG	CTTTATTT	-0.11867	6640.09	-0.8033
AAATAAAT	ATTTATTT	-0.04037	8279.15	0.031
AAATAACA	TGTTATTT	0.13647	12228.1	1.5058
AAATAACC	GGTTATTT	-0.02291	9221.51	0.4387
AAATAACG	CGTTATTT	0.18951	13121.4	1.7725
AAATAACT	AGTTATTT	-0.00632	8489.2	0.1258
AAATAAGA	TCTTATTT	-0.10965	8253.89	0.0195
AAATAAGC	GCTTATTT	0.02813	10795.3	1.0346
AAATAAGG	CCTTATTT	-0.06468	7661.38	-0.2622
AAATAAGT	ACTTATTT	0.07898	7835.28	-0.1774
AAATAATA	TATTATTT	-0.02086	7890.79	-0.1507
AAATAATC	GATTATTT	0.12725	12091.6	1.4634
AAATAATG	CATTATTT	-0.07866	8558.71	0.1566
AAATAATT	AATTATTT	0.04743	9874.72	0.6975
AAATACAA	TTGTATTT	-0.22468	6556.31	-0.8513
AAATACAC	GTGTATTT	0.16314	13113.5	1.7702
AAATACAG	CTGTATTT	-0.101	8489.99	0.1261
AAATACAT	ATGTATTT	-0.07925	7773.68	-0.2072
AAATACCA	TGGTATTT	-0.07571	7748.97	-0.2192
AAATACCC	GGGTATTT	-0.21304	6708.68	-0.7644
AAATACCG	CGGTATTT	-0.13031	6989.98	-0.6091
AAATACCT	AGGTATTT	-0.05986	7955.59	-0.1197
AAATACGA	TCGTATTT	-0.1482	6639.39	-0.8037
AAATACGC	GCGTATTT	0.03848	9212.45	0.435
AAATACGG	CCGTATTT	0.06636	9543.68	0.5685
AAATACGT	ACGTATTT	0.01433	8620.68	0.1839
AAATACTA	TAGTATTT	-0.05385	7206.58	-0.4937
AAATACTC	GAGTATTT	-0.18114	7091.6	-0.5545
AAATACTG	CAGTATTT	-0.21569	7513.36	-0.336
AAATACTT	AAGTATTT	0.07394	8803.71	0.2633
AAATAGAA	TTCTATTT	-0.11177	7117.95	-0.5405
AAATAGAC	GTCTATTT	-0.17377	6214.46	-1.0538
AAATAGAG	CTCTATTT	-0.09968	7124.82	-0.5368
AAATAGAT	ATCTATTT	-0.24736	6242.23	-1.0369
AAATAGCA	TGCTATTT	0.27232	17017.4	2.7557
AAATAGCC	GGCTATTT	-0.10881	8296.73	0.039
AAATAGCG	CGCTATTT	0.22029	13303.5	1.8246
AAATAGCT	AGCTATTT	-0.08751	9329.15	0.4826
AAATAGGA	TCCTATTT	-0.2558	6051.02	-1.1546
AAATAGGC	GCCTATTT	-0.00184	8157.17	-0.0251
AAATAGGG	CCCTATTT	-0.12667	8938.09	0.3206
AAATAGGT	ACCTATTT	0.09031	9162.07	0.4142
AAATAGTA	TACTATTT	-0.08253	9004.33	0.3485
AAATAGTC	GACTATTT	-0.14266	7423.23	-0.3817
AAATAGTG	CACTATTT	0.11739	11540.9	1.2871
AAATAGTT	AACTATTT	-0.082	8063.55	-0.0688
AAATATAA	TTATATTT	0.02253	7269.27	-0.4609
AAATATAC	GTATATTT	-0.25478	8219.83	0.0038
AAATATAG	CTATATTT	-0.041	7652.7	-0.2665
AAATATAT	ATATATTT	-0.0052	8448.18	0.1075
AAATATCA	TGATATTT	0.11212	10769.6	1.0256
AAATATCC	GGATATTT	-0.01029	6455.32	-0.91
AAATATCG	CGATATTT	0.09682	12605.8	1.6209
AAATATCT	AGATATTT	0.00826	8409.49	0.0901
AAATATGA	TCATATTT	-0.1453	8455.56	0.1108
AAATATGC	GCATATTT	0.04944	8501.48	0.1312
AAATATGG	CCATATTT	-0.1654	6982.96	-0.6129
AAATATGT	ACATATTT	0.09289	9802.61	0.6698
AAATATTA	TAATATTT	0.07457	7611.4	-0.287
AAATATTC	GAATATTT	-0.21387	6543.28	-0.8588
AAATATTG	CAATATTT	0.20994	12654.7	1.6355
AAATATTT	AAATATTT	-0.04532	7570.38	-0.3074
AAATCAAA	TTTGATTT	-0.23035	5918.2	-1.2385
AAATCAAC	GTTGATTT	0.07425	9818.24	0.6758
AAATCAAG	CTTGATTT	0.18952	12063.5	1.4546
AAATCAAT	ATTGATTT	0.11068	9668.63	0.6177
AAATCACA	TGTGATTT	0.3886	21837.2	3.6988
AAATCACC	GGTGATTT	0.22407	17590.8	2.881
AAATCACG	CGTGATTT	0.21642	15227.1	2.3353
AAATCACT	AGTGATTT	-0.05013	10727.7	1.0108
AAATCAGA	TCTGATTT	-0.19582	5100.01	-1.8012
AAATCAGC	GCTGATTT	0.01624	8720.11	0.2273
AAATCAGG	CCTGATTT	-0.21171	6467.86	-0.9026
AAATCAGT	ACTGATTT	-0.09333	8553.73	0.1544
AAATCATA	TATGATTT	-0.12612	7600.14	-0.2926
AAATCATC	GATGATTT	0.14369	10478.8	0.922
AAATCATG	CATGATTT	-0.0339	10421.2	0.9012
AAATCATT	AATGATTT	-0.08486	8880.75	0.2963
AAATCCAA	TTGGATTT	-0.07384	7759.43	-0.2141
AAATCCAC	GTGGATTT	-0.03909	6725.36	-0.755
AAATCCAG	CTGGATTT	-0.04224	8394.54	0.0834
AAATCCAT	ATGGATTT	-0.10783	8106.24	-0.0488
AAATCCCA	TGGGATTT	0.01953	9940.01	0.7224
AAATCCCC	GGGGATTT	-0.13395	7199.07	-0.4976
AAATCCCG	CGGGATTT	-0.10808	7031.72	-0.5866
AAATCCCT	AGGGATTT	-0.09201	7304.04	-0.4429
AAATCCGA	TCGGATTT	0.02129	5700.13	-1.3805
AAATCCGC	GCGGATTT	0.09845	12155.3	1.4833
AAATCCGG	CCGGATTT	-0.02166	7093.32	-0.5536
AAATCCGT	ACGGATTT	-0.01145	9408.51	0.5146
AAATCCTA	TAGGATTT	-0.25124	6992.2	-0.6079
AAATCCTC	GAGGATTT	-0.23593	6677.21	-0.7822
AAATCCTG	CAGGATTT	-0.05126	9879.84	0.6995
AAATCCTT	AAGGATTT	-0.07059	6401.75	-0.9415
AAATCGAA	TTCGATTT	0.11871	9066.09	0.3744
AAATCGAC	GTCGATTT	0.07116	8374.48	0.0743
AAATCGAG	CTCGATTT	-0.00514	9515.98	0.5576
AAATCGAT	ATCGATTT	-0.06177	9751.59	0.65
AAATCGCA	TGCGATTT	0.30186	18907.5	3.154
AAATCGCC	GGCGATTT	0.19828	13035.3	1.7476
AAATCGCG	CGCGATTT	0.35489	26472.9	4.4267
AAATCGCT	AGCGATTT	-0.00457	8777.85	0.2522
AAATCGGA	TCCGATTT	-0.07241	8166.64	-0.0207
AAATCGGC	GCCGATTT	-0.12558	7275.58	-0.4576
AAATCGGG	CCCGATTT	-0.02008	7489.57	-0.348
AAATCGGT	ACCGATTT	-0.06973	7676.44	-0.2548
AAATCGTA	TACGATTT	0.05343	7728.99	-0.229
AAATCGTC	GACGATTT	0.15541	10963.9	1.0932
AAATCGTG	CACGATTT	0.23533	17404.8	2.8408
AAATCGTT	AACGATTT	-0.17984	6868.11	-0.6756
AAATCTAA	TTAGATTT	0.01297	7034.87	-0.5849
AAATCTAC	GTAGATTT	0.00388	10112.7	0.7875
AAATCTAG	CTAGATTT	-0.10466	7429.84	-0.3783
AAATCTAT	ATAGATTT	-0.13015	6110.43	-1.1176
AAATCTCA	TGAGATTT	0.13685	9327.61	0.4819
AAATCTCC	GGAGATTT	-0.19953	6697.34	-0.7708
AAATCTCG	CGAGATTT	-0.0188	9140.25	0.4052
AAATCTCT	AGAGATTT	0.07734	8828.23	0.2739
AAATCTGA	TCAGATTT	0.06409	9210.76	0.4343
AAATCTGC	GCAGATTT	0.18113	10485.8	0.9246
AAATCTGG	CCAGATTT	-0.06762	6611.41	-0.8196
AAATCTGT	ACAGATTT	0.27954	16227.2	2.5759
AAATCTTA	TAAGATTT	0.01209	8517.41	0.1383
AAATCTTC	GAAGATTT	-0.18727	7616.48	-0.2845
AAATCTTG	CAAGATTT	-0.02201	7199.01	-0.4976
AAATGAAA	TTTCATTT	-0.00644	8776.4	0.2516
AAATGAAC	GTTCATTT	-0.19708	7777.94	-0.2051
AAATGAAG	CTTCATTT	-0.08703	7451.47	-0.3673
AAATGAAT	ATTCATTT	-0.18351	7142.9	-0.5272
AAATGACA	TGTCATTT	0.14886	12563.8	1.6083
AAATGACC	GGTCATTT	-0.13081	7362.23	-0.4129
AAATGACG	CGTCATTT	0.09472	11374.8	1.2323
AAATGACT	AGTCATTT	-0.16403	6810.99	-0.7072
AAATGAGA	TCTCATTT	-0.12268	8145.89	-0.0303
AAATGAGC	GCTCATTT	-0.1649	6937.58	-0.6375
AAATGAGG	CCTCATTT	-0.12267	6890.45	-0.6633
AAATGAGT	ACTCATTT	0.06872	8641.9	0.1932
AAATGATA	TATCATTT	-0.01011	8885.61	0.2984
AAATGATC	GATCATTT	-0.04443	9124.19	0.3986
AAATGATG	CATCATTT	-0.04794	9493.06	0.5484
AAATGATT	AATCATTT	-0.10748	7350.12	-0.4191
AAATGCAA	TTGCATTT	-0.09579	7332.98	-0.4279
AAATGCAC	GTGCATTT	0.02156	9027.83	0.3584
AAATGCAG	CTGCATTT	-0.1596	6445.8	-0.9156
AAATGCAT	ATGCATTT	-0.14099	7985.31	-0.1056
AAATGCCA	TGGCATTT	0.04875	10147.3	0.8005
AAATGCCC	GGGCATTT	-0.16305	6544.58	-0.8581
AAATGCCG	CGGCATTT	0.00626	9869.93	0.6957
AAATGCCT	AGGCATTT	-0.08254	6858.32	-0.681
AAATGCGA	TCGCATTT	-0.01731	10131.6	0.7946
AAATGCGC	GCGCATTT	0.12593	8423.41	0.0963
AAATGCGG	CCGCATTT	-0.10511	7183.6	-0.5057
AAATGCGT	ACGCATTT	-0.07437	9100.92	0.3889
AAATGCTA	TAGCATTT	-0.09133	9055.14	0.3698
AAATGCTC	GAGCATTT	-0.00604	9400.46	0.5114
AAATGCTG	CAGCATTT	-0.10715	9367.54	0.4981
AAATGCTT	AAGCATTT	0.06489	8611.32	0.1798
AAATGGAA	TTCCATTT	-0.14082	4707.92	-2.1037
AAATGGAC	GTCCATTT	-0.08089	5347.09	-1.6223
AAATGGAG	CTCCATTT	0.1315	11314	1.212
AAATGGAT	ATCCATTT	-0.00294	9389.65	0.507
AAATGGCA	TGCCATTT	0.18871	12622.2	1.6258
AAATGGCC	GGCCATTT	-0.32197	4777.7	-2.0481
AAATGGCG	CGCCATTT	0.0844	11268.7	1.1969
AAATGGCT	AGCCATTT	-0.08384	8511.72	0.1358
AAATGGGA	TCCCATTT	-0.24278	5191.71	-1.7338
AAATGGGC	GCCCATTT	0.08277	10190.6	0.8166
AAATGGGG	CCCCATTT	-0.09863	6548.37	-0.8559
AAATGGGT	ACCCATTT	0.08893	10599.8	0.9654
AAATGGTA	TACCATTT	0.02098	8597.98	0.1739
AAATGGTC	GACCATTT	-0.26104	6731.11	-0.7518
AAATGGTG	CACCATTT	0.07303	12758.1	1.6663
AAATGGTT	AACCATTT	0.07757	9017.69	0.3542
AAATGTAA	TTACATTT	0.09037	10155.1	0.8034
AAATGTAC	GTACATTT	-0.11821	6692.11	-0.7738
AAATGTAG	CTACATTT	-0.09377	8175.71	-0.0165
AAATGTAT	ATACATTT	-0.12787	7814.57	-0.1874
AAATGTCA	TGACATTT	0.10737	11955.2	1.4205
AAATGTCC	GGACATTT	-0.13515	8200.54	-0.0051
AAATGTCG	CGACATTT	0.03557	10688.9	0.9971
AAATGTCT	AGACATTT	0.04041	7183.11	-0.506
AAATGTGA	TCACATTT	0.30788	17959.6	2.9595
AAATGTGC	GCACATTT	0.24095	15010.4	2.2811
AAATGTGG	CCACATTT	0.11631	9132.46	0.402
AAATGTGT	ACACATTT	0.43938	42589.3	6.2248
AAATGTTA	TAACATTT	0.00272	11066	1.1282
AAATGTTC	GAACATTT	-0.01933	7162.28	-0.517
AAATGTTG	CAACATTT	-0.04328	8443.25	0.1052
AAATTAAA	TTTAATTT	-0.23675	6698.33	-0.7702
AAATTAAC	GTTAATTT	0.28391	14415.7	2.1283
AAATTAAG	CTTAATTT	-0.33204	6379.96	-0.9544
AAATTAAT	ATTAATTT	0.01239	9261.56	0.4551
AAATTACA	TGTAATTT	0.18966	9070.91	0.3764
AAATTACC	GGTAATTT	0.11304	10950.7	1.0886
AAATTACG	CGTAATTT	0.00999	8640.82	0.1927
AAATTACT	AGTAATTT	0.08809	8435.12	0.1016
AAATTAGA	TCTAATTT	-0.20317	6863.38	-0.6782
AAATTAGC	GCTAATTT	0.23304	13266.3	1.814
AAATTAGG	CCTAATTT	-0.11633	8236.34	0.0114
AAATTAGT	ACTAATTT	-0.06269	9133.94	0.4026
AAATTATA	TATAATTT	-0.08345	7043.41	-0.5803
AAATTATC	GATAATTT	0.13718	12802.1	1.6793
AAATTATG	CATAATTT	-0.06212	7295.38	-0.4474
AAATTATT	AATAATTT	-0.02274	7569.43	-0.3079
AAATTCAA	TTGAATTT	0.035	6896.26	-0.6601
AAATTCAC	GTGAATTT	0.24829	14051.5	2.0315
AAATTCAG	CTGAATTT	-0.04267	8156.65	-0.0253
AAATTCAT	ATGAATTT	-0.11245	8401.34	0.0864
AAATTCCA	TGGAATTT	-0.00171	8246.99	0.0163
AAATTCCC	GGGAATTT	-0.17475	7705.35	-0.2406
AAATTCCG	CGGAATTT	0.09131	11115.5	1.1451
AAATTCCT	AGGAATTT	-0.09968	6723.52	-0.756
AAATTCGA	TCGAATTT	-0.04785	8666.59	0.204
AAATTCGC	GCGAATTT	0.27529	14068.4	2.036
AAATTCGG	CCGAATTT	-0.2782	7083.28	-0.5589
AAATTCGT	ACGAATTT	-0.0498	9192.89	0.4269
AAATTCTA	TAGAATTT	-0.02791	8069.32	-0.0661
AAATTCTC	GAGAATTT	0.15874	10334.5	0.8696
AAATTCTG	CAGAATTT	0.04691	9949.63	0.7261
AAATTCTT	AAGAATTT	-0.13383	6634.22	-0.8066
AAATTGAA	TTCAATTT	-0.14864	7380.78	-0.4033
AAATTGAC	GTCAATTT	0.10264	12318.7	1.5338
AAATTGAG	CTCAATTT	-0.01614	12291.2	1.5253
AAATTGAT	ATCAATTT	0.09367	10265.5	0.8443
AAATTGCA	TGCAATTT	0.03868	9681.19	0.6226
AAATTGCC	GGCAATTT	0.02799	11347	1.223
AAATTGCG	CGCAATTT	0.0534	10544	0.9455
AAATTGCT	AGCAATTT	-0.10289	8485.42	0.1241
AAATTGGA	TCCAATTT	-0.00245	9447.59	0.5303
AAATTGGC	GCCAATTT	0.17293	10316.2	0.8629
AAATTGGG	CCCAATTT	-0.05112	7699.16	-0.2436
AAATTGGT	ACCAATTT	0.0082	10330	0.868
AAATTGTA	TACAATTT	-0.19527	7181.99	-0.5066
AAATTGTC	GACAATTT	0.17167	12798.7	1.6783
AAATTGTG	CACAATTT	0.10269	11371.2	1.2311
AAATTGTT	AACAATTT	-0.03178	10278.7	0.8491
AAATTTAA	TTAAATTT	-0.10928	6802.98	-0.7116
AAATTTAC	GTAAATTT	0.12243	10335.4	0.8699
AAATTTAG	CTAAATTT	-0.0534	8379.73	0.0767
AAATTTAT	ATAAATTT	-0.023	9697.29	0.6289
AAATTTCA	TGAAATTT	0.17019	11552.6	1.291
AAATTTCC	GGAAATTT	-0.1704	6344.41	-0.9755
AAATTTCG	CGAAATTT	-0.1474	6973.76	-0.6179
AAATTTCT	AGAAATTT	-0.02302	8796.26	0.2601
AAATTTGA	TCAAATTT	-0.14452	7638.08	-0.2738
AAATTTGC	GCAAATTT	0.12172	10819.3	1.0429
AAATTTGG	CCAAATTT	-0.08718	8822.5	0.2714
AAATTTGT	ACAAATTT	0.11874	10968.3	1.0947
AAATTTTA	TAAAATTT	0.07517	10684.7	0.9956
AAATTTTC	GAAAATTT	0.04845	10335.4	0.8699
AAATTTTG	CAAAATTT	-0.04519	7439.43	-0.3734
AACAAAAA	TTTTTGTT	0.10375	10505.9	0.9318
AACAAAAC	GTTTTGTT	0.03512	8997.37	0.3456
AACAAAAG	CTTTTGTT	0.0937	9062.96	0.3731
AACAAAAT	ATTTTGTT	-0.06952	7839.55	-0.1753
AACAAACA	TGTTTGTT	0.05963	10334.2	0.8695
AACAAACC	GGTTTGTT	0.01184	9081.44	0.3808
AACAAACG	CGTTTGTT	-0.13233	7993.05	-0.102
AACAAACT	AGTTTGTT	-0.07928	7427.71	-0.3794
AACAAAGA	TCTTTGTT	0.05343	9827.77	0.6795
AACAAAGC	GCTTTGTT	0.01177	8869.65	0.2916
AACAAAGG	CCTTTGTT	-0.10042	8014.39	-0.0919
AACAAAGT	ACTTTGTT	0.08173	12954.4	1.724
AACAAATA	TATTTGTT	-0.01981	9348.72	0.4905
AACAAATC	GATTTGTT	0.22966	15166.4	2.3202
AACAAATG	CATTTGTT	0.02793	9616.17	0.5972
AACAAATT	AATTTGTT	0.10637	10968.3	1.0947
AACAACAA	TTGTTGTT	0.08835	11847.8	1.3864
AACAACAC	GTGTTGTT	0.35532	22332.1	3.7835
AACAACAG	CTGTTGTT	0.03687	9650.98	0.6108
AACAACAT	ATGTTGTT	0.12933	11824	1.3788
AACAACCA	TGGTTGTT	-0.11093	8418.41	0.0941
AACAACCC	GGGTTGTT	0.17434	12864.6	1.6978
AACAACCG	CGGTTGTT	-0.12821	8485.14	0.124
AACAACCT	AGGTTGTT	0.12706	11531.6	1.2841
AACAACGA	TCGTTGTT	-0.0286	7447.48	-0.3693
AACAACGC	GCGTTGTT	0.13747	10775.3	1.0276
AACAACGG	CCGTTGTT	-0.04213	8360.4	0.068
AACAACGT	ACGTTGTT	0.0402	10708.4	1.004
AACAACTA	TAGTTGTT	0.23623	11125.8	1.1486
AACAACTC	GAGTTGTT	0.14289	9289.64	0.4665
AACAACTG	CAGTTGTT	0.24228	17448.1	2.8502
AACAACTT	AAGTTGTT	0.14872	11391.3	1.2378
AACAAGAA	TTCTTGTT	-0.05001	10431.4	0.9049
AACAAGAC	GTCTTGTT	0.06214	9381.5	0.5037
AACAAGAG	CTCTTGTT	-0.16047	8214.77	0.0015
AACAAGAT	ATCTTGTT	0.02028	10012	0.7497
AACAAGCA	TGCTTGTT	-0.07816	9999.56	0.745
AACAAGCC	GGCTTGTT	0.08706	10472.2	0.9196
AACAAGCG	CGCTTGTT	0.09436	12484.7	1.5844
AACAAGCT	AGCTTGTT	-0.14302	8680.59	0.2101
AACAAGGA	TCCTTGTT	-0.02297	9482.28	0.5441
AACAAGGC	GCCTTGTT	0.04223	10446.4	0.9103
AACAAGGG	CCCTTGTT	-0.09333	9016.95	0.3538
AACAAGGT	ACCTTGTT	0.24018	12953.2	1.7237
AACAAGTA	TACTTGTT	0.19716	12102.3	1.4667
AACAAGTC	GACTTGTT	0.19715	13367.6	1.8428
AACAAGTG	CACTTGTT	0.34302	21778.8	3.6886
AACAAGTT	AACTTGTT	0.29651	14038.1	2.0279
AACAATAA	TTATTGTT	0.05996	9312.54	0.4758
AACAATAC	GTATTGTT	-0.10503	7460.74	-0.3626
AACAATAG	CTATTGTT	0.14414	11647.2	1.3218
AACAATAT	ATATTGTT	0.04833	9304.17	0.4724
AACAATCA	TGATTGTT	0.06867	11068.4	1.129
AACAATCC	GGATTGTT	-0.05494	8316.46	0.048
AACAATCG	CGATTGTT	0.15832	12455.9	1.5756
AACAATCT	AGATTGTT	0.03439	9142.16	0.406
AACAATGA	TCATTGTT	0.06891	9566.33	0.5775
AACAATGC	GCATTGTT	-0.08458	8952.04	0.3265
AACAATGG	CCATTGTT	-0.13792	9878.31	0.6989
AACAATGT	ACATTGTT	0.11035	9945.62	0.7245
AACAATTA	TAATTGTT	0.08952	13142.7	1.7786
AACAATTC	GAATTGTT	-0.03612	7849.97	-0.1703
AACAATTG	CAATTGTT	0.24562	12851.4	1.6938
AACACAAA	TTTGTGTT	0.12572	8425.67	0.0974
AACACAAC	GTTGTGTT	0.22127	15798	2.4745
AACACAAG	CTTGTGTT	0.10716	9851.7	0.6887
AACACAAT	ATTGTGTT	0.22659	11614.6	1.3112
AACACACA	TGTGTGTT	0.24465	17218.9	2.8002
AACACACC	GGTGTGTT	0.28721	21113.3	3.5713
AACACACG	CGTGTGTT	0.16019	10233.2	0.8324
AACACACT	AGTGTGTT	0.24372	17077.5	2.769
AACACAGA	TCTGTGTT	0.03304	9634.82	0.6045
AACACAGC	GCTGTGTT	0.09424	10005.3	0.7472
AACACAGG	CCTGTGTT	0.06879	10681.2	0.9944
AACACAGT	ACTGTGTT	0.18218	11996.9	1.4337
AACACATA	TATGTGTT	0.37861	24124.4	4.0754
AACACATC	GATGTGTT	0.38759	28583.7	4.7169
AACACATG	CATGTGTT	0.30771	19594.6	3.289
AACACATT	AATGTGTT	0.40812	27046.9	4.5079
AACACCAA	TTGGTGTT	0.40119	29383.8	4.8213
AACACCAC	GTGGTGTT	0.37027	24668.2	4.1597
AACACCAG	CTGGTGTT	0.31977	18270.6	3.0244
AACACCAT	ATGGTGTT	0.39073	23931.1	4.045
AACACCCA	TGGGTGTT	0.32709	17839.2	2.934
AACACCCC	GGGGTGTT	0.42799	28052.5	4.6459
AACACCCG	CGGGTGTT	0.43466	35645.4	5.5518
AACACCCT	AGGGTGTT	0.42062	31824.6	5.123
AACACCGA	TCGGTGTT	0.21016	13429	1.8601
AACACCGC	GCGGTGTT	0.28125	14000.8	2.0178
AACACCGG	CCGGTGTT	0.18388	15358.9	2.3679
AACACCGT	ACGGTGTT	0.32456	21261.2	3.5977
AACACCTA	TAGGTGTT	0.48269	64687.2	7.8054
AACACCTC	GAGGTGTT	0.49037	139552	10.713
AACACCTG	CAGGTGTT	0.47273	52582.9	7.022
AACACCTT	AAGGTGTT	0.48663	109121	9.7828
AACACGAA	TTCGTGTT	0.03387	10711.2	1.005
AACACGAC	GTCGTGTT	0.09523	10961.4	1.0923
AACACGAG	CTCGTGTT	0.12711	10098.6	0.7823
AACACGAT	ATCGTGTT	0.30313	21928.7	3.7146
AACACGCA	TGCGTGTT	0.18158	15941.3	2.5087
AACACGCC	GGCGTGTT	0.27536	19116.8	3.1956
AACACGCG	CGCGTGTT	0.2379	14025.9	2.0246
AACACGCT	AGCGTGTT	0.18888	15431.3	2.3857
AACACGGA	TCCGTGTT	0.01989	9136.94	0.4038
AACACGGC	GCCGTGTT	0.14958	12034.4	1.4455
AACACGGG	CCCGTGTT	0.0033	9404.96	0.5132
AACACGGT	ACCGTGTT	0.16716	10712.3	1.0054
AACACGTA	TACGTGTT	0.35661	23511.7	3.9782
AACACGTC	GACGTGTT	0.41398	28990	4.7702
AACACGTG	CACGTGTT	0.36856	29083	4.7823
AACACGTT	AACGTGTT	0.39559	32519.6	5.2047
AACACTAA	TTAGTGTT	0.25496	16587.9	2.659
AACACTAC	GTAGTGTT	0.28476	18265.2	3.0233
AACACTAG	CTAGTGTT	0.31505	19884.3	3.3445
AACACTAT	ATAGTGTT	0.31511	20638.5	3.4852
AACACTCA	TGAGTGTT	0.32921	20744.8	3.5047
AACACTCC	GGAGTGTT	0.26724	18121	2.9933
AACACTCG	CGAGTGTT	0.21122	14897.9	2.2527
AACACTCT	AGAGTGTT	0.36152	20006.4	3.3676
AACACTGA	TCAGTGTT	0.23125	15493.3	2.4009
AACACTGC	GCAGTGTT	0.33645	23554.1	3.985
AACACTGG	CCAGTGTT	-0.12162	8703.32	0.22
AACACTGT	ACAGTGTT	0.28011	15609.2	2.429
AACACTTA	TAAGTGTT	0.43321	38302.4	5.8237
AACACTTC	GAAGTGTT	0.45246	47873.9	6.6672
AACACTTG	CAAGTGTT	0.41157	37065	5.6995
AACAGAAA	TTTCTGTT	0.06004	9072.2	0.3769
AACAGAAC	GTTCTGTT	-0.23418	7631.91	-0.2768
AACAGAAG	CTTCTGTT	-0.19462	6393.65	-0.9463
AACAGAAT	ATTCTGTT	0.0172	9428.05	0.5224
AACAGACA	TGTCTGTT	0.13912	10907.1	1.0735
AACAGACC	GGTCTGTT	-0.13192	7888.52	-0.1518
AACAGACG	CGTCTGTT	-0.10555	7784.88	-0.2018
AACAGACT	AGTCTGTT	-0.25123	6785.72	-0.7212
AACAGAGA	TCTCTGTT	-0.03275	9312.13	0.4757
AACAGAGC	GCTCTGTT	0.03926	9537.1	0.5659
AACAGAGG	CCTCTGTT	-0.18902	7091.09	-0.5548
AACAGAGT	ACTCTGTT	-0.03482	9100.83	0.3889
AACAGATA	TATCTGTT	0.12521	11839	1.3836
AACAGATC	GATCTGTT	0.17438	10618.2	0.972
AACAGATG	CATCTGTT	-0.11428	8289.7	0.0358
AACAGATT	AATCTGTT	0.17516	11049.8	1.1227
AACAGCAA	TTGCTGTT	0.05741	10139	0.7974
AACAGCAC	GTGCTGTT	0.22619	15092.9	2.3019
AACAGCAG	CTGCTGTT	-0.12193	8336.62	0.0572
AACAGCAT	ATGCTGTT	0.01135	10733.6	1.0129
AACAGCCA	TGGCTGTT	-0.08026	8758.98	0.2441
AACAGCCC	GGGCTGTT	0.00417	9044.59	0.3654
AACAGCCG	CGGCTGTT	-0.13505	7610.85	-0.2873
AACAGCCT	AGGCTGTT	0.16	12513.3	1.593
AACAGCGA	TCGCTGTT	0.09266	11029	1.1155
AACAGCGC	GCGCTGTT	0.07013	12390.2	1.5557
AACAGCGG	CCGCTGTT	-0.02773	8070.65	-0.0654
AACAGCGT	ACGCTGTT	-0.03243	9232.07	0.443
AACAGCTA	TAGCTGTT	0.26891	14951.1	2.2662
AACAGCTC	GAGCTGTT	0.21938	16567.8	2.6544
AACAGCTG	CAGCTGTT	0.19208	12123.9	1.4735
AACAGCTT	AAGCTGTT	0.24148	14337.2	2.1076
AACAGGAA	TTCCTGTT	-0.03049	9220.05	0.4381
AACAGGAC	GTCCTGTT	-0.01195	7515.69	-0.3348
AACAGGAG	CTCCTGTT	-0.01896	9293.81	0.4682
AACAGGAT	ATCCTGTT	-0.07441	7338.69	-0.425
AACAGGCA	TGCCTGTT	-0.1731	7166.57	-0.5147
AACAGGCC	GGCCTGTT	-0.12354	9048.13	0.3669
AACAGGCG	CGCCTGTT	0.11979	11111.6	1.1438
AACAGGCT	AGCCTGTT	-0.17834	8458.02	0.1119
AACAGGGA	TCCCTGTT	-0.2021	8024.72	-0.087
AACAGGGC	GCCCTGTT	0.06541	7624.14	-0.2807
AACAGGGG	CCCCTGTT	-0.18138	8670.62	0.2057
AACAGGGT	ACCCTGTT	-0.0415	9133.74	0.4025
AACAGGTA	TACCTGTT	0.13648	14144.7	2.0565
AACAGGTC	GACCTGTT	0.16508	14500.4	2.1504
AACAGGTG	CACCTGTT	0.40367	26269.3	4.3975
AACAGGTT	AACCTGTT	0.25395	13419.6	1.8575
AACAGTAA	TTACTGTT	0.01771	9423.55	0.5206
AACAGTAC	GTACTGTT	0.02693	10503.7	0.931
AACAGTAG	CTACTGTT	-0.02983	8703.37	0.22
AACAGTAT	ATACTGTT	-0.12464	6388.11	-0.9496
AACAGTCA	TGACTGTT	0.0952	12359.5	1.5463
AACAGTCC	GGACTGTT	0.03115	9830.48	0.6805
AACAGTCG	CGACTGTT	0.13966	11288	1.2033
AACAGTCT	AGACTGTT	-0.10297	8021	-0.0888
AACAGTGA	TCACTGTT	0.10659	9750.64	0.6497
AACAGTGC	GCACTGTT	0.01685	8703.94	0.2202
AACAGTGG	CCACTGTT	0.02707	10233.9	0.8326
AACAGTGT	ACACTGTT	0.25738	15156.2	2.3177
AACAGTTA	TAACTGTT	0.1954	13993.5	2.0158
AACAGTTC	GAACTGTT	0.19898	13542.9	1.8921
AACAGTTG	CAACTGTT	0.1366	12998.8	1.737
AACATAAA	TTTATGTT	-0.0959	8095.71	-0.0537
AACATAAC	GTTATGTT	0.05395	9811.09	0.673
AACATAAG	CTTATGTT	-0.07605	8400.33	0.086
AACATAAT	ATTATGTT	-0.08434	8949.9	0.3256
AACATACA	TGTATGTT	-0.10756	7176.85	-0.5093
AACATACC	GGTATGTT	0.00356	10100.5	0.783
AACATACG	CGTATGTT	-0.01343	7427.5	-0.3795
AACATACT	AGTATGTT	-0.20209	8381.59	0.0775
AACATAGA	TCTATGTT	-0.1719	6247.4	-1.0338
AACATAGC	GCTATGTT	0.05407	7786.5	-0.201
AACATAGG	CCTATGTT	-0.08301	6571.23	-0.8427
AACATAGT	ACTATGTT	-0.25003	7692.96	-0.2467
AACATATA	TATATGTT	-0.12757	7229.45	-0.4817
AACATATC	GATATGTT	0.02922	9790.3	0.665
AACATATG	CATATGTT	0.03389	10312.4	0.8615
AACATATT	AATATGTT	0.1168	9970.69	0.7341
AACATCAA	TTGATGTT	0.04008	11541.2	1.2872
AACATCAC	GTGATGTT	0.16109	12186.9	1.4931
AACATCAG	CTGATGTT	-0.20376	6282.25	-1.0128
AACATCAT	ATGATGTT	-0.19531	7638.91	-0.2733
AACATCCA	TGGATGTT	0.0061	8675.69	0.2079
AACATCCC	GGGATGTT	-0.15021	7789.62	-0.1995
AACATCCG	CGGATGTT	-0.04113	6683.95	-0.7784
AACATCCT	AGGATGTT	-0.10958	7723.8	-0.2316
AACATCGA	TCGATGTT	-0.05725	9215.3	0.4361
AACATCGC	GCGATGTT	0.05266	10151.5	0.802
AACATCGG	CCGATGTT	-0.23534	6955.55	-0.6277
AACATCGT	ACGATGTT	-0.09283	7092.71	-0.5539
AACATCTA	TAGATGTT	-0.11642	8827.58	0.2736
AACATCTC	GAGATGTT	0.20162	12256.1	1.5145
AACATCTG	CAGATGTT	0.04318	10339.1	0.8713
AACATCTT	AAGATGTT	-0.07056	10180.4	0.8128
AACATGAA	TTCATGTT	0.04287	9383.13	0.5044
AACATGAC	GTCATGTT	0.12323	10622	0.9733
AACATGAG	CTCATGTT	-0.05008	8574.93	0.1638
AACATGAT	ATCATGTT	0.02856	8210.29	-0.0006
AACATGCA	TGCATGTT	-0.10125	8338.11	0.0579
AACATGCC	GGCATGTT	-0.1582	7983.33	-0.1066
AACATGCG	CGCATGTT	0.15225	14657.4	2.1911
AACATGCT	AGCATGTT	-0.21931	6888.6	-0.6643
AACATGGA	TCCATGTT	-0.07748	7946.37	-0.1241
AACATGGC	GCCATGTT	-0.23214	6938.08	-0.6373
AACATGGG	CCCATGTT	-0.14108	6390.28	-0.9483
AACATGGT	ACCATGTT	0.10873	12404.6	1.56
AACATGTA	TACATGTT	-0.00613	9568.13	0.5782
AACATGTC	GACATGTT	0.03599	11341.1	1.2211
AACATGTG	CACATGTT	0.25382	15279.5	2.3483
AACATGTT	AACATGTT	0.05083	11606.6	1.3086
AACATTAA	TTAATGTT	-0.12844	7762.63	-0.2126
AACATTAC	GTAATGTT	-0.03182	8992.6	0.3436
AACATTAG	CTAATGTT	-0.0287	8448.34	0.1075
AACATTAT	ATAATGTT	-0.13399	9184.48	0.4235
AACATTCA	TGAATGTT	-0.02258	10526.8	0.9393
AACATTCC	GGAATGTT	-0.09029	6785.94	-0.7211
AACATTCG	CGAATGTT	-0.20052	8141.27	-0.0325
AACATTCT	AGAATGTT	-0.04329	7647.27	-0.2692
AACATTGA	TCAATGTT	-0.08957	7817.06	-0.1862
AACATTGC	GCAATGTT	0.05688	9246.67	0.449
AACATTGG	CCAATGTT	0.06401	9193.78	0.4273
AACATTGT	ACAATGTT	0.13894	12275.4	1.5205
AACATTTA	TAAATGTT	0.02993	8655	0.1989
AACATTTC	GAAATGTT	-0.12266	7311.06	-0.4392
AACATTTG	CAAATGTT	0.05145	10033	0.7576
AACCAAAA	TTTTGGTT	-0.12483	8449.77	0.1082
AACCAAAC	GTTTGGTT	-0.13069	7029.46	-0.5878
AACCAAAG	CTTTGGTT	-0.34032	7020.61	-0.5925
AACCAAAT	ATTTGGTT	-0.12268	7820.49	-0.1845
AACCAACA	TGTTGGTT	0.03201	9944.02	0.7239
AACCAACC	GGTTGGTT	-0.02674	7446.63	-0.3698
AACCAACG	CGTTGGTT	0.03375	9272.88	0.4597
AACCAACT	AGTTGGTT	-0.2842	6641.84	-0.8023
AACCAAGA	TCTTGGTT	-0.29578	6010.16	-1.1802
AACCAAGC	GCTTGGTT	-0.17486	6967.69	-0.6211
AACCAAGG	CCTTGGTT	-0.27333	5740.63	-1.3537
AACCAAGT	ACTTGGTT	0.07427	9421.54	0.5198
AACCAATA	TATTGGTT	-0.02823	8852.14	0.2841
AACCAATC	GATTGGTT	-0.18439	6124.45	-1.109
AACCAATG	CATTGGTT	-0.26463	6844.97	-0.6883
AACCAATT	AATTGGTT	-0.09194	7289.74	-0.4503
AACCACAA	TTGTGGTT	-0.04714	10409.6	0.897
AACCACAC	GTGTGGTT	0.29079	14337.3	2.1076
AACCACAG	CTGTGGTT	-0.03497	8751.99	0.2411
AACCACAT	ATGTGGTT	-0.24687	7138.4	-0.5296
AACCACCA	TGGTGGTT	-0.13469	8247.96	0.0168
AACCACCC	GGGTGGTT	-0.1641	6612.76	-0.8189
AACCACCG	CGGTGGTT	-0.12268	5282.89	-1.668
AACCACCT	AGGTGGTT	0.1078	12413.1	1.5626
AACCACGA	TCGTGGTT	0.02273	8918.46	0.3123
AACCACGC	GCGTGGTT	-0.04392	8438.15	0.103
AACCACGG	CCGTGGTT	0.12213	7471.14	-0.3573
AACCACGT	ACGTGGTT	-0.31295	6911.76	-0.6516
AACCACTA	TAGTGGTT	0.03105	8723.15	0.2286
AACCACTC	GAGTGGTT	-0.06814	8800.36	0.2619
AACCACTG	CAGTGGTT	-0.30032	6438.42	-0.9199
AACCACTT	AAGTGGTT	-0.0001	9812.05	0.6734
AACCAGAA	TTCTGGTT	-0.06029	7883	-0.1544
AACCAGAC	GTCTGGTT	-0.33308	5219.44	-1.7136
AACCAGAG	CTCTGGTT	-0.18933	6334.18	-0.9816
AACCAGAT	ATCTGGTT	-0.05319	7752.07	-0.2177
AACCAGCA	TGCTGGTT	-0.21397	7524.05	-0.3306
AACCAGCC	GGCTGGTT	-0.09175	7066.44	-0.5679
AACCAGCG	CGCTGGTT	0.0479	7328.22	-0.4304
AACCAGCT	AGCTGGTT	0.12962	9419.91	0.5192
AACCAGGA	TCCTGGTT	-0.23822	5420.09	-1.571
AACCAGGC	GCCTGGTT	-0.03901	6992.21	-0.6079
AACCAGGG	CCCTGGTT	-0.14251	7431.86	-0.3773
AACCAGGT	ACCTGGTT	0.11442	9207.09	0.4328
AACCAGTA	TACTGGTT	-0.03182	8411.45	0.091
AACCAGTC	GACTGGTT	-0.00893	8290.82	0.0364
AACCAGTG	CACTGGTT	-0.00011	9949.71	0.7261
AACCAGTT	AACTGGTT	-0.0882	9360.37	0.4952
AACCATAA	TTATGGTT	-0.08708	6648.81	-0.7983
AACCATAC	GTATGGTT	-0.1674	6340.18	-0.978
AACCATAG	CTATGGTT	0.0084	8841.33	0.2795
AACCATAT	ATATGGTT	-0.09685	6958.86	-0.6259
AACCATCA	TGATGGTT	0.10429	7947.34	-0.1237
AACCATCC	GGATGGTT	-0.25375	6290.99	-1.0075
AACCATCG	CGATGGTT	-0.08107	8150.21	-0.0283
AACCATCT	AGATGGTT	-0.17978	6829.41	-0.697
AACCATGA	TCATGGTT	-0.20519	7308.03	-0.4408
AACCATGC	GCATGGTT	-0.00188	9698.61	0.6294
AACCATGG	CCATGGTT	0.02521	8890.65	0.3005
AACCATGT	ACATGGTT	0.15064	8902.2	0.3054
AACCATTA	TAATGGTT	-0.02965	10595.1	0.9638
AACCATTC	GAATGGTT	-0.06913	8158.51	-0.0245
AACCATTG	CAATGGTT	-0.1285	7590.39	-0.2974
AACCCAAA	TTTGGGTT	-0.18367	8485.42	0.1241
AACCCAAC	GTTGGGTT	0.03315	9395.34	0.5093
AACCCAAG	CTTGGGTT	-0.11973	4648.68	-2.1516
AACCCAAT	ATTGGGTT	-0.29993	5807.32	-1.31
AACCCACA	TGTGGGTT	0.24065	12411.2	1.5621
AACCCACC	GGTGGGTT	-0.24345	7647.46	-0.2691
AACCCACG	CGTGGGTT	-0.05376	6837.17	-0.6927
AACCCACT	AGTGGGTT	-0.17193	5421.06	-1.5703
AACCCAGA	TCTGGGTT	0.0651	7523.1	-0.3311
AACCCAGC	GCTGGGTT	-0.13923	7435.86	-0.3752
AACCCAGG	CCTGGGTT	-0.16938	5899.92	-1.2502
AACCCAGT	ACTGGGTT	-0.36464	6106.44	-1.1201
AACCCATA	TATGGGTT	0.15275	10223.4	0.8287
AACCCATC	GATGGGTT	-0.23084	6638.55	-0.8041
AACCCATG	CATGGGTT	-0.13298	7384.77	-0.4013
AACCCATT	AATGGGTT	-0.17915	7029.43	-0.5878
AACCCCAA	TTGGGGTT	-0.08091	6524.07	-0.8699
AACCCCAC	GTGGGGTT	-0.17638	8255.48	0.0202
AACCCCAG	CTGGGGTT	-0.40513	4950.26	-1.9139
AACCCCAT	ATGGGGTT	0.0227	8605.5	0.1772
AACCCCCA	TGGGGGTT	-0.19146	6827.15	-0.6982
AACCCCCC	GGGGGGTT	-0.15925	5660.24	-1.407
AACCCCCG	CGGGGGTT	0.01129	7593.28	-0.296
AACCCCCT	AGGGGGTT	-0.14665	4817.34	-2.0168
AACCCCGA	TCGGGGTT	-0.29247	5892	-1.2553
AACCCCGC	GCGGGGTT	0.13213	10115.6	0.7886
AACCCCGG	CCGGGGTT	-0.19297	5231.98	-1.7046
AACCCCGT	ACGGGGTT	-0.05852	8577.1	0.1647
AACCCCTA	TAGGGGTT	-0.12638	6449.62	-0.9133
AACCCCTC	GAGGGGTT	0.01483	9695.87	0.6284
AACCCCTG	CAGGGGTT	-0.06877	8703.04	0.2198
AACCCCTT	AAGGGGTT	-0.1076	7248.86	-0.4715
AACCCGAA	TTCGGGTT	-0.06315	6267.51	-1.0216
AACCCGAC	GTCGGGTT	0.16522	10026.7	0.7552
AACCCGAG	CTCGGGTT	-0.10936	6163.73	-1.0848
AACCCGAT	ATCGGGTT	0.01432	10030.2	0.7566
AACCCGCA	TGCGGGTT	-0.02517	10485	0.9243
AACCCGCC	GGCGGGTT	-0.07865	7000.63	-0.6033
AACCCGCG	CGCGGGTT	0.22182	11362.9	1.2283
AACCCGCT	AGCGGGTT	0.06636	9183.11	0.4229
AACCCGGA	TCCGGGTT	-0.18188	6388.34	-0.9494
AACCCGGC	GCCGGGTT	-0.28008	6690.18	-0.7748
AACCCGGG	CCCGGGTT	-0.13474	6744.84	-0.7441
AACCCGGT	ACCGGGTT	-0.2182	5917.67	-1.2388
AACCCGTA	TACGGGTT	-0.19142	6384.81	-0.9515
AACCCGTC	GACGGGTT	0.12358	11957.6	1.4213
AACCCGTG	CACGGGTT	0.12635	8464.7	0.1148
AACCCGTT	AACGGGTT	-0.14733	8593.35	0.1719
AACCCTAA	TTAGGGTT	-0.24632	6200.89	-1.0621
AACCCTAC	GTAGGGTT	0.04868	10571.7	0.9554
AACCCTAG	CTAGGGTT	0.17115	10987.4	1.1012
AACCCTAT	ATAGGGTT	-0.19895	6686.71	-0.7768
AACCCTCA	TGAGGGTT	-0.04717	7118.87	-0.54
AACCCTCC	GGAGGGTT	-0.20142	6768.55	-0.7308
AACCCTCG	CGAGGGTT	-0.13955	6122.07	-1.1104
AACCCTCT	AGAGGGTT	-0.22588	6798.13	-0.7143
AACCCTGA	TCAGGGTT	-0.11222	8350.49	0.0635
AACCCTGC	GCAGGGTT	0.10125	9447.43	0.5302
AACCCTGG	CCAGGGTT	-0.01426	8887.93	0.2993
AACCCTGT	ACAGGGTT	-0.15591	7182.89	-0.5061
AACCCTTA	TAAGGGTT	-0.15943	6917.87	-0.6483
AACCCTTC	GAAGGGTT	-0.39708	7163.26	-0.5165
AACCCTTG	CAAGGGTT	-0.15299	8406.6	0.0888
AACCGAAA	TTTCGGTT	-0.23298	6462.96	-0.9055
AACCGAAC	GTTCGGTT	-0.13821	7348.72	-0.4198
AACCGAAG	CTTCGGTT	0.19403	10888.4	1.067
AACCGAAT	ATTCGGTT	-0.22957	6034.96	-1.1646
AACCGACA	TGTCGGTT	0.13417	10293.6	0.8546
AACCGACC	GGTCGGTT	0.14151	10656.1	0.9855
AACCGACG	CGTCGGTT	-0.06864	7655.76	-0.265
AACCGACT	AGTCGGTT	-0.09752	7777.9	-0.2052
AACCGAGA	TCTCGGTT	-0.02411	9152.01	0.4101
AACCGAGC	GCTCGGTT	-0.13572	6641.84	-0.8023
AACCGAGG	CCTCGGTT	-0.02955	6539.49	-0.861
AACCGAGT	ACTCGGTT	-0.17558	6671.29	-0.7855
AACCGATA	TATCGGTT	-0.00277	8751.43	0.2408
AACCGATC	GATCGGTT	0.09036	7563.17	-0.311
AACCGATG	CATCGGTT	-0.09623	8468.31	0.1165
AACCGATT	AATCGGTT	-0.07138	7857.26	-0.1668
AACCGCAA	TTGCGGTT	-0.25898	8221.72	0.0047
AACCGCAC	GTGCGGTT	0.07976	10465.4	0.9172
AACCGCAG	CTGCGGTT	-0.1835	7564.34	-0.3104
AACCGCAT	ATGCGGTT	-0.17679	7258.59	-0.4665
AACCGCCA	TGGCGGTT	-0.06723	8425.4	0.0972
AACCGCCC	GGGCGGTT	-0.16977	6341.73	-0.9771
AACCGCCG	CGGCGGTT	-0.12073	7775.73	-0.2062
AACCGCCT	AGGCGGTT	-0.22862	7633.86	-0.2758
AACCGCGA	TCGCGGTT	0.31996	20032.1	3.3725
AACCGCGC	GCGCGGTT	-0.05052	10242.1	0.8356
AACCGCGG	CCGCGGTT	0.0297	10156.7	0.804
AACCGCGT	ACGCGGTT	0.03587	10277.8	0.8488
AACCGCTA	TAGCGGTT	0.13976	13191.5	1.7926
AACCGCTC	GAGCGGTT	-0.12929	6401.36	-0.9417
AACCGCTG	CAGCGGTT	0.04091	7926.83	-0.1334
AACCGCTT	AAGCGGTT	-0.2085	7356.5	-0.4158
AACCGGAA	TTCCGGTT	-0.01218	8396.27	0.0841
AACCGGAC	GTCCGGTT	-0.17481	6505.9	-0.8805
AACCGGAG	CTCCGGTT	0.04786	9609.82	0.5947
AACCGGAT	ATCCGGTT	-0.16924	7269.86	-0.4606
AACCGGCA	TGCCGGTT	0.11248	8474.8	0.1194
AACCGGCC	GGCCGGTT	-0.27453	6377.54	-0.9558
AACCGGCG	CGCCGGTT	-0.17428	6913.1	-0.6509
AACCGGCT	AGCCGGTT	-0.33768	5311.63	-1.6474
AACCGGGA	TCCCGGTT	-0.09456	6836.61	-0.693
AACCGGGC	GCCCGGTT	-0.28186	7339.45	-0.4246
AACCGGGG	CCCCGGTT	-0.03197	9126	0.3993
AACCGGGT	ACCCGGTT	-0.15117	5384.57	-1.5959
AACCGGTA	TACCGGTT	0.03593	8558.87	0.1567
AACCGGTC	GACCGGTT	-0.15544	6747.71	-0.7425
AACCGGTG	CACCGGTT	-0.05745	8683.54	0.2114
AACCGGTT	AACCGGTT	0.16394	9943.5	0.7237
AACCGTAA	TTACGGTT	-0.19988	7850.64	-0.17
AACCGTAC	GTACGGTT	-0.17671	6988.76	-0.6097
AACCGTAG	CTACGGTT	-0.15559	5781.26	-1.327
AACCGTAT	ATACGGTT	-0.16274	7792.42	-0.1981
AACCGTCA	TGACGGTT	0.06827	9769.46	0.657
AACCGTCC	GGACGGTT	-0.23041	5710.64	-1.3735
AACCGTCG	CGACGGTT	0.04104	8702.52	0.2196
AACCGTCT	AGACGGTT	0.03998	9867.88	0.6949
AACCGTGA	TCACGGTT	0.28727	16778.5	2.7022
AACCGTGC	GCACGGTT	0.05509	10116.9	0.7891
AACCGTGG	CCACGGTT	-0.09508	8120.66	-0.0421
AACCGTGT	ACACGGTT	0.1971	16484.7	2.6354
AACCGTTA	TAACGGTT	0.03981	8986.31	0.341
AACCGTTC	GAACGGTT	0.12907	9442.81	0.5284
AACCGTTG	CAACGGTT	0.11397	11699.6	1.3388
AACCTAAA	TTTAGGTT	0.03241	7717.33	-0.2347
AACCTAAC	GTTAGGTT	0.05886	9124.45	0.3987
AACCTAAG	CTTAGGTT	-0.0606	7290.97	-0.4496
AACCTAAT	ATTAGGTT	-0.03479	7901.86	-0.1454
AACCTACA	TGTAGGTT	0.14217	10348.3	0.8746
AACCTACC	GGTAGGTT	-0.0196	6330.81	-0.9836
AACCTACG	CGTAGGTT	-0.20768	8870.44	0.2919
AACCTACT	AGTAGGTT	-0.25269	6370.24	-0.9602
AACCTAGA	TCTAGGTT	-0.00452	8376.04	0.075
AACCTAGC	GCTAGGTT	0.11715	9126.03	0.3993
AACCTAGG	CCTAGGTT	-0.06389	6567.73	-0.8447
AACCTAGT	ACTAGGTT	-0.16094	6114.43	-1.1152
AACCTATA	TATAGGTT	0.08289	10739.7	1.015
AACCTATC	GATAGGTT	-0.04753	8612.9	0.1805
AACCTATG	CATAGGTT	-0.12772	7921.31	-0.1361
AACCTATT	AATAGGTT	-0.13305	7233.57	-0.4795
AACCTCAA	TTGAGGTT	-0.09368	8879.3	0.2957
AACCTCAC	GTGAGGTT	0.23001	13498	1.8795
AACCTCAG	CTGAGGTT	-0.28928	6917.8	-0.6483
AACCTCAT	ATGAGGTT	-0.04866	8563.09	0.1585
AACCTCCA	TGGAGGTT	-0.13789	6284.16	-1.0116
AACCTCCC	GGGAGGTT	-0.15886	7880.4	-0.1556
AACCTCCG	CGGAGGTT	0.07168	8887.28	0.2991
AACCTCCT	AGGAGGTT	-0.02734	8026.46	-0.0862
AACCTCGA	TCGAGGTT	0.0155	10032	0.7572
AACCTCGC	GCGAGGTT	0.22069	11304.2	1.2088
AACCTCGG	CCGAGGTT	-0.10067	7846.68	-0.1719
AACCTCGT	ACGAGGTT	0.03682	10521.1	0.9373
AACCTCTA	TAGAGGTT	-0.13282	6641.19	-0.8026
AACCTCTC	GAGAGGTT	-0.16174	8309.87	0.045
AACCTCTG	CAGAGGTT	-0.17291	7372.02	-0.4078
AACCTCTT	AAGAGGTT	-0.13794	7299.08	-0.4454
AACCTGAA	TTCAGGTT	-0.23095	7979.22	-0.1085
AACCTGAC	GTCAGGTT	0.09285	10444.4	0.9096
AACCTGAG	CTCAGGTT	0.14994	11785.7	1.3665
AACCTGAT	ATCAGGTT	-0.04336	9227.05	0.4409
AACCTGCA	TGCAGGTT	-0.1354	7927.48	-0.1331
AACCTGCC	GGCAGGTT	0.00751	10447.4	0.9107
AACCTGCG	CGCAGGTT	0.09359	11094.6	1.138
AACCTGCT	AGCAGGTT	0.02058	10521.3	0.9373
AACCTGGA	TCCAGGTT	-0.15362	7852.08	-0.1693
AACCTGGC	GCCAGGTT	0.16879	10227.4	0.8302
AACCTGGG	CCCAGGTT	-0.08008	6600.27	-0.826
AACCTGGT	ACCAGGTT	-0.01997	6793.95	-0.7166
AACCTGTA	TACAGGTT	-0.28445	7124.01	-0.5372
AACCTGTC	GACAGGTT	0.30939	18961	3.1647
AACCTGTG	CACAGGTT	0.21991	13204.6	1.7964
AACCTTAA	TTAAGGTT	-0.17754	7185.42	-0.5048
AACCTTAC	GTAAGGTT	0.02997	8941.09	0.3219
AACCTTAG	CTAAGGTT	-0.08612	7506.73	-0.3394
AACCTTAT	ATAAGGTT	-0.19463	7333.59	-0.4276
AACCTTCA	TGAAGGTT	-0.208	6654.94	-0.7948
AACCTTCC	GGAAGGTT	-0.16889	8564.87	0.1593
AACCTTCG	CGAAGGTT	-0.13716	8179.35	-0.0148
AACCTTCT	AGAAGGTT	-0.08686	8252.57	0.0189
AACCTTGA	TCAAGGTT	0.10213	9384.91	0.5051
AACCTTGC	GCAAGGTT	0.06044	10016	0.7512
AACCTTGG	CCAAGGTT	-0.21203	7005.73	-0.6006
AACCTTGT	ACAAGGTT	-0.15628	6886.7	-0.6654
AACCTTTA	TAAAGGTT	-0.04934	7757.57	-0.2151
AACCTTTC	GAAAGGTT	-0.07175	7470.92	-0.3574
AACCTTTG	CAAAGGTT	-0.17319	7045.26	-0.5793
AACGAAAA	TTTTCGTT	-0.15841	7927.56	-0.1331
AACGAAAC	GTTTCGTT	0.03603	9201.8	0.4306
AACGAAAG	CTTTCGTT	-0.25656	7835.78	-0.1771
AACGAAAT	ATTTCGTT	-0.03833	8786.19	0.2558
AACGAACA	TGTTCGTT	-0.09697	8348.98	0.0628
AACGAACC	GGTTCGTT	-0.08343	7485.32	-0.3502
AACGAACG	CGTTCGTT	-0.00758	8697.77	0.2176
AACGAACT	AGTTCGTT	0.04912	7666	-0.26
AACGAAGA	TCTTCGTT	0.00472	8025.68	-0.0866
AACGAAGC	GCTTCGTT	-0.16575	6397.52	-0.944
AACGAAGG	CCTTCGTT	-0.26872	6796.49	-0.7152
AACGAAGT	ACTTCGTT	0.00318	8669.31	0.2052
AACGAATA	TATTCGTT	-0.07867	7983.15	-0.1067
AACGAATC	GATTCGTT	-0.05188	7862.99	-0.164
AACGAATG	CATTCGTT	0.00759	8577.53	0.1649
AACGAATT	AATTCGTT	0.0283	10117.9	0.7895
AACGACAA	TTGTCGTT	-0.02918	8669.27	0.2051
AACGACAC	GTGTCGTT	0.29819	15331.5	2.3612
AACGACAG	CTGTCGTT	-0.00765	9305.77	0.4731
AACGACAT	ATGTCGTT	0.07358	9214.64	0.4359
AACGACCA	TGGTCGTT	0.14797	7395.76	-0.3957
AACGACCC	GGGTCGTT	-0.12608	7117.62	-0.5406
AACGACCG	CGGTCGTT	-0.14857	8477.31	0.1205
AACGACCT	AGGTCGTT	-0.01396	8233.5	0.0101
AACGACGA	TCGTCGTT	0.04845	8675.54	0.2079
AACGACGC	GCGTCGTT	0.13859	13501.7	1.8805
AACGACGG	CCGTCGTT	-0.0226	8273.85	0.0286
AACGACGT	ACGTCGTT	0.02897	9072.64	0.3771
AACGACTA	TAGTCGTT	-0.09393	7848.5	-0.171
AACGACTC	GAGTCGTT	-0.03458	9307.01	0.4736
AACGACTG	CAGTCGTT	0.07956	10190.5	0.8165
AACGACTT	AAGTCGTT	0.20535	12147.5	1.4808
AACGAGAA	TTCTCGTT	-0.06935	7656.91	-0.2644
AACGAGAC	GTCTCGTT	-0.09216	8888.36	0.2995
AACGAGAG	CTCTCGTT	-0.06048	7859.19	-0.1658
AACGAGAT	ATCTCGTT	-0.15693	7149.75	-0.5236
AACGAGCA	TGCTCGTT	0.02653	10564.1	0.9527
AACGAGCC	GGCTCGTT	-0.38618	6001.81	-1.1855
AACGAGCG	CGCTCGTT	-0.02232	9927.99	0.7178
AACGAGCT	AGCTCGTT	-0.24643	5624.12	-1.4313
AACGAGGA	TCCTCGTT	-0.17983	7749.66	-0.2189
AACGAGGC	GCCTCGTT	-0.02481	8892.06	0.3011
AACGAGGG	CCCTCGTT	-0.27118	6122.07	-1.1104
AACGAGGT	ACCTCGTT	0.03634	8415.39	0.0927
AACGAGTA	TACTCGTT	-0.09004	9248.8	0.4499
AACGAGTC	GACTCGTT	-0.16597	7776.02	-0.2061
AACGAGTG	CACTCGTT	0.2699	13741	1.947
AACGAGTT	AACTCGTT	0.08271	9702.2	0.6308
AACGATAA	TTATCGTT	0.00216	10317.9	0.8635
AACGATAC	GTATCGTT	-0.00801	9093.39	0.3858
AACGATAG	CTATCGTT	-0.11146	8610.8	0.1796
AACGATAT	ATATCGTT	-0.03202	9224.42	0.4399
AACGATCA	TGATCGTT	-0.04436	7369.62	-0.4091
AACGATCC	GGATCGTT	-0.11682	6578.24	-0.8387
AACGATCG	CGATCGTT	0.07034	9436.74	0.5259
AACGATCT	AGATCGTT	-0.06019	7427.46	-0.3795
AACGATGA	TCATCGTT	-0.13123	7008.9	-0.5988
AACGATGC	GCATCGTT	-0.04642	7728.34	-0.2293
AACGATGG	CCATCGTT	-0.05669	7620.58	-0.2824
AACGATGT	ACATCGTT	0.00193	7889.9	-0.1511
AACGATTA	TAATCGTT	-0.15844	7705.52	-0.2405
AACGATTC	GAATCGTT	-0.00876	7838.72	-0.1757
AACGATTG	CAATCGTT	0.02215	9370.99	0.4995
AACGCAAA	TTTGCGTT	-0.00928	8764.17	0.2463
AACGCAAC	GTTGCGTT	-0.02316	9898.2	0.7065
AACGCAAG	CTTGCGTT	0.00336	7391.21	-0.398
AACGCAAT	ATTGCGTT	0.16815	12777.6	1.6721
AACGCACA	TGTGCGTT	0.05455	12309.7	1.531
AACGCACC	GGTGCGTT	0.0463	9401.84	0.5119
AACGCACG	CGTGCGTT	0.01869	9320.03	0.4789
AACGCACT	AGTGCGTT	0.00032	10433	0.9055
AACGCAGA	TCTGCGTT	-0.15808	8186.31	-0.0116
AACGCAGC	GCTGCGTT	-0.04303	9248.32	0.4497
AACGCAGG	CCTGCGTT	-0.13963	6698.22	-0.7703
AACGCAGT	ACTGCGTT	0.02137	10440.1	0.908
AACGCATA	TATGCGTT	-0.03224	7599.99	-0.2927
AACGCATC	GATGCGTT	-0.12016	8458.35	0.112
AACGCATG	CATGCGTT	0.03887	10733.8	1.0129
AACGCATT	AATGCGTT	0.07395	8485.42	0.1241
AACGCCAA	TTGGCGTT	0.03785	11552	1.2908
AACGCCAC	GTGGCGTT	0.23402	15878.4	2.4937
AACGCCAG	CTGGCGTT	0.02678	9852.01	0.6888
AACGCCAT	ATGGCGTT	0.21933	12453.4	1.5749
AACGCCCA	TGGGCGTT	0.04821	10627.1	0.9752
AACGCCCC	GGGGCGTT	0.21409	14949.9	2.2658
AACGCCCG	CGGGCGTT	0.05027	10176.5	0.8113
AACGCCCT	AGGGCGTT	0.29159	18134.8	2.9962
AACGCCGA	TCGGCGTT	-0.03004	8652	0.1976
AACGCCGC	GCGGCGTT	0.05493	11799.8	1.371
AACGCCGG	CCGGCGTT	0.07208	9651.26	0.6109
AACGCCGT	ACGGCGTT	0.17873	13465.6	1.8704
AACGCCTA	TAGGCGTT	0.2553	15927.6	2.5054
AACGCCTC	GAGGCGTT	0.36724	21644.3	3.6652
AACGCCTG	CAGGCGTT	0.31667	17658.1	2.8955
AACGCCTT	AAGGCGTT	0.37511	27544.2	4.5768
AACGCGAA	TTCGCGTT	0.18055	13995.2	2.0163
AACGCGAC	GTCGCGTT	0.12858	10551.8	0.9483
AACGCGAG	CTCGCGTT	0.15929	13719.2	1.941
AACGCGAT	ATCGCGTT	0.1942	13066.3	1.7566
AACGCGCA	TGCGCGTT	-0.04376	10411.5	0.8977
AACGCGCC	GGCGCGTT	0.19131	13266.2	1.814
AACGCGCG	CGCGCGTT	0.24441	16777.5	2.702
AACGCGCT	AGCGCGTT	0.21773	12742.6	1.6617
AACGCGGA	TCCGCGTT	0.04062	11471.5	1.2643
AACGCGGC	GCCGCGTT	0.06801	9978.39	0.737
AACGCGGG	CCCGCGTT	-0.17071	7333.24	-0.4278
AACGCGGT	ACCGCGTT	0.09405	10287.9	0.8525
AACGCGTA	TACGCGTT	0.14041	12377.8	1.5519
AACGCGTC	GACGCGTT	0.23913	14145.3	2.0566
AACGCGTG	CACGCGTT	0.29883	16780.7	2.7027
AACGCGTT	AACGCGTT	0.2301	16296.9	2.5921
AACGCTAA	TTAGCGTT	0.13777	12880	1.7023
AACGCTAC	GTAGCGTT	0.03884	10543.1	0.9452
AACGCTAG	CTAGCGTT	0.11111	9947.01	0.7251
AACGCTAT	ATAGCGTT	0.0124	11559.6	1.2933
AACGCTCA	TGAGCGTT	0.04379	11785.7	1.3665
AACGCTCC	GGAGCGTT	-0.01311	8505.74	0.1331
AACGCTCG	CGAGCGTT	0.07871	11067.5	1.1288
AACGCTCT	AGAGCGTT	-0.08501	8971.04	0.3345
AACGCTGA	TCAGCGTT	0.06072	9543.58	0.5685
AACGCTGC	GCAGCGTT	0.13995	11551.4	1.2906
AACGCTGG	CCAGCGTT	0.03307	9081.73	0.3809
AACGCTGT	ACAGCGTT	0.04955	12175.4	1.4895
AACGCTTA	TAAGCGTT	0.18135	11236.5	1.186
AACGCTTC	GAAGCGTT	0.12786	11522.3	1.281
AACGCTTG	CAAGCGTT	0.14678	11083.4	1.1342
AACGGAAA	TTTCCGTT	-0.16164	6685.95	-0.7772
AACGGAAC	GTTCCGTT	0.02457	9876.04	0.698
AACGGAAG	CTTCCGTT	-0.07228	7214.94	-0.4893
AACGGAAT	ATTCCGTT	0.0078	9013.71	0.3525
AACGGACA	TGTCCGTT	0.11926	10496	0.9282
AACGGACC	GGTCCGTT	-0.05118	6592.27	-0.8306
AACGGACG	CGTCCGTT	-0.0439	9014.51	0.3528
AACGGACT	AGTCCGTT	0.07967	9235.22	0.4443
AACGGAGA	TCTCCGTT	-0.30467	5054.32	-1.8352
AACGGAGC	GCTCCGTT	0.00407	8623.47	0.1851
AACGGAGG	CCTCCGTT	0.00116	7076.63	-0.5625
AACGGAGT	ACTCCGTT	0.05026	9803.78	0.6702
AACGGATA	TATCCGTT	-0.09483	8644.89	0.1945
AACGGATC	GATCCGTT	-0.06179	8510.46	0.1352
AACGGATG	CATCCGTT	-0.04424	8493.82	0.1278
AACGGATT	AATCCGTT	-0.14286	7072.06	-0.5649
AACGGCAA	TTGCCGTT	-0.18469	7194.9	-0.4998
AACGGCAC	GTGCCGTT	0.16259	13827.3	1.9706
AACGGCAG	CTGCCGTT	-0.0736	8479.71	0.1215
AACGGCAT	ATGCCGTT	-0.13254	6289.06	-1.0087
AACGGCCA	TGGCCGTT	0.04664	8826.01	0.2729
AACGGCCC	GGGCCGTT	-0.1846	6504.63	-0.8812
AACGGCCG	CGGCCGTT	-0.02213	8433.62	0.1009
AACGGCCT	AGGCCGTT	-0.18552	7308.03	-0.4408
AACGGCGA	TCGCCGTT	-0.12406	8741.21	0.2364
AACGGCGC	GCGCCGTT	0.07772	9202.83	0.431
AACGGCGG	CCGCCGTT	0.02937	8297.39	0.0393
AACGGCGT	ACGCCGTT	0.05738	11054.2	1.1242
AACGGCTA	TAGCCGTT	-0.02552	10440.4	0.9082
AACGGCTC	GAGCCGTT	0.22045	11838.4	1.3834
AACGGCTG	CAGCCGTT	-0.03297	6444.1	-0.9166
AACGGCTT	AAGCCGTT	-0.04926	10664.3	0.9884
AACGGGAA	TTCCCGTT	-0.07039	6928.88	-0.6423
AACGGGAC	GTCCCGTT	-0.06183	7298.27	-0.4459
AACGGGAG	CTCCCGTT	-0.01061	8691.01	0.2146
AACGGGAT	ATCCCGTT	-0.12592	6387.34	-0.95
AACGGGCA	TGCCCGTT	-0.04747	8319.2	0.0493
AACGGGCC	GGCCCGTT	-0.27401	6891.14	-0.6629
AACGGGCG	CGCCCGTT	0.16842	11809.5	1.3741
AACGGGCT	AGCCCGTT	-0.2344	6075.13	-1.1395
AACGGGGA	TCCCCGTT	0.06352	8496.09	0.1288
AACGGGGC	GCCCCGTT	0.01929	8485.42	0.1241
AACGGGGG	CCCCCGTT	-0.01126	7499.91	-0.3428
AACGGGGT	ACCCCGTT	-0.19534	6912.98	-0.651
AACGGGTA	TACCCGTT	0.07522	11260.8	1.1942
AACGGGTC	GACCCGTT	0.05807	10490.3	0.9262
AACGGGTG	CACCCGTT	0.23298	15812	2.4778
AACGGTAA	TTACCGTT	-0.20872	7042.69	-0.5807
AACGGTAC	GTACCGTT	-0.08818	8404.82	0.088
AACGGTAG	CTACCGTT	-0.05651	6867.48	-0.6759
AACGGTAT	ATACCGTT	-0.23154	7707.49	-0.2395
AACGGTCA	TGACCGTT	0.02115	8027.87	-0.0855
AACGGTCC	GGACCGTT	-0.07925	6364.91	-0.9633
AACGGTCG	CGACCGTT	-0.14067	7350.25	-0.419
AACGGTCT	AGACCGTT	-0.23093	5344.01	-1.6244
AACGGTGA	TCACCGTT	0.20143	12225.5	1.505
AACGGTGC	GCACCGTT	0.25432	12843.3	1.6915
AACGGTGG	CCACCGTT	-0.07762	8100.15	-0.0516
AACGGTGT	ACACCGTT	0.19535	13254.5	1.8106
AACGGTTA	TAACCGTT	0.00704	7880.33	-0.1557
AACGGTTC	GAACCGTT	0.1122	12820.1	1.6846
AACGGTTG	CAACCGTT	0.04413	10014.9	0.7508
AACGTAAA	TTTACGTT	-0.12262	7125.66	-0.5364
AACGTAAC	GTTACGTT	-0.17365	7100.47	-0.5498
AACGTAAG	CTTACGTT	0.05776	9605.34	0.5929
AACGTAAT	ATTACGTT	-0.10525	9084.18	0.3819
AACGTACA	TGTACGTT	-0.03847	7570.88	-0.3072
AACGTACC	GGTACGTT	-0.31442	5507.77	-1.5103
AACGTACG	CGTACGTT	0.16246	9971.2	0.7343
AACGTACT	AGTACGTT	-0.19423	7021.89	-0.5918
AACGTAGA	TCTACGTT	-0.26264	5662.4	-1.4056
AACGTAGC	GCTACGTT	-0.02466	7973.84	-0.1111
AACGTAGG	CCTACGTT	-0.12152	7643.27	-0.2712
AACGTAGT	ACTACGTT	-0.27079	6689.95	-0.775
AACGTATA	TATACGTT	-0.05935	8253.01	0.0191
AACGTATC	GATACGTT	-0.13697	8368.47	0.0716
AACGTATG	CATACGTT	-0.16703	7257.23	-0.4672
AACGTATT	AATACGTT	0.05844	10247.6	0.8377
AACGTCAA	TTGACGTT	0.00016	10315.6	0.8627
AACGTCAC	GTGACGTT	0.24465	14912.6	2.2564
AACGTCAG	CTGACGTT	-0.23123	6011.31	-1.1795
AACGTCAT	ATGACGTT	-0.16812	7331.67	-0.4286
AACGTCCA	TGGACGTT	-0.24382	6800.22	-0.7132
AACGTCCC	GGGACGTT	0.04776	8483.7	0.1233
AACGTCCG	CGGACGTT	-0.24853	7341.65	-0.4234
AACGTCCT	AGGACGTT	-0.23345	6629.29	-0.8094
AACGTCGA	TCGACGTT	-0.14317	7902.92	-0.1449
AACGTCGC	GCGACGTT	0.10153	9133.13	0.4023
AACGTCGG	CCGACGTT	-0.01693	7073.91	-0.5639
AACGTCGT	ACGACGTT	-0.09174	7384.05	-0.4017
AACGTCTA	TAGACGTT	-0.19251	6828.65	-0.6974
AACGTCTC	GAGACGTT	-0.05394	8650.44	0.1969
AACGTCTG	CAGACGTT	-0.24192	6427.54	-0.9263
AACGTCTT	AAGACGTT	-0.08577	5322.24	-1.6399
AACGTGAA	TTCACGTT	0.14763	12490.4	1.5861
AACGTGAC	GTCACGTT	0.30719	21523.6	3.6441
AACGTGAG	CTCACGTT	0.20093	11202.7	1.1747
AACGTGAT	ATCACGTT	0.23958	13652.2	1.9224
AACGTGCA	TGCACGTT	0.1275	10258.3	0.8416
AACGTGCC	GGCACGTT	0.13648	11354.3	1.2255
AACGTGCG	CGCACGTT	0.3245	18909.2	3.1543
AACGTGCT	AGCACGTT	0.17908	12154.5	1.483
AACGTGGA	TCCACGTT	-0.25261	7120.57	-0.5391
AACGTGGC	GCCACGTT	0.20142	10654.6	0.985
AACGTGGG	CCCACGTT	0.13319	10521.3	0.9373
AACGTGGT	ACCACGTT	0.01016	10761.4	1.0227
AACGTGTA	TACACGTT	0.18412	12391.1	1.5559
AACGTGTC	GACACGTT	0.41128	34714.5	5.4517
AACGTGTG	CACACGTT	0.39305	27963.1	4.6338
AACGTTAA	TTAACGTT	-0.04352	5812.23	-1.3068
AACGTTAC	GTAACGTT	-0.10679	8000.64	-0.0984
AACGTTAG	CTAACGTT	-0.04482	8198.75	-0.0059
AACGTTAT	ATAACGTT	0.00489	8504.2	0.1324
AACGTTCA	TGAACGTT	-0.09551	8837.22	0.2777
AACGTTCC	GGAACGTT	-0.08756	6920.88	-0.6466
AACGTTCG	CGAACGTT	0.09105	10148.6	0.801
AACGTTCT	AGAACGTT	-0.00419	8113.5	-0.0454
AACGTTGA	TCAACGTT	-0.07983	7617.51	-0.284
AACGTTGC	GCAACGTT	-0.02083	8179.85	-0.0146
AACGTTGG	CCAACGTT	0.05683	7641.03	-0.2723
AACGTTGT	ACAACGTT	0.06323	9544.75	0.569
AACGTTTA	TAAACGTT	-0.23461	7145.94	-0.5256
AACGTTTC	GAAACGTT	-0.1698	7093.6	-0.5534
AACGTTTG	CAAACGTT	0.00317	8641.94	0.1932
AACTAAAA	TTTTAGTT	-0.03045	8049.64	-0.0753
AACTAAAC	GTTTAGTT	-0.18242	7200.58	-0.4968
AACTAAAG	CTTTAGTT	-0.05285	5962.16	-1.2105
AACTAAAT	ATTTAGTT	-0.09548	7830.17	-0.1798
AACTAACA	TGTTAGTT	0.28801	16840.8	2.7162
AACTAACC	GGTTAGTT	0.12632	10367.5	0.8817
AACTAACG	CGTTAGTT	0.19026	15587.7	2.4238
AACTAACT	AGTTAGTT	0.03654	7422.33	-0.3821
AACTAAGA	TCTTAGTT	-0.06149	7777.18	-0.2055
AACTAAGC	GCTTAGTT	-0.25554	5815.39	-1.3048
AACTAAGG	CCTTAGTT	-0.13877	6204.19	-1.06
AACTAAGT	ACTTAGTT	-0.02514	7409.36	-0.3887
AACTAATA	TATTAGTT	-0.10002	8288.93	0.0355
AACTAATC	GATTAGTT	-0.2786	6511.34	-0.8773
AACTAATG	CATTAGTT	-0.06435	8931.21	0.3177
AACTAATT	AATTAGTT	-0.25827	5833.93	-1.2927
AACTACAA	TTGTAGTT	0.08052	9863.57	0.6932
AACTACAC	GTGTAGTT	0.12104	11085.5	1.1349
AACTACAG	CTGTAGTT	-0.00486	8808.93	0.2656
AACTACAT	ATGTAGTT	0.09156	6484.14	-0.8931
AACTACCA	TGGTAGTT	-0.12071	8846.9	0.2818
AACTACCC	GGGTAGTT	-0.13256	7323.33	-0.4329
AACTACCG	CGGTAGTT	-0.00158	8496.59	0.1291
AACTACCT	AGGTAGTT	-0.1838	7762.4	-0.2127
AACTACGA	TCGTAGTT	-0.16086	7392.61	-0.3973
AACTACGC	GCGTAGTT	-0.01085	7830.91	-0.1795
AACTACGG	CCGTAGTT	-0.24787	6820.11	-0.7021
AACTACGT	ACGTAGTT	-0.18709	5845.29	-1.2854
AACTACTA	TAGTAGTT	0.08724	11449.7	1.2571
AACTACTC	GAGTAGTT	0.11737	8402.44	0.0869
AACTACTG	CAGTAGTT	-0.11069	7534.93	-0.3252
AACTACTT	AAGTAGTT	-0.00489	8452.93	0.1096
AACTAGAA	TTCTAGTT	0.00451	8814.55	0.268
AACTAGAC	GTCTAGTT	-0.3209	5414.16	-1.5751
AACTAGAG	CTCTAGTT	-0.06524	9544.78	0.569
AACTAGAT	ATCTAGTT	-0.26356	5602.72	-1.4457
AACTAGCA	TGCTAGTT	0.1986	13169.8	1.7864
AACTAGCC	GGCTAGTT	-0.18776	6734.9	-0.7497
AACTAGCG	CGCTAGTT	0.0497	11546.7	1.289
AACTAGCT	AGCTAGTT	0.03787	7602.19	-0.2916
AACTAGGA	TCCTAGTT	-0.2207	7538.67	-0.3233
AACTAGGC	GCCTAGTT	-0.06534	9831.48	0.6809
AACTAGGG	CCCTAGTT	0.02329	8552.47	0.1538
AACTAGGT	ACCTAGTT	-0.05832	6247.33	-1.0338
AACTAGTA	TACTAGTT	-0.14633	6904.57	-0.6556
AACTAGTC	GACTAGTT	-0.00153	10565.1	0.9531
AACTAGTG	CACTAGTT	-0.00322	10915.1	1.0763
AACTAGTT	AACTAGTT	0.05346	9038.74	0.363
AACTATAA	TTATAGTT	-0.12799	8456.66	0.1112
AACTATAC	GTATAGTT	0.01895	7643.8	-0.2709
AACTATAG	CTATAGTT	-0.07406	7103.53	-0.5481
AACTATAT	ATATAGTT	-0.03548	8338.07	0.0578
AACTATCA	TGATAGTT	0.11744	11974.8	1.4267
AACTATCC	GGATAGTT	-0.25395	6246.05	-1.0346
AACTATCG	CGATAGTT	0.10231	9556.51	0.5736
AACTATCT	AGATAGTT	-0.12061	7976.01	-0.11
AACTATGA	TCATAGTT	-0.11677	7624.83	-0.2803
AACTATGC	GCATAGTT	-0.00548	8731.9	0.2324
AACTATGG	CCATAGTT	-0.16735	6378.92	-0.955
AACTATGT	ACATAGTT	-0.01081	7660.22	-0.2628
AACTATTA	TAATAGTT	-0.03196	8246.47	0.0161
AACTATTC	GAATAGTT	-0.005	8008.16	-0.0948
AACTATTG	CAATAGTT	-0.03642	8340.01	0.0587
AACTCAAA	TTTGAGTT	-0.05453	8532.65	0.1451
AACTCAAC	GTTGAGTT	-0.0156	9313.91	0.4764
AACTCAAG	CTTGAGTT	-0.13903	5860.77	-1.2754
AACTCAAT	ATTGAGTT	-0.30167	6167.62	-1.0824
AACTCACA	TGTGAGTT	0.26196	13113.4	1.7702
AACTCACC	GGTGAGTT	0.01368	8841.57	0.2796
AACTCACG	CGTGAGTT	0.13956	13316.9	1.8284
AACTCACT	AGTGAGTT	0.04098	9509.49	0.555
AACTCAGA	TCTGAGTT	-0.04083	8770.17	0.2489
AACTCAGC	GCTGAGTT	-0.05094	9980.97	0.738
AACTCAGG	CCTGAGTT	-0.05739	5955.33	-1.2149
AACTCAGT	ACTGAGTT	-0.22009	7232.28	-0.4802
AACTCATA	TATGAGTT	-0.1033	7187.95	-0.5035
AACTCATC	GATGAGTT	-0.158	8763.18	0.2459
AACTCATG	CATGAGTT	-0.21471	6738.9	-0.7474
AACTCATT	AATGAGTT	-0.06847	7812.38	-0.1884
AACTCCAA	TTGGAGTT	0.10305	12498.3	1.5885
AACTCCAC	GTGGAGTT	0.03127	10463.1	0.9164
AACTCCAG	CTGGAGTT	-0.29332	5064.12	-1.8279
AACTCCAT	ATGGAGTT	-0.0217	8412.75	0.0916
AACTCCCA	TGGGAGTT	-0.1471	7978.19	-0.109
AACTCCCC	GGGGAGTT	-0.0048	9088.87	0.3839
AACTCCCG	CGGGAGTT	-0.12352	6117.38	-1.1133
AACTCCCT	AGGGAGTT	-0.30232	6792.47	-0.7175
AACTCCGA	TCGGAGTT	-0.11177	6745.9	-0.7435
AACTCCGC	GCGGAGTT	-0.11421	7763.96	-0.2119
AACTCCGG	CCGGAGTT	-0.025	8312.27	0.0461
AACTCCGT	ACGGAGTT	-0.06122	7249.24	-0.4713
AACTCCTA	TAGGAGTT	-0.02348	7419.21	-0.3837
AACTCCTC	GAGGAGTT	-0.08061	9261.47	0.455
AACTCCTG	CAGGAGTT	0.02339	8249.72	0.0176
AACTCCTT	AAGGAGTT	-0.11153	6544.25	-0.8582
AACTCGAA	TTCGAGTT	-0.1302	7790.41	-0.1991
AACTCGAC	GTCGAGTT	0.13695	12501.8	1.5896
AACTCGAG	CTCGAGTT	-0.0087	7229.68	-0.4816
AACTCGAT	ATCGAGTT	-0.10635	8247.7	0.0166
AACTCGCA	TGCGAGTT	0.32883	21774.5	3.6879
AACTCGCC	GGCGAGTT	0.09461	10499.2	0.9294
AACTCGCG	CGCGAGTT	0.27953	17527.2	2.8673
AACTCGCT	AGCGAGTT	0.06474	8533.25	0.1453
AACTCGGA	TCCGAGTT	-0.13201	6352.53	-0.9707
AACTCGGC	GCCGAGTT	-0.09666	8952.51	0.3267
AACTCGGG	CCCGAGTT	-0.255	6548.14	-0.856
AACTCGGT	ACCGAGTT	-0.12177	7675.97	-0.255
AACTCGTA	TACGAGTT	0.14725	9201.78	0.4306
AACTCGTC	GACGAGTT	0.13769	11428	1.2499
AACTCGTG	CACGAGTT	0.21203	13797	1.9624
AACTCTAA	TTAGAGTT	-0.20771	6367.57	-0.9617
AACTCTAC	GTAGAGTT	0.16764	8898.3	0.3038
AACTCTAG	CTAGAGTT	-0.10008	7387.28	-0.4
AACTCTAT	ATAGAGTT	-0.02102	8150.21	-0.0283
AACTCTCA	TGAGAGTT	0.14721	11973	1.4261
AACTCTCC	GGAGAGTT	-0.01028	7678.08	-0.254
AACTCTCG	CGAGAGTT	-0.11495	8200.26	-0.0052
AACTCTCT	AGAGAGTT	-0.07141	7776.02	-0.2061
AACTCTGA	TCAGAGTT	-0.13628	6747.82	-0.7424
AACTCTGC	GCAGAGTT	0.09301	10625.5	0.9746
AACTCTGG	CCAGAGTT	-0.11085	5466.73	-1.5386
AACTCTGT	ACAGAGTT	-0.10022	7783.25	-0.2026
AACTCTTA	TAAGAGTT	-0.35894	6495.23	-0.8867
AACTCTTC	GAAGAGTT	-0.11308	7593.28	-0.296
AACTCTTG	CAAGAGTT	-0.11832	8960.75	0.3302
AACTGAAA	TTTCAGTT	0.04056	7140.53	-0.5285
AACTGAAC	GTTCAGTT	-0.21826	7162.28	-0.517
AACTGAAG	CTTCAGTT	-0.06015	6961.99	-0.6242
AACTGAAT	ATTCAGTT	-0.27032	6886.16	-0.6657
AACTGACA	TGTCAGTT	0.26039	18221.6	3.0143
AACTGACC	GGTCAGTT	-0.18918	7485.76	-0.3499
AACTGACG	CGTCAGTT	0.07702	12308	1.5305
AACTGACT	AGTCAGTT	-0.15779	7507.99	-0.3387
AACTGAGA	TCTCAGTT	0.07675	11362.1	1.2281
AACTGAGC	GCTCAGTT	-0.36276	6704.58	-0.7667
AACTGAGG	CCTCAGTT	0.02993	8853.93	0.2849
AACTGAGT	ACTCAGTT	-0.09857	8499.66	0.1304
AACTGATA	TATCAGTT	0.2199	16049.5	2.5342
AACTGATC	GATCAGTT	-0.20437	6048.21	-1.1563
AACTGATG	CATCAGTT	0.06935	8965.66	0.3323
AACTGATT	AATCAGTT	-0.27978	7322.61	-0.4333
AACTGCAA	TTGCAGTT	-0.05633	9250.61	0.4506
AACTGCAC	GTGCAGTT	-0.15025	7616.5	-0.2845
AACTGCAG	CTGCAGTT	-0.01635	8017.4	-0.0905
AACTGCAT	ATGCAGTT	-0.17981	7352.88	-0.4177
AACTGCCA	TGGCAGTT	0.11205	12435.8	1.5695
AACTGCCC	GGGCAGTT	-0.04021	8625.23	0.1859
AACTGCCG	CGGCAGTT	0.01223	9384.11	0.5048
AACTGCCT	AGGCAGTT	0.02256	6269.95	-1.0202
AACTGCGA	TCGCAGTT	0.32455	22858.8	3.8716
AACTGCGC	GCGCAGTT	-0.05326	9139.63	0.405
AACTGCGG	CCGCAGTT	-0.10834	8726.26	0.2299
AACTGCGT	ACGCAGTT	-0.10412	8418.36	0.0941
AACTGCTA	TAGCAGTT	0.22066	17440.3	2.8485
AACTGCTC	GAGCAGTT	-0.14084	7029.44	-0.5878
AACTGCTG	CAGCAGTT	0.05577	9873.89	0.6972
AACTGCTT	AAGCAGTT	0.05225	9760.62	0.6535
AACTGGAA	TTCCAGTT	-0.36015	6894.62	-0.661
AACTGGAC	GTCCAGTT	0.03996	9833.15	0.6815
AACTGGAG	CTCCAGTT	-0.06844	8029.32	-0.0848
AACTGGAT	ATCCAGTT	0.05422	8253.52	0.0193
AACTGGCA	TGCCAGTT	0.26911	14812.8	2.231
AACTGGCC	GGCCAGTT	-0.06418	7681.79	-0.2522
AACTGGCG	CGCCAGTT	0.09797	10490.3	0.9262
AACTGGCT	AGCCAGTT	-0.12715	7189.1	-0.5028
AACTGGGA	TCCCAGTT	-0.12913	7755.5	-0.2161
AACTGGGC	GCCCAGTT	-0.02327	9240.17	0.4463
AACTGGGG	CCCCAGTT	-0.25238	6502.86	-0.8822
AACTGGGT	ACCCAGTT	0.0004	7668.15	-0.2589
AACTGGTA	TACCAGTT	-0.05901	8450.9	0.1087
AACTGGTC	GACCAGTT	-0.32792	8418.81	0.0943
AACTGGTG	CACCAGTT	0.1353	14279.1	2.0922
AACTGTAA	TTACAGTT	0.10913	10907.4	1.0736
AACTGTAC	GTACAGTT	-0.05599	7045.65	-0.5791
AACTGTAG	CTACAGTT	0.00218	10012.5	0.7499
AACTGTAT	ATACAGTT	-0.15334	6969.62	-0.6201
AACTGTCA	TGACAGTT	0.33505	23993	4.0548
AACTGTCC	GGACAGTT	-0.12741	6909.29	-0.653
AACTGTCG	CGACAGTT	0.26644	17032.8	2.7591
AACTGTCT	AGACAGTT	0.08301	8735.74	0.234
AACTGTGA	TCACAGTT	0.37964	28960.2	4.7663
AACTGTGC	GCACAGTT	0.0123	9440.44	0.5274
AACTGTGG	CCACAGTT	0.00823	10886.3	1.0663
AACTGTGT	ACACAGTT	0.1681	13144.9	1.7793
AACTGTTA	TAACAGTT	0.26651	17893.2	2.9455
AACTGTTC	GAACAGTT	-0.05153	8807.36	0.2649
AACTGTTG	CAACAGTT	0.25542	17668	2.8976
AACTTAAA	TTTAAGTT	-0.0927	7645.3	-0.2702
AACTTAAC	GTTAAGTT	0.0636	9171.65	0.4182
AACTTAAG	CTTAAGTT	-0.09589	6894.02	-0.6613
AACTTAAT	ATTAAGTT	0.03039	9380.19	0.5032
AACTTACA	TGTAAGTT	0.01553	9877.47	0.6985
AACTTACC	GGTAAGTT	-0.06214	6046.37	-1.1575
AACTTACG	CGTAAGTT	-0.14506	7026.1	-0.5896
AACTTACT	AGTAAGTT	-0.01984	9002.9	0.348
AACTTAGA	TCTAAGTT	-0.19587	5909.65	-1.244
AACTTAGC	GCTAAGTT	0.12687	10739.1	1.0148
AACTTAGG	CCTAAGTT	-0.14876	7544.06	-0.3206
AACTTAGT	ACTAAGTT	0.00655	8068.33	-0.0665
AACTTATA	TATAAGTT	-0.13295	8303.24	0.042
AACTTATC	GATAAGTT	0.14099	9959.68	0.7299
AACTTATG	CATAAGTT	-0.20735	6910.8	-0.6521
AACTTATT	AATAAGTT	-0.15363	7399.61	-0.3937
AACTTCAA	TTGAAGTT	0.08367	11033.9	1.1172
AACTTCAC	GTGAAGTT	0.10552	11078.5	1.1325
AACTTCAG	CTGAAGTT	-0.18489	5942.68	-1.2229
AACTTCAT	ATGAAGTT	-0.08065	7261.37	-0.465
AACTTCCA	TGGAAGTT	-0.02563	6878.33	-0.67
AACTTCCC	GGGAAGTT	-0.00192	8451.28	0.1088
AACTTCCG	CGGAAGTT	-0.13146	7249.36	-0.4713
AACTTCCT	AGGAAGTT	-0.13617	9004.26	0.3485
AACTTCGA	TCGAAGTT	0.0849	9624.11	0.6003
AACTTCGC	GCGAAGTT	0.13239	12775	1.6713
AACTTCGG	CCGAAGTT	0.02834	6335.5	-0.9808
AACTTCGT	ACGAAGTT	-0.11019	7665.68	-0.2601
AACTTCTA	TAGAAGTT	-0.18504	7010	-0.5983
AACTTCTC	GAGAAGTT	-0.0183	9419.56	0.519
AACTTCTG	CAGAAGTT	0.07956	8576.64	0.1645
AACTTCTT	AAGAAGTT	-0.08451	7624.15	-0.2807
AACTTGAA	TTCAAGTT	-0.10846	7338.81	-0.4249
AACTTGAC	GTCAAGTT	0.20827	14233.5	2.0801
AACTTGAG	CTCAAGTT	-0.07653	6968.8	-0.6205
AACTTGAT	ATCAAGTT	-0.20414	8851.59	0.2839
AACTTGCA	TGCAAGTT	0.19648	13904.7	1.9918
AACTTGCC	GGCAAGTT	0.15308	9643.42	0.6079
AACTTGCG	CGCAAGTT	0.12288	11109.5	1.1431
AACTTGCT	AGCAAGTT	-0.10948	7777.34	-0.2054
AACTTGGA	TCCAAGTT	-0.04449	8065.58	-0.0678
[truncated: 30,897 more rows]

## Sheet: PmTbr Dataset 2 8-mers
8-mer	8-mer	E-score	Median	Z-score
AAAAAAAA	TTTTTTTT	0.08565	5913.47	1.252
AAAAAAAC	GTTTTTTT	-0.04543	4238.8	-0.3733
AAAAAAAG	CTTTTTTT	-0.17001	4075.91	-0.5646
AAAAAAAT	ATTTTTTT	0.01619	5570.91	0.9607
AAAAAACA	TGTTTTTT	-0.09819	4648.54	0.0771
AAAAAACC	GGTTTTTT	-0.13626	4136.19	-0.4929
AAAAAACG	CGTTTTTT	0.01194	4389.02	-0.2033
AAAAAACT	AGTTTTTT	-0.14888	3865.69	-0.8231
AAAAAAGA	TCTTTTTT	-0.21847	3905.6	-0.773
AAAAAAGC	GCTTTTTT	-0.13477	4154.56	-0.4713
AAAAAAGG	CCTTTTTT	-0.07979	3314.76	-1.5737
AAAAAAGT	ACTTTTTT	-0.15624	4386.41	-0.2062
AAAAAATA	TATTTTTT	-0.01091	4989.43	0.4226
AAAAAATC	GATTTTTT	0.02144	5116.37	0.5452
AAAAAATG	CATTTTTT	-0.217	4034.82	-0.6141
AAAAAATT	AATTTTTT	-0.24292	4646.84	0.0754
AAAAACAA	TTGTTTTT	-0.15886	3986.81	-0.6725
AAAAACAC	GTGTTTTT	0.29513	8148.01	2.8168
AAAAACAG	CTGTTTTT	-0.20969	3579.55	-1.1985
AAAAACAT	ATGTTTTT	-0.25858	3716.01	-1.0159
AAAAACCA	TGGTTTTT	0.01886	4135.77	-0.4934
AAAAACCC	GGGTTTTT	-0.1159	4369.71	-0.2248
AAAAACCG	CGGTTTTT	-0.04417	4682.65	0.1128
AAAAACCT	AGGTTTTT	-0.11856	3970.83	-0.6921
AAAAACGA	TCGTTTTT	-0.10675	4372.83	-0.2213
AAAAACGC	GCGTTTTT	0.09767	4965.62	0.3992
AAAAACGG	CCGTTTTT	-0.0398	4748.32	0.1808
AAAAACGT	ACGTTTTT	-0.07034	4463.99	-0.1206
AAAAACTA	TAGTTTTT	-0.18563	4689.93	0.1204
AAAAACTC	GAGTTTTT	-0.13015	4816.56	0.2505
AAAAACTG	CAGTTTTT	-0.17823	4090.17	-0.5476
AAAAACTT	AAGTTTTT	-0.08126	3592.79	-1.1805
AAAAAGAA	TTCTTTTT	-0.31593	3614.39	-1.1512
AAAAAGAC	GTCTTTTT	-0.08956	3991.38	-0.6669
AAAAAGAG	CTCTTTTT	-0.25522	3758.94	-0.9598
AAAAAGAT	ATCTTTTT	-0.25561	4342.4	-0.2554
AAAAAGCA	TGCTTTTT	0.09849	4753.99	0.1866
AAAAAGCC	GGCTTTTT	-0.24803	3626.79	-1.1345
AAAAAGCG	CGCTTTTT	-0.00411	4181.41	-0.4399
AAAAAGCT	AGCTTTTT	-0.08967	3260.07	-1.6549
AAAAAGGA	TCCTTTTT	-0.16691	3659.91	-1.0901
AAAAAGGC	GCCTTTTT	0.08325	5343.47	0.7572
AAAAAGGG	CCCTTTTT	-0.25969	3521.15	-1.2788
AAAAAGGT	ACCTTTTT	0.05249	4097.56	-0.5387
AAAAAGTA	TACTTTTT	-0.04189	4073.2	-0.5679
AAAAAGTC	GACTTTTT	-0.25773	3636.19	-1.1219
AAAAAGTG	CACTTTTT	0.18347	6162.53	1.4534
AAAAAGTT	AACTTTTT	0.04626	4641	0.0692
AAAAATAA	TTATTTTT	-0.16967	4131.07	-0.499
AAAAATAC	GTATTTTT	-0.10828	3842.45	-0.8525
AAAAATAG	CTATTTTT	-0.04299	4533.07	-0.0457
AAAAATAT	ATATTTTT	-0.10477	4433.98	-0.1536
AAAAATCA	TGATTTTT	-0.05857	4467.56	-0.1167
AAAAATCC	GGATTTTT	-0.13403	4225.84	-0.3883
AAAAATCG	CGATTTTT	0.10981	5713.65	1.0842
AAAAATCT	AGATTTTT	-0.0735	4474.36	-0.1093
AAAAATGA	TCATTTTT	-0.13775	3878.77	-0.8066
AAAAATGC	GCATTTTT	-0.09376	4393.02	-0.1989
AAAAATGG	CCATTTTT	-0.31768	4021.55	-0.6301
AAAAATGT	ACATTTTT	0.04807	4561.86	-0.0148
AAAAATTA	TAATTTTT	0.03678	4553.99	-0.0232
AAAAATTC	GAATTTTT	-0.12754	4089.08	-0.5489
AAAAATTG	CAATTTTT	-0.11501	4715.78	0.1472
AAAAATTT	AAATTTTT	-0.30248	3095.91	-1.9071
AAAACAAA	TTTGTTTT	-0.21459	3803.77	-0.9019
AAAACAAC	GTTGTTTT	-0.00853	5503.85	0.9016
AAAACAAG	CTTGTTTT	-0.21834	4480.72	-0.1024
AAAACAAT	ATTGTTTT	-0.18333	3647.01	-1.1074
AAAACACA	TGTGTTTT	0.10826	6277.75	1.5439
AAAACACC	GGTGTTTT	0.32644	10265.4	3.9445
AAAACACG	CGTGTTTT	0.17325	6829.41	1.955
AAAACACT	AGTGTTTT	0.22081	7259.62	2.2532
AAAACAGA	TCTGTTTT	-0.17572	3263.81	-1.6493
AAAACAGC	GCTGTTTT	0.17163	6785.49	1.9235
AAAACAGG	CCTGTTTT	-0.01431	5422.51	0.8289
AAAACAGT	ACTGTTTT	-0.1592	4063.31	-0.5797
AAAACATA	TATGTTTT	-0.13602	4295.52	-0.3084
AAAACATC	GATGTTTT	-0.12431	4196.01	-0.4228
AAAACATG	CATGTTTT	-0.03268	4289.37	-0.3154
AAAACATT	AATGTTTT	-0.10333	3716.01	-1.0159
AAAACCAA	TTGGTTTT	-0.24611	3888.38	-0.7945
AAAACCAC	GTGGTTTT	-0.07476	4010.19	-0.644
AAAACCAG	CTGGTTTT	0.07294	5627.98	1.0105
AAAACCAT	ATGGTTTT	-0.03633	4339.87	-0.2583
AAAACCCA	TGGGTTTT	-0.12276	4581.24	0.0059
AAAACCCC	GGGGTTTT	-0.22755	4055.64	-0.5889
AAAACCCG	CGGGTTTT	0.06325	5962.03	1.292
AAAACCCT	AGGGTTTT	-0.34603	3399.21	-1.4509
AAAACCGA	TCGGTTTT	0.01903	4908.77	0.343
AAAACCGC	GCGGTTTT	0.00369	4757.53	0.1903
AAAACCGG	CCGGTTTT	-0.16748	4546.7	-0.031
AAAACCGT	ACGGTTTT	-0.03864	4716.97	0.1485
AAAACCTA	TAGGTTTT	-0.26985	3650.19	-1.1031
AAAACCTC	GAGGTTTT	-0.16292	3708.71	-1.0255
AAAACCTG	CAGGTTTT	0.14701	5408.98	0.8167
AAAACCTT	AAGGTTTT	-0.18743	4438.79	-0.1483
AAAACGAA	TTCGTTTT	-0.03857	4706.51	0.1376
AAAACGAC	GTCGTTTT	-0.01466	4372.83	-0.2213
AAAACGAG	CTCGTTTT	-0.249	3701.82	-1.0346
AAAACGAT	ATCGTTTT	-0.11455	4188.68	-0.4314
AAAACGCA	TGCGTTTT	-0.08107	4054.62	-0.5902
AAAACGCC	GGCGTTTT	0.05839	4965.62	0.3992
AAAACGCG	CGCGTTTT	0.16255	6329.49	1.5839
AAAACGCT	AGCGTTTT	-0.20588	3766.94	-0.9494
AAAACGGA	TCCGTTTT	-0.05573	4389.35	-0.2029
AAAACGGC	GCCGTTTT	-0.16913	4380.12	-0.2132
AAAACGGG	CCCGTTTT	-0.14441	3983.29	-0.6768
AAAACGGT	ACCGTTTT	0.00555	4888.16	0.3225
AAAACGTA	TACGTTTT	-0.08629	3533.19	-1.2622
AAAACGTC	GACGTTTT	0.00813	4275.67	-0.331
AAAACGTG	CACGTTTT	0.1984	6633.97	1.8133
AAAACGTT	AACGTTTT	-0.30658	4299.47	-0.3039
AAAACTAA	TTAGTTTT	-0.2012	3600.11	-1.1706
AAAACTAC	GTAGTTTT	0.02273	5279.02	0.698
AAAACTAG	CTAGTTTT	-0.3294	3507.17	-1.2982
AAAACTAT	ATAGTTTT	-0.1117	4390.62	-0.2015
AAAACTCA	TGAGTTTT	-0.1614	3804.79	-0.9006
AAAACTCC	GGAGTTTT	-0.20466	4114.32	-0.5188
AAAACTCG	CGAGTTTT	-0.12223	4088.57	-0.5495
AAAACTCT	AGAGTTTT	-0.06726	4268.29	-0.3395
AAAACTGA	TCAGTTTT	-0.2152	4241	-0.3708
AAAACTGC	GCAGTTTT	0.13496	5558.37	0.9497
AAAACTGG	CCAGTTTT	0.02147	4067.98	-0.5741
AAAACTGT	ACAGTTTT	0.02859	5107.4	0.5367
AAAACTTA	TAAGTTTT	-0.07825	4427.18	-0.161
AAAACTTC	GAAGTTTT	-0.04051	4390.6	-0.2016
AAAACTTG	CAAGTTTT	-0.10925	4607.82	0.0342
AAAACTTT	AAAGTTTT	-0.06162	3983.24	-0.6769
AAAAGAAA	TTTCTTTT	-0.06667	4141.9	-0.4862
AAAAGAAC	GTTCTTTT	-0.22025	4282.02	-0.3238
AAAAGAAG	CTTCTTTT	-0.21407	3981.07	-0.6795
AAAAGAAT	ATTCTTTT	-0.09677	4276.3	-0.3303
AAAAGACA	TGTCTTTT	-0.08044	4531.56	-0.0473
AAAAGACC	GGTCTTTT	-0.24854	3451.8	-1.3759
AAAAGACG	CGTCTTTT	-0.16687	4432.01	-0.1557
AAAAGACT	AGTCTTTT	-0.22871	2983.69	-2.0873
AAAAGAGA	TCTCTTTT	0.09062	5558.01	0.9494
AAAAGAGC	GCTCTTTT	-0.1539	3337.95	-1.5397
AAAAGAGG	CCTCTTTT	-0.0836	4035.45	-0.6133
AAAAGAGT	ACTCTTTT	-0.1857	4427.33	-0.1609
AAAAGATA	TATCTTTT	-0.08771	3669.91	-1.0768
AAAAGATC	GATCTTTT	-0.19666	4138.98	-0.4896
AAAAGATG	CATCTTTT	-0.1449	4465.96	-0.1185
AAAAGATT	AATCTTTT	-0.14215	3631.67	-1.128
AAAAGCAA	TTGCTTTT	-0.00704	4544.25	-0.0336
AAAAGCAC	GTGCTTTT	0.08789	5018.78	0.4512
AAAAGCAG	CTGCTTTT	0.08132	5127.74	0.5561
AAAAGCAT	ATGCTTTT	-0.29586	3616.21	-1.1488
AAAAGCCA	TGGCTTTT	-0.09205	4035.98	-0.6127
AAAAGCCC	GGGCTTTT	-0.27532	4054.52	-0.5903
AAAAGCCG	CGGCTTTT	-0.05484	4267.28	-0.3406
AAAAGCCT	AGGCTTTT	-0.11354	3589.98	-1.1843
AAAAGCGA	TCGCTTTT	-0.03704	4324.52	-0.2756
AAAAGCGC	GCGCTTTT	0.14614	5629.23	1.0116
AAAAGCGG	CCGCTTTT	-0.33481	4181.41	-0.4399
AAAAGCGT	ACGCTTTT	0.13748	6387.69	1.6286
AAAAGCTA	TAGCTTTT	-0.08635	4141.4	-0.4868
AAAAGCTC	GAGCTTTT	-0.1467	3682.16	-1.0605
AAAAGCTG	CAGCTTTT	0.02896	4779.88	0.2131
AAAAGCTT	AAGCTTTT	-0.08204	4385.56	-0.2072
AAAAGGAA	TTCCTTTT	-0.04421	4391.83	-0.2002
AAAAGGAC	GTCCTTTT	-0.11475	4226.94	-0.387
AAAAGGAG	CTCCTTTT	0.01096	4984.63	0.4179
AAAAGGAT	ATCCTTTT	-0.08882	4518.7	-0.0612
AAAAGGCA	TGCCTTTT	0.00432	5141.23	0.5689
AAAAGGCC	GGCCTTTT	-0.15203	4198.4	-0.4201
AAAAGGCG	CGCCTTTT	0.22328	6807.19	1.9391
AAAAGGCT	AGCCTTTT	-0.12669	4410.31	-0.1797
AAAAGGGA	TCCCTTTT	-0.31994	3231.04	-1.6986
AAAAGGGC	GCCCTTTT	0.04299	5496.23	0.8949
AAAAGGGG	CCCCTTTT	-0.10691	3857.88	-0.833
AAAAGGGT	ACCCTTTT	-0.09022	4534.14	-0.0445
AAAAGGTA	TACCTTTT	-0.31539	3719.07	-1.0119
AAAAGGTC	GACCTTTT	-0.09965	3783.81	-0.9276
AAAAGGTG	CACCTTTT	0.43345	19152.3	6.9889
AAAAGGTT	AACCTTTT	-0.06065	4668.05	0.0976
AAAAGTAA	TTACTTTT	-0.14551	4105.75	-0.529
AAAAGTAC	GTACTTTT	-0.16553	3790.94	-0.9184
AAAAGTAG	CTACTTTT	-0.2102	3466.91	-1.3546
AAAAGTAT	ATACTTTT	-0.02894	5673.03	1.0494
AAAAGTCA	TGACTTTT	-0.15134	4376.71	-0.217
AAAAGTCC	GGACTTTT	-0.13637	4113.26	-0.5201
AAAAGTCG	CGACTTTT	0.10332	5094.48	0.5243
AAAAGTCT	AGACTTTT	-0.24973	3470.43	-1.3496
AAAAGTGA	TCACTTTT	0.15531	6162.53	1.4534
AAAAGTGC	GCACTTTT	0.24697	7902.77	2.6676
AAAAGTGG	CCACTTTT	0.10005	5561.66	0.9526
AAAAGTGT	ACACTTTT	0.40281	13628.3	5.3278
AAAAGTTA	TAACTTTT	0.05074	4431.45	-0.1563
AAAAGTTC	GAACTTTT	-0.06531	4380.94	-0.2123
AAAAGTTG	CAACTTTT	0.09655	5644.11	1.0245
AAAAGTTT	AAACTTTT	-0.05443	4343.88	-0.2538
AAAATAAA	TTTATTTT	-0.31148	3864.43	-0.8247
AAAATAAC	GTTATTTT	0.11493	5983.52	1.3095
AAAATAAG	CTTATTTT	-0.21177	4235.56	-0.377
AAAATAAT	ATTATTTT	-0.21134	3861.99	-0.8278
AAAATACA	TGTATTTT	-0.17152	4024.05	-0.6271
AAAATACC	GGTATTTT	-0.2232	3601.16	-1.1691
AAAATACG	CGTATTTT	-0.00882	4295.25	-0.3087
AAAATACT	AGTATTTT	0.03859	4987.94	0.4211
AAAATAGA	TCTATTTT	-0.33861	3810.73	-0.893
AAAATAGC	GCTATTTT	0.1144	5596.68	0.9833
AAAATAGG	CCTATTTT	-0.08892	3635.53	-1.1228
AAAATAGT	ACTATTTT	-0.01545	4803.47	0.2372
AAAATATA	TATATTTT	-0.41594	3073.89	-1.942
AAAATATC	GATATTTT	0.07618	4982.89	0.4162
AAAATATG	CATATTTT	-0.1664	4249.45	-0.3611
AAAATATT	AATATTTT	-0.06182	4235.2	-0.3775
AAAATCAA	TTGATTTT	-0.10662	4325.63	-0.2743
AAAATCAC	GTGATTTT	0.25182	8329.82	2.9245
AAAATCAG	CTGATTTT	-0.23689	3728.24	-0.9998
AAAATCAT	ATGATTTT	-0.1635	4118.51	-0.5138
AAAATCCA	TGGATTTT	-0.22834	3526.36	-1.2716
AAAATCCC	GGGATTTT	-0.21044	3704.82	-1.0306
AAAATCCG	CGGATTTT	0.05281	5224.71	0.6475
AAAATCCT	AGGATTTT	-0.14521	3932.64	-0.7393
AAAATCGA	TCGATTTT	0.04747	4982.11	0.4154
AAAATCGC	GCGATTTT	0.18137	7211.31	2.2206
AAAATCGG	CCGATTTT	-0.20579	3507	-1.2985
AAAATCGT	ACGATTTT	0.10314	4910.49	0.3447
AAAATCTA	TAGATTTT	0.08981	5175.5	0.6013
AAAATCTC	GAGATTTT	0.00952	4298.62	-0.3049
AAAATCTG	CAGATTTT	-0.01631	4530.18	-0.0488
AAAATCTT	AAGATTTT	-0.30885	3316.12	-1.5717
AAAATGAA	TTCATTTT	-0.11005	4022.4	-0.6291
AAAATGAC	GTCATTTT	0.08765	5399.2	0.8079
AAAATGAG	CTCATTTT	-0.14503	4190.06	-0.4298
AAAATGAT	ATCATTTT	-0.11981	4335.97	-0.2627
AAAATGCA	TGCATTTT	-0.03519	4657.35	0.0864
AAAATGCC	GGCATTTT	-0.17492	4326.52	-0.2733
AAAATGCG	CGCATTTT	-0.01712	4651.51	0.0802
AAAATGCT	AGCATTTT	-0.31228	3829.58	-0.8689
AAAATGGA	TCCATTTT	-0.10601	4107.9	-0.5264
AAAATGGC	GCCATTTT	-0.24184	4257.64	-0.3517
AAAATGGG	CCCATTTT	-0.15519	4434.33	-0.1532
AAAATGGT	ACCATTTT	0.0649	4021.55	-0.6301
AAAATGTA	TACATTTT	0.07757	5494.53	0.8933
AAAATGTC	GACATTTT	0.04971	4663.24	0.0925
AAAATGTG	CACATTTT	0.20238	5504.3	0.902
AAAATGTT	AACATTTT	-0.28257	4028.6	-0.6216
AAAATTAA	TTAATTTT	-0.1227	3373.01	-1.4886
AAAATTAC	GTAATTTT	-0.00409	4575.11	-0.0006
AAAATTAG	CTAATTTT	0.05151	4645.09	0.0735
AAAATTAT	ATAATTTT	-0.15096	4392.76	-0.1991
AAAATTCA	TGAATTTT	-0.05734	4655.12	0.084
AAAATTCC	GGAATTTT	-0.04503	4008.82	-0.6456
AAAATTCG	CGAATTTT	-0.13327	3836.13	-0.8606
AAAATTCT	AGAATTTT	-0.1358	4482.57	-0.1003
AAAATTGA	TCAATTTT	-0.09307	4293.89	-0.3103
AAAATTGC	GCAATTTT	-0.0289	4634.81	0.0627
AAAATTGG	CCAATTTT	-0.11685	4598.48	0.0243
AAAATTGT	ACAATTTT	-0.05519	4708.14	0.1393
AAAATTTA	TAAATTTT	-0.13444	4196.42	-0.4224
AAAATTTC	GAAATTTT	-0.19952	3544.86	-1.2461
AAAATTTG	CAAATTTT	-0.2621	3873.41	-0.8134
AAAATTTT	AAAATTTT	0.05913	4577.91	0.0024
AAACAAAA	TTTTGTTT	-0.23957	3986.81	-0.6725
AAACAAAC	GTTTGTTT	-0.28354	3895.08	-0.7861
AAACAAAG	CTTTGTTT	0.03779	5669.05	1.046
AAACAAAT	ATTTGTTT	0.07975	4668.49	0.098
AAACAACA	TGTTGTTT	0.07384	5797.78	1.1556
AAACAACC	GGTTGTTT	-0.07706	4600.31	0.0262
AAACAACG	CGTTGTTT	-0.04642	4806.94	0.2407
AAACAACT	AGTTGTTT	-0.01068	5976.11	1.3035
AAACAAGA	TCTTGTTT	-0.27932	3558.52	-1.2273
AAACAAGC	GCTTGTTT	-0.09217	4667.08	0.0966
AAACAAGG	CCTTGTTT	-0.0092	5127.92	0.5563
AAACAAGT	ACTTGTTT	-0.04743	4723.73	0.1555
AAACAATA	TATTGTTT	-0.0503	4138	-0.4908
AAACAATC	GATTGTTT	-0.18615	4243.92	-0.3674
AAACAATG	CATTGTTT	0.05793	5698.46	1.0712
AAACAATT	AATTGTTT	-0.12326	4811.16	0.245
AAACACAA	TTGTGTTT	0.07794	6022.9	1.3416
AAACACAC	GTGTGTTT	0.24201	6511.45	1.7223
AAACACAG	CTGTGTTT	-0.15283	4498.27	-0.0833
AAACACAT	ATGTGTTT	0.19039	7935.45	2.6878
AAACACCA	TGGTGTTT	0.26227	9370.58	3.4993
AAACACCC	GGGTGTTT	0.20738	8755.32	3.1677
AAACACCG	CGGTGTTT	0.13351	6053.68	1.3664
AAACACCT	AGGTGTTT	0.45759	33124.7	9.6633
AAACACGA	TCGTGTTT	0.14883	5494.09	0.893
AAACACGC	GCGTGTTT	0.1305	6451.64	1.6772
AAACACGG	CCGTGTTT	-0.01451	4472.28	-0.1116
AAACACGT	ACGTGTTT	0.27372	7962.49	2.7044
AAACACTA	TAGTGTTT	0.00299	5594.07	0.981
AAACACTC	GAGTGTTT	0.19243	7382.04	2.3349
AAACACTG	CAGTGTTT	-0.03403	4541.68	-0.0364
AAACACTT	AAGTGTTT	0.31907	11623.6	4.5511
AAACAGAA	TTCTGTTT	-0.06246	4797.58	0.2312
AAACAGAC	GTCTGTTT	-0.07651	4603	0.0291
AAACAGAG	CTCTGTTT	-0.05058	3841.37	-0.8539
AAACAGAT	ATCTGTTT	-0.23063	3561.2	-1.2236
AAACAGCA	TGCTGTTT	0.04818	5475.39	0.8763
AAACAGCC	GGCTGTTT	-0.08259	4264.23	-0.3441
AAACAGCG	CGCTGTTT	0.01262	4926.85	0.361
AAACAGCT	AGCTGTTT	0.0812	5315.39	0.7315
AAACAGGA	TCCTGTTT	-0.15282	3107.95	-1.8882
AAACAGGC	GCCTGTTT	-0.17437	4007.81	-0.6469
AAACAGGG	CCCTGTTT	-0.06313	4801.69	0.2354
AAACAGGT	ACCTGTTT	0.05094	6259.79	1.5299
AAACAGTA	TACTGTTT	-0.10455	4276.74	-0.3298
AAACAGTC	GACTGTTT	-0.08246	4780.89	0.2142
AAACAGTG	CACTGTTT	-0.04397	4797.41	0.231
AAACAGTT	AACTGTTT	0.01293	4726.37	0.1582
AAACATAA	TTATGTTT	-0.03898	4284.37	-0.3211
AAACATAC	GTATGTTT	-0.27013	4323.98	-0.2762
AAACATAG	CTATGTTT	-0.10382	4125.49	-0.5056
AAACATAT	ATATGTTT	0.02027	4894.74	0.3291
AAACATCA	TGATGTTT	-0.13683	4904.51	0.3388
AAACATCC	GGATGTTT	-0.13106	4136.13	-0.493
AAACATCG	CGATGTTT	-0.0716	4600.67	0.0266
AAACATCT	AGATGTTT	-0.13124	4001.31	-0.6548
AAACATGA	TCATGTTT	-0.02013	4966.03	0.3997
AAACATGC	GCATGTTT	-0.0871	4687.41	0.1178
AAACATGG	CCATGTTT	-0.2075	4063.75	-0.5792
AAACATGT	ACATGTTT	0.05586	5857.46	1.2056
AAACATTA	TAATGTTT	-0.1939	3600.46	-1.1701
AAACATTC	GAATGTTT	-0.07861	3867.86	-0.8204
AAACATTG	CAATGTTT	-0.03235	4723.61	0.1553
AAACATTT	AAATGTTT	-0.32029	3661.39	-1.0882
AAACCAAA	TTTGGTTT	-0.21256	4341.98	-0.2559
AAACCAAC	GTTGGTTT	0.0004	5061.9	0.493
AAACCAAG	CTTGGTTT	-0.05868	4089.09	-0.5488
AAACCAAT	ATTGGTTT	-0.25324	3635.82	-1.1224
AAACCACA	TGTGGTTT	0.0713	5311.6	0.728
AAACCACC	GGTGGTTT	-0.09619	4541.09	-0.037
AAACCACG	CGTGGTTT	-0.08916	3750.46	-0.9708
AAACCACT	AGTGGTTT	-0.27049	3801.36	-0.905
AAACCAGA	TCTGGTTT	-0.16801	4049.29	-0.5966
AAACCAGC	GCTGGTTT	0.10781	5313.8	0.7301
AAACCAGG	CCTGGTTT	0.05745	4828.89	0.2629
AAACCAGT	ACTGGTTT	-0.2313	3826.16	-0.8733
AAACCATA	TATGGTTT	-0.18029	4238.91	-0.3732
AAACCATC	GATGGTTT	-0.10847	4502.17	-0.0791
AAACCATG	CATGGTTT	-0.01272	4198.07	-0.4204
AAACCATT	AATGGTTT	-0.11541	4409.21	-0.1809
AAACCCAA	TTGGGTTT	-0.17999	4056.78	-0.5876
AAACCCAC	GTGGGTTT	0.03114	4957.42	0.3912
AAACCCAG	CTGGGTTT	-0.02807	3901.97	-0.7775
AAACCCAT	ATGGGTTT	-0.04184	4601.02	0.027
AAACCCCA	TGGGGTTT	-0.24058	3729.67	-0.998
AAACCCCC	GGGGGTTT	-0.10991	3342.81	-1.5325
AAACCCCG	CGGGGTTT	-0.04152	4191.52	-0.4281
AAACCCCT	AGGGGTTT	-0.11726	4216.81	-0.3987
AAACCCGA	TCGGGTTT	-0.03077	4877.68	0.312
AAACCCGC	GCGGGTTT	0.15687	6682.08	1.8486
AAACCCGG	CCGGGTTT	-0.202	3574.24	-1.2058
AAACCCGT	ACGGGTTT	0.07878	5283.96	0.7026
AAACCCTA	TAGGGTTT	-0.05706	4153.29	-0.4728
AAACCCTC	GAGGGTTT	-0.0609	4275.12	-0.3317
AAACCCTG	CAGGGTTT	-0.30216	3678.33	-1.0656
AAACCCTT	AAGGGTTT	-0.32108	3679.37	-1.0643
AAACCGAA	TTCGGTTT	-0.13747	4053.41	-0.5916
AAACCGAC	GTCGGTTT	0.03709	4974.25	0.4077
AAACCGAG	CTCGGTTT	-0.12696	4033.68	-0.6154
AAACCGAT	ATCGGTTT	-0.05833	5153.89	0.5809
AAACCGCA	TGCGGTTT	0.00443	4568.9	-0.0072
AAACCGCC	GGCGGTTT	-0.0686	4152.96	-0.4732
AAACCGCG	CGCGGTTT	0.08234	5589.04	0.9766
AAACCGCT	AGCGGTTT	-0.05788	3777.19	-0.9362
AAACCGGA	TCCGGTTT	-0.05669	3690.43	-1.0496
AAACCGGC	GCCGGTTT	-0.09393	4057.14	-0.5871
AAACCGGG	CCCGGTTT	-0.16685	4428.49	-0.1596
AAACCGGT	ACCGGTTT	-0.05654	5228.94	0.6515
AAACCGTA	TACGGTTT	-0.09386	4309.08	-0.293
AAACCGTC	GACGGTTT	-0.04929	4593.3	0.0188
AAACCGTG	CACGGTTT	0.08667	5557.43	0.9489
AAACCGTT	AACGGTTT	0.06965	4511.77	-0.0687
AAACCTAA	TTAGGTTT	-0.1009	3839.76	-0.856
AAACCTAC	GTAGGTTT	-0.23592	3351.31	-1.5201
AAACCTAG	CTAGGTTT	0.13557	4898.96	0.3333
AAACCTAT	ATAGGTTT	-0.23224	3707.61	-1.0269
AAACCTCA	TGAGGTTT	-0.18562	4679.33	0.1094
AAACCTCC	GGAGGTTT	-0.28243	3218.86	-1.717
AAACCTCG	CGAGGTTT	0.01834	5107.82	0.5371
AAACCTCT	AGAGGTTT	-0.3258	3607.83	-1.1601
AAACCTGA	TCAGGTTT	0.0036	4670.35	0.1
AAACCTGC	GCAGGTTT	-0.05391	4733.44	0.1655
AAACCTGG	CCAGGTTT	0.14491	4682.65	0.1128
AAACCTGT	ACAGGTTT	0.05084	5285.36	0.7039
AAACCTTA	TAAGGTTT	-0.06073	5004.63	0.4374
AAACCTTC	GAAGGTTT	-0.32874	3829.21	-0.8694
AAACCTTG	CAAGGTTT	-0.13747	4559.26	-0.0175
AAACCTTT	AAAGGTTT	-0.1446	4257.41	-0.3519
AAACGAAA	TTTCGTTT	-0.0967	4105.51	-0.5293
AAACGAAC	GTTCGTTT	0.02843	4293.3	-0.3109
AAACGAAG	CTTCGTTT	-0.22008	3898.54	-0.7818
AAACGAAT	ATTCGTTT	0.05274	6049.82	1.3633
AAACGACA	TGTCGTTT	0.133	5417.59	0.8245
AAACGACC	GGTCGTTT	0.03065	4620.67	0.0478
AAACGACG	CGTCGTTT	0.02673	5022.93	0.4553
AAACGACT	AGTCGTTT	0.06542	5533.88	0.9282
AAACGAGA	TCTCGTTT	-0.22404	3292.35	-1.6068
AAACGAGC	GCTCGTTT	-0.22523	3687.26	-1.0538
AAACGAGG	CCTCGTTT	-0.15405	4199.67	-0.4186
AAACGAGT	ACTCGTTT	0.01516	4528.73	-0.0503
AAACGATA	TATCGTTT	-0.00949	4741.45	0.1737
AAACGATC	GATCGTTT	0.11007	4441.37	-0.1454
AAACGATG	CATCGTTT	-0.0508	4564.55	-0.0119
AAACGATT	AATCGTTT	-0.10029	4237.87	-0.3744
AAACGCAA	TTGCGTTT	-0.13299	4121.35	-0.5105
AAACGCAC	GTGCGTTT	0.14828	5831.75	1.1841
AAACGCAG	CTGCGTTT	-0.00311	4769.23	0.2023
AAACGCAT	ATGCGTTT	-0.33778	3634.96	-1.1235
AAACGCCA	TGGCGTTT	0.08705	5434.95	0.8401
AAACGCCC	GGGCGTTT	-0.17538	4055.7	-0.5889
AAACGCCG	CGGCGTTT	0.0403	4869.23	0.3036
AAACGCCT	AGGCGTTT	0.12194	6462.73	1.6856
AAACGCGA	TCGCGTTT	0.13147	5636.03	1.0175
AAACGCGC	GCGCGTTT	0.16315	7086.84	2.1356
AAACGCGG	CCGCGTTT	-0.19144	3866.11	-0.8226
AAACGCGT	ACGCGTTT	0.1302	5649.53	1.0291
AAACGCTA	TAGCGTTT	-0.01662	5296.28	0.714
AAACGCTC	GAGCGTTT	-0.24662	3780.94	-0.9313
AAACGCTG	CAGCGTTT	-0.10263	4809.92	0.2437
AAACGCTT	AAGCGTTT	-0.09313	4117.37	-0.5152
AAACGGAA	TTCCGTTT	-0.03938	4165.15	-0.4589
AAACGGAC	GTCCGTTT	-0.14168	3857.05	-0.834
AAACGGAG	CTCCGTTT	-0.03773	4483.63	-0.0992
AAACGGAT	ATCCGTTT	-0.15529	4617.95	0.0449
AAACGGCA	TGCCGTTT	0.11843	5531.09	0.9257
AAACGGCC	GGCCGTTT	-0.2574	3658.18	-1.0924
AAACGGCG	CGCCGTTT	0.11449	6107.61	1.4097
AAACGGCT	AGCCGTTT	-0.12428	4571.38	-0.0046
AAACGGGA	TCCCGTTT	-0.21086	4422.65	-0.166
AAACGGGC	GCCCGTTT	-0.16627	3633.13	-1.126
AAACGGGG	CCCCGTTT	-0.05311	4338.45	-0.2599
AAACGGGT	ACCCGTTT	-0.09451	4900.77	0.3351
AAACGGTA	TACCGTTT	-0.14691	4395.1	-0.1966
AAACGGTC	GACCGTTT	-0.23218	3862.61	-0.827
AAACGGTG	CACCGTTT	0.07454	5528.13	0.9231
AAACGGTT	AACCGTTT	-0.01964	4185.66	-0.4349
AAACGTAA	TTACGTTT	-0.12349	3757.41	-0.9618
AAACGTAC	GTACGTTT	-0.13107	4162.32	-0.4622
AAACGTAG	CTACGTTT	-0.04799	4222.18	-0.3925
AAACGTAT	ATACGTTT	-0.17886	4433.36	-0.1542
AAACGTCA	TGACGTTT	-0.09064	4531.26	-0.0476
AAACGTCC	GGACGTTT	0.03594	4526.09	-0.0532
AAACGTCG	CGACGTTT	-0.06576	4690.4	0.1209
AAACGTCT	AGACGTTT	-0.16812	3664.01	-1.0847
AAACGTGA	TCACGTTT	0.1548	6926.85	2.0242
AAACGTGC	GCACGTTT	0.21581	6934.84	2.0298
AAACGTGG	CCACGTTT	0.05687	6126.9	1.4251
AAACGTGT	ACACGTTT	0.35684	8938.82	3.269
AAACGTTA	TAACGTTT	-0.14195	4432.23	-0.1555
AAACGTTC	GAACGTTT	-0.11214	4675.02	0.1049
AAACGTTG	CAACGTTT	-0.19001	4058.1	-0.586
AAACGTTT	AAACGTTT	-0.35302	3985.47	-0.6741
AAACTAAA	TTTAGTTT	-0.23456	3698.87	-1.0384
AAACTAAC	GTTAGTTT	0.20292	6331.92	1.5858
AAACTAAG	CTTAGTTT	-0.1705	3509.85	-1.2945
AAACTAAT	ATTAGTTT	-0.31336	3651.33	-1.1016
AAACTACA	TGTAGTTT	0.05948	5786.1	1.1457
AAACTACC	GGTAGTTT	-0.20988	4387.47	-0.205
AAACTACG	CGTAGTTT	-0.05291	4191.25	-0.4284
AAACTACT	AGTAGTTT	0.07726	5288	0.7063
AAACTAGA	TCTAGTTT	-0.12017	3424.75	-1.4143
AAACTAGC	GCTAGTTT	0.00559	5234	0.6562
AAACTAGG	CCTAGTTT	-0.20578	4735.19	0.1673
AAACTAGT	ACTAGTTT	-0.17207	4348.5	-0.2486
AAACTATA	TATAGTTT	-0.09019	4690.35	0.1208
AAACTATC	GATAGTTT	-0.17012	3813.65	-0.8893
AAACTATG	CATAGTTT	-0.15046	3769.85	-0.9457
AAACTATT	AATAGTTT	-0.18225	4205.42	-0.4119
AAACTCAA	TTGAGTTT	-0.12492	3687.37	-1.0536
AAACTCAC	GTGAGTTT	0.09734	5878.43	1.223
AAACTCAG	CTGAGTTT	-0.23054	3510.53	-1.2936
AAACTCAT	ATGAGTTT	-0.11864	4514.62	-0.0656
AAACTCCA	TGGAGTTT	-0.13401	2957.69	-2.1301
AAACTCCC	GGGAGTTT	-0.21058	3669.09	-1.0779
AAACTCCG	CGGAGTTT	0.02293	4559.69	-0.0171
AAACTCCT	AGGAGTTT	-0.15009	4317.67	-0.2833
AAACTCGA	TCGAGTTT	-0.07974	4061.85	-0.5815
AAACTCGC	GCGAGTTT	0.21371	6238.01	1.5129
AAACTCGG	CCGAGTTT	-0.25394	3646.19	-1.1085
AAACTCGT	ACGAGTTT	0.09584	5299.67	0.7171
AAACTCTA	TAGAGTTT	-0.08015	4025.63	-0.6252
AAACTCTC	GAGAGTTT	-0.02406	4548.69	-0.0289
AAACTCTG	CAGAGTTT	-0.01548	4044.14	-0.6028
AAACTCTT	AAGAGTTT	-0.13178	3943.73	-0.7255
AAACTGAA	TTCAGTTT	-0.0897	4279.16	-0.327
AAACTGAC	GTCAGTTT	0.01753	5155.24	0.5822
AAACTGAG	CTCAGTTT	-0.09361	4630.83	0.0585
AAACTGAT	ATCAGTTT	-0.06901	4417.81	-0.1714
AAACTGCA	TGCAGTTT	-0.18583	3798.21	-0.9091
AAACTGCC	GGCAGTTT	-0.00371	4651.65	0.0804
AAACTGCG	CGCAGTTT	0.10656	6223.52	1.5015
AAACTGCT	AGCAGTTT	0.08553	5999.63	1.3227
AAACTGGA	TCCAGTTT	-0.09391	4185.74	-0.4348
AAACTGGC	GCCAGTTT	0.09877	4645.97	0.0744
AAACTGGG	CCCAGTTT	-0.07784	4566.49	-0.0098
AAACTGGT	ACCAGTTT	-0.02626	4347.18	-0.2501
AAACTGTA	TACAGTTT	-0.05901	5217.38	0.6407
AAACTGTC	GACAGTTT	0.12106	5933.14	1.2683
AAACTGTG	CACAGTTT	0.2167	7085.32	2.1346
AAACTGTT	AACAGTTT	0.07449	5149.2	0.5765
AAACTTAA	TTAAGTTT	-0.13992	4179.52	-0.4421
AAACTTAC	GTAAGTTT	0.0131	4445.79	-0.1406
AAACTTAG	CTAAGTTT	-0.08403	3913.4	-0.7632
AAACTTAT	ATAAGTTT	-0.19488	3560.69	-1.2243
AAACTTCA	TGAAGTTT	-0.11987	4372	-0.2223
AAACTTCC	GGAAGTTT	-0.19421	3805.8	-0.8993
AAACTTCG	CGAAGTTT	-0.03987	4748.3	0.1808
AAACTTCT	AGAAGTTT	-0.2665	3797.68	-0.9098
AAACTTGA	TCAAGTTT	-0.04844	4327.13	-0.2726
AAACTTGC	GCAAGTTT	0.10107	5965.18	1.2945
AAACTTGG	CCAAGTTT	-0.15511	4053.67	-0.5913
AAACTTGT	ACAAGTTT	0.11188	5825.46	1.1788
AAACTTTA	TAAAGTTT	-0.07714	4348.16	-0.249
AAACTTTC	GAAAGTTT	-0.07028	3956.02	-0.7104
AAACTTTG	CAAAGTTT	-0.14235	4410.01	-0.18
AAAGAAAA	TTTTCTTT	-0.12742	4397.21	-0.1942
AAAGAAAC	GTTTCTTT	-0.11612	4108.58	-0.5256
AAAGAAAG	CTTTCTTT	-0.17019	3103.72	-1.8948
AAAGAAAT	ATTTCTTT	-0.07821	4318.09	-0.2828
AAAGAACA	TGTTCTTT	-0.16665	3781.93	-0.93
AAAGAACC	GGTTCTTT	-0.26374	3427.78	-1.41
AAAGAACG	CGTTCTTT	-0.05869	4410.06	-0.18
AAAGAACT	AGTTCTTT	-0.23904	3659.31	-1.0909
AAAGAAGA	TCTTCTTT	-0.18919	4296.98	-0.3068
AAAGAAGC	GCTTCTTT	-0.24207	3525.4	-1.2729
AAAGAAGG	CCTTCTTT	-0.25482	3905.83	-0.7727
AAAGAAGT	ACTTCTTT	0.06501	4316.14	-0.285
AAAGAATA	TATTCTTT	-0.03743	3739.96	-0.9845
AAAGAATC	GATTCTTT	-0.01316	4125.86	-0.5051
AAAGAATG	CATTCTTT	-0.17953	3680.51	-1.0627
AAAGAATT	AATTCTTT	-0.18709	3454.45	-1.3722
AAAGACAA	TTGTCTTT	-0.22102	3857.26	-0.8338
AAAGACAC	GTGTCTTT	0.13402	6605.86	1.7926
AAAGACAG	CTGTCTTT	-0.24726	3624.27	-1.1379
AAAGACAT	ATGTCTTT	-0.2191	3873.99	-0.8126
AAAGACCA	TGGTCTTT	-0.14471	3789.27	-0.9206
AAAGACCC	GGGTCTTT	-0.30374	3063.37	-1.9587
AAAGACCG	CGGTCTTT	-0.17175	3508.06	-1.297
AAAGACCT	AGGTCTTT	-0.06396	4244.93	-0.3663
AAAGACGA	TCGTCTTT	-0.11741	4171.89	-0.451
AAAGACGC	GCGTCTTT	-0.04678	5335.48	0.7499
AAAGACGG	CCGTCTTT	-0.10442	4249.3	-0.3612
AAAGACGT	ACGTCTTT	-0.10258	4345.95	-0.2514
AAAGACTA	TAGTCTTT	0.04641	5378.17	0.7888
AAAGACTC	GAGTCTTT	-0.16882	3961.66	-0.7034
AAAGACTG	CAGTCTTT	-0.18259	3390.01	-1.4641
AAAGACTT	AAGTCTTT	-0.31921	3229.48	-1.7009
AAAGAGAA	TTCTCTTT	-0.16951	3805.21	-0.9001
AAAGAGAC	GTCTCTTT	-0.01404	4904.05	0.3383
AAAGAGAG	CTCTCTTT	-0.03028	4949.74	0.3836
AAAGAGAT	ATCTCTTT	-0.01437	5453.13	0.8564
AAAGAGCA	TGCTCTTT	-0.23324	4047.86	-0.5983
AAAGAGCC	GGCTCTTT	-0.28865	3094.89	-1.9087
AAAGAGCG	CGCTCTTT	-0.11262	4011.64	-0.6422
AAAGAGCT	AGCTCTTT	-0.07528	4145.68	-0.4818
AAAGAGGA	TCCTCTTT	-0.04148	4233.13	-0.3798
AAAGAGGC	GCCTCTTT	-0.20193	4690.38	0.1209
AAAGAGGG	CCCTCTTT	-0.03778	4363.75	-0.2315
AAAGAGGT	ACCTCTTT	-0.00568	3899.29	-0.7809
AAAGAGTA	TACTCTTT	-0.05208	4107.03	-0.5275
AAAGAGTC	GACTCTTT	-0.25286	3404.18	-1.4437
AAAGAGTG	CACTCTTT	0.14906	6090.42	1.396
AAAGAGTT	AACTCTTT	0.07766	4756.55	0.1893
AAAGATAA	TTATCTTT	-0.10377	4348.41	-0.2487
AAAGATAC	GTATCTTT	-0.2157	3946.78	-0.7218
AAAGATAG	CTATCTTT	-0.22694	3965.09	-0.6992
AAAGATAT	ATATCTTT	-0.09258	3943.22	-0.7262
AAAGATCA	TGATCTTT	-0.25835	3911.93	-0.7651
AAAGATCC	GGATCTTT	-0.1081	3922.41	-0.752
AAAGATCG	CGATCTTT	-0.07958	4606.14	0.0324
AAAGATCT	AGATCTTT	-0.03797	4121.92	-0.5098
AAAGATGA	TCATCTTT	-0.16167	4892.57	0.3269
AAAGATGC	GCATCTTT	-0.08974	4781.9	0.2152
AAAGATGG	CCATCTTT	-0.15804	3615.64	-1.1495
AAAGATGT	ACATCTTT	0.04841	4627.21	0.0547
AAAGATTA	TAATCTTT	-0.21558	3111.97	-1.8819
AAAGATTC	GAATCTTT	-0.11255	4604.57	0.0307
AAAGATTG	CAATCTTT	-0.08381	4421.51	-0.1673
AAAGATTT	AAATCTTT	-0.0314	4475.86	-0.1077
AAAGCAAA	TTTGCTTT	0.03	5096.59	0.5263
AAAGCAAC	GTTGCTTT	-0.01312	4483.17	-0.0997
AAAGCAAG	CTTGCTTT	-0.0786	4401.83	-0.1891
AAAGCAAT	ATTGCTTT	-0.3251	3426.79	-1.4114
AAAGCACA	TGTGCTTT	0.07883	4962.19	0.3959
AAAGCACC	GGTGCTTT	-0.14499	4802.55	0.2362
AAAGCACG	CGTGCTTT	-0.01424	4682.65	0.1128
AAAGCACT	AGTGCTTT	-0.05354	4929.7	0.3638
AAAGCAGA	TCTGCTTT	-0.12565	4147.33	-0.4798
AAAGCAGC	GCTGCTTT	0.00794	4786.05	0.2194
AAAGCAGG	CCTGCTTT	0.02424	5673.17	1.0495
AAAGCAGT	ACTGCTTT	-0.11393	4666.02	0.0955
AAAGCATA	TATGCTTT	-0.09206	3852.76	-0.8395
AAAGCATC	GATGCTTT	-0.13194	3643.95	-1.1115
AAAGCATG	CATGCTTT	-0.05892	3907.89	-0.7701
AAAGCATT	AATGCTTT	-0.07289	4686.97	0.1173
AAAGCCAA	TTGGCTTT	-0.2245	3163.21	-1.8021
AAAGCCAC	GTGGCTTT	-0.15607	4082.06	-0.5572
AAAGCCAG	CTGGCTTT	-0.16693	4496.06	-0.0857
AAAGCCAT	ATGGCTTT	-0.15052	3745.81	-0.9769
AAAGCCCA	TGGGCTTT	-0.33583	3018.69	-2.0304
AAAGCCCC	GGGGCTTT	-0.31577	4006.16	-0.6489
AAAGCCCG	CGGGCTTT	0.00023	4718.18	0.1497
AAAGCCCT	AGGGCTTT	-0.18784	3472.9	-1.3462
AAAGCCGA	TCGGCTTT	-0.09982	4132.93	-0.4968
AAAGCCGC	GCGGCTTT	0.06563	5018.24	0.4507
AAAGCCGG	CCGGCTTT	-0.02024	4630.99	0.0587
AAAGCCGT	ACGGCTTT	-0.0477	4717.14	0.1487
AAAGCCTA	TAGGCTTT	-0.4176	3026.21	-2.0183
AAAGCCTC	GAGGCTTT	0.13598	5030.25	0.4624
AAAGCCTG	CAGGCTTT	-0.05713	3907.99	-0.77
AAAGCCTT	AAGGCTTT	-0.12918	4051.54	-0.5939
AAAGCGAA	TTCGCTTT	-0.09675	4021.66	-0.63
AAAGCGAC	GTCGCTTT	0.12921	5896.86	1.2383
AAAGCGAG	CTCGCTTT	-0.07288	4981.93	0.4153
AAAGCGAT	ATCGCTTT	-0.11504	3976.31	-0.6854
AAAGCGCA	TGCGCTTT	-0.05403	4266.15	-0.3419
AAAGCGCC	GGCGCTTT	-0.07295	4972.17	0.4057
AAAGCGCG	CGCGCTTT	0.30275	6869.29	1.9834
AAAGCGCT	AGCGCTTT	0.01608	4546.81	-0.0309
AAAGCGGA	TCCGCTTT	-0.20306	3983.98	-0.676
AAAGCGGC	GCCGCTTT	-0.2025	4570.02	-0.006
AAAGCGGG	CCCGCTTT	-0.17426	4131.7	-0.4982
AAAGCGGT	ACCGCTTT	-0.10314	5017.79	0.4503
AAAGCGTA	TACGCTTT	-0.12799	4985.38	0.4186
AAAGCGTC	GACGCTTT	0.1546	5320.32	0.7361
AAAGCGTG	CACGCTTT	0.27952	8041.7	2.7527
AAAGCGTT	AACGCTTT	0.07688	5926.16	1.2625
AAAGCTAA	TTAGCTTT	-0.16902	3948.6	-0.7195
AAAGCTAC	GTAGCTTT	-0.02389	5226.73	0.6494
AAAGCTAG	CTAGCTTT	0.02266	5472.49	0.8737
AAAGCTAT	ATAGCTTT	-0.22164	4014.8	-0.6383
AAAGCTCA	TGAGCTTT	-0.13272	3290.81	-1.6091
AAAGCTCC	GGAGCTTT	-0.36346	3359.81	-1.5078
AAAGCTCG	CGAGCTTT	-0.18084	3657.69	-1.0931
AAAGCTCT	AGAGCTTT	-0.15499	3976.7	-0.6849
AAAGCTGA	TCAGCTTT	-0.17284	3889.76	-0.7928
AAAGCTGC	GCAGCTTT	0.15813	5979.05	1.3059
AAAGCTGG	CCAGCTTT	0.06308	4726.4	0.1582
AAAGCTGT	ACAGCTTT	0.16231	5231.73	0.6541
AAAGCTTA	TAAGCTTT	0.01607	5544.75	0.9378
AAAGCTTC	GAAGCTTT	-0.16234	4385.56	-0.2072
AAAGCTTG	CAAGCTTT	-0.13356	4478.41	-0.1049
AAAGCTTT	AAAGCTTT	-0.14631	3414.92	-1.4284
AAAGGAAA	TTTCCTTT	-0.02005	4404.91	-0.1857
AAAGGAAC	GTTCCTTT	-0.13937	3561.21	-1.2236
AAAGGAAG	CTTCCTTT	-0.13186	3980.83	-0.6798
AAAGGAAT	ATTCCTTT	-0.26607	3230.45	-1.6994
AAAGGACA	TGTCCTTT	-0.01867	5109.75	0.5389
AAAGGACC	GGTCCTTT	-0.26213	3506.48	-1.2992
AAAGGACG	CGTCCTTT	-0.18167	4187.17	-0.4331
AAAGGACT	AGTCCTTT	-0.28908	3806.68	-0.8982
AAAGGAGA	TCTCCTTT	0.02041	4164.79	-0.4593
AAAGGAGC	GCTCCTTT	-0.03434	3588.71	-1.186
AAAGGAGG	CCTCCTTT	-0.18998	3242.11	-1.6819
AAAGGAGT	ACTCCTTT	-0.09638	4464.07	-0.1205
AAAGGATA	TATCCTTT	-0.1223	3409.67	-1.4359
AAAGGATC	GATCCTTT	-0.16515	3641.1	-1.1153
AAAGGATG	CATCCTTT	-0.20533	4435.63	-0.1517
AAAGGATT	AATCCTTT	-0.23324	3367.43	-1.4967
AAAGGCAA	TTGCCTTT	-0.14778	4246.31	-0.3647
AAAGGCAC	GTGCCTTT	-0.04189	4633.56	0.0614
AAAGGCAG	CTGCCTTT	-0.17196	3784.32	-0.927
AAAGGCAT	ATGCCTTT	-0.04829	3904.01	-0.7749
AAAGGCCA	TGGCCTTT	-0.14433	3724.96	-1.0041
AAAGGCCC	GGGCCTTT	-0.34778	3651.13	-1.1019
AAAGGCCG	CGGCCTTT	-0.08842	4013.32	-0.6401
AAAGGCCT	AGGCCTTT	-0.25494	3138.34	-1.8407
AAAGGCGA	TCGCCTTT	0.15192	5785.22	1.145
AAAGGCGC	GCGCCTTT	0.18049	6673	1.8419
AAAGGCGG	CCGCCTTT	-0.04502	5028.48	0.4607
AAAGGCGT	ACGCCTTT	0.30666	8296.22	2.9048
AAAGGCTA	TAGCCTTT	-0.26532	3696.95	-1.041
AAAGGCTC	GAGCCTTT	-0.20058	4267.95	-0.3399
AAAGGCTG	CAGCCTTT	-0.0366	4875.73	0.3101
AAAGGCTT	AAGCCTTT	-0.21845	3918.1	-0.7574
AAAGGGAA	TTCCCTTT	-0.20859	3547.47	-1.2425
AAAGGGAC	GTCCCTTT	-0.13453	3287.38	-1.6142
AAAGGGAG	CTCCCTTT	-0.08842	4322.04	-0.2784
AAAGGGAT	ATCCCTTT	-0.30345	3943.47	-0.7259
AAAGGGCA	TGCCCTTT	0.0126	3514.09	-1.2886
AAAGGGCC	GGCCCTTT	-0.42266	2544.41	-2.8648
AAAGGGCG	CGCCCTTT	0.00752	4773.06	0.2062
AAAGGGCT	AGCCCTTT	-0.18235	3821.16	-0.8797
AAAGGGGA	TCCCCTTT	-0.12531	4026.12	-0.6246
AAAGGGGC	GCCCCTTT	-0.17108	3383.36	-1.4737
AAAGGGGG	CCCCCTTT	-0.23721	3321.85	-1.5632
AAAGGGGT	ACCCCTTT	0.0234	4190.66	-0.4291
AAAGGGTA	TACCCTTT	-0.07507	4428.12	-0.16
AAAGGGTC	GACCCTTT	-0.37178	3844.39	-0.8501
AAAGGGTG	CACCCTTT	0.28962	7374.79	2.3301
AAAGGGTT	AACCCTTT	-0.27239	4070.16	-0.5715
AAAGGTAA	TTACCTTT	-0.23873	3401.99	-1.4469
AAAGGTAC	GTACCTTT	-0.13705	4029.23	-0.6208
AAAGGTAG	CTACCTTT	-0.02088	3973.01	-0.6894
AAAGGTAT	ATACCTTT	-0.11358	4097.56	-0.5387
AAAGGTCA	TGACCTTT	-0.33353	3382.29	-1.4752
AAAGGTCC	GGACCTTT	-0.02143	4168.94	-0.4544
AAAGGTCG	CGACCTTT	-0.12336	3833.8	-0.8635
AAAGGTCT	AGACCTTT	-0.23549	2862.8	-2.2893
AAAGGTGA	TCACCTTT	0.3798	10492.1	4.0511
AAAGGTGC	GCACCTTT	0.4326	15318.3	5.8985
AAAGGTGG	CCACCTTT	0.17462	5012.12	0.4448
AAAGGTGT	ACACCTTT	0.47438	35804.6	10.0431
AAAGGTTA	TAACCTTT	-0.12164	3966.06	-0.698
AAAGGTTC	GAACCTTT	-0.15191	3636.86	-1.121
AAAGGTTG	CAACCTTT	-0.04274	4419	-0.1701
AAAGTAAA	TTTACTTT	-0.20581	4346.44	-0.2509
AAAGTAAC	GTTACTTT	0.21489	5855.53	1.204
AAAGTAAG	CTTACTTT	-0.01681	4678.3	0.1083
AAAGTAAT	ATTACTTT	-0.3719	3132.19	-1.8502
AAAGTACA	TGTACTTT	-0.02511	5031.67	0.4637
AAAGTACC	GGTACTTT	-0.23458	3675.7	-1.0691
AAAGTACG	CGTACTTT	-0.16173	4585.33	0.0103
AAAGTACT	AGTACTTT	-0.17361	4228.38	-0.3853
AAAGTAGA	TCTACTTT	-0.06897	5112.7	0.5417
AAAGTAGC	GCTACTTT	0.04931	4572.61	-0.0033
AAAGTAGG	CCTACTTT	-0.07366	4754.97	0.1876
AAAGTAGT	ACTACTTT	-0.14106	3764.93	-0.952
AAAGTATA	TATACTTT	-0.08623	4537.28	-0.0411
AAAGTATC	GATACTTT	0.02603	4742.09	0.1744
AAAGTATG	CATACTTT	-0.15901	4114.73	-0.5183
AAAGTATT	AATACTTT	-0.14934	4743.07	0.1754
AAAGTCAA	TTGACTTT	-0.10004	3599.8	-1.171
AAAGTCAC	GTGACTTT	0.11102	6248.77	1.5213
AAAGTCAG	CTGACTTT	-0.3619	3600.03	-1.1707
AAAGTCAT	ATGACTTT	-0.23619	3767.08	-0.9493
AAAGTCCA	TGGACTTT	-0.3125	2627.47	-2.708
AAAGTCCC	GGGACTTT	-0.03929	4834.11	0.2682
AAAGTCCG	CGGACTTT	0.01582	3770.99	-0.9442
AAAGTCCT	AGGACTTT	-0.23587	3400.72	-1.4487
AAAGTCGA	TCGACTTT	0.03203	4594.56	0.0201
AAAGTCGC	GCGACTTT	0.13333	6516.1	1.7258
AAAGTCGG	CCGACTTT	-0.20232	3557.45	-1.2288
AAAGTCGT	ACGACTTT	0.00373	4925.01	0.3592
AAAGTCTA	TAGACTTT	-0.18639	3266.81	-1.6448
AAAGTCTC	GAGACTTT	0.00518	4777.39	0.2106
AAAGTCTG	CAGACTTT	-0.11545	4232.1	-0.381
AAAGTCTT	AAGACTTT	-0.17582	3882.59	-0.8018
AAAGTGAA	TTCACTTT	-0.10773	4891.61	0.3259
AAAGTGAC	GTCACTTT	0.38358	11923.5	4.6754
AAAGTGAG	CTCACTTT	0.18539	6572.02	1.7675
AAAGTGAT	ATCACTTT	0.29023	8403.99	2.9678
AAAGTGCA	TGCACTTT	0.10015	5145.61	0.5731
AAAGTGCC	GGCACTTT	0.15146	6409.42	1.6452
AAAGTGCG	CGCACTTT	0.32405	7882.04	2.6548
AAAGTGCT	AGCACTTT	0.3249	8439.64	2.9885
AAAGTGGA	TCCACTTT	-0.19148	3757.8	-0.9613
AAAGTGGC	GCCACTTT	0.23743	6137.07	1.4332
AAAGTGGG	CCCACTTT	0.08168	5507.4	0.9048
AAAGTGGT	ACCACTTT	0.07621	5724.99	1.0939
AAAGTGTA	TACACTTT	0.10696	5826.15	1.1794
AAAGTGTC	GACACTTT	0.41952	15916	6.0853
AAAGTGTG	CACACTTT	0.42685	17556.9	6.5643
AAAGTGTT	AACACTTT	0.41861	19144.1	6.9868
AAAGTTAA	TTAACTTT	-0.19036	3805.86	-0.8992
AAAGTTAC	GTAACTTT	-0.17543	4472.75	-0.1111
AAAGTTAG	CTAACTTT	0.12065	5245.03	0.6665
AAAGTTAT	ATAACTTT	-0.01559	5159.82	0.5865
AAAGTTCA	TGAACTTT	-0.08398	4083.76	-0.5552
AAAGTTCC	GGAACTTT	-0.05627	4196.66	-0.4221
AAAGTTCG	CGAACTTT	-0.05543	4994.6	0.4277
AAAGTTCT	AGAACTTT	-0.18687	3779.14	-0.9336
AAAGTTGA	TCAACTTT	0.11396	4682.65	0.1128
AAAGTTGC	GCAACTTT	0.13985	5639.85	1.0208
AAAGTTGG	CCAACTTT	0.04854	5097.71	0.5274
AAAGTTGT	ACAACTTT	0.09786	5689.16	1.0633
AAAGTTTA	TAAACTTT	-0.18965	4343.88	-0.2538
AAAGTTTC	GAAACTTT	-0.09206	4384.05	-0.2088
AAAGTTTG	CAAACTTT	-0.11483	3994.1	-0.6636
AAATAAAA	TTTTATTT	-0.129	4002.14	-0.6538
AAATAAAC	GTTTATTT	-0.0594	4869.35	0.3037
AAATAAAG	CTTTATTT	-0.22758	3802.52	-0.9035
AAATAAAT	ATTTATTT	-0.1599	4253.46	-0.3565
AAATAACA	TGTTATTT	0.00138	4726.73	0.1586
AAATAACC	GGTTATTT	0.05773	5276.1	0.6953
AAATAACG	CGTTATTT	0.20357	6347.9	1.5981
AAATAACT	AGTTATTT	-0.10598	4138.91	-0.4897
AAATAAGA	TCTTATTT	-0.17231	4257.64	-0.3517
AAATAAGC	GCTTATTT	-0.06235	4855.98	0.2902
AAATAAGG	CCTTATTT	-0.19975	3795.33	-0.9128
AAATAAGT	ACTTATTT	-0.04322	4705.43	0.1365
AAATAATA	TATTATTT	-0.08424	4213.7	-0.4023
AAATAATC	GATTATTT	-0.00185	5060.99	0.4921
AAATAATG	CATTATTT	-0.09905	3858.22	-0.8326
AAATAATT	AATTATTT	-0.02592	5122.3	0.5509
AAATACAA	TTGTATTT	-0.30966	3842.45	-0.8525
AAATACAC	GTGTATTT	0.09759	6073.25	1.3822
AAATACAG	CTGTATTT	-0.10374	4420.9	-0.168
AAATACAT	ATGTATTT	-0.08736	4047.89	-0.5983
AAATACCA	TGGTATTT	-0.1629	4020.32	-0.6316
AAATACCC	GGGTATTT	-0.23249	4073.19	-0.5679
AAATACCG	CGGTATTT	-0.14834	4026.12	-0.6246
AAATACCT	AGGTATTT	-0.19541	3763.73	-0.9536
AAATACGA	TCGTATTT	-0.17944	4027.34	-0.6231
AAATACGC	GCGTATTT	0.03384	4921.83	0.356
AAATACGG	CCGTATTT	0.07332	4503.69	-0.0774
AAATACGT	ACGTATTT	0.02333	4799.31	0.2329
AAATACTA	TAGTATTT	-0.1358	3810.18	-0.8937
AAATACTC	GAGTATTT	-0.00137	4899.43	0.3337
AAATACTG	CAGTATTT	-0.27511	4242.12	-0.3695
AAATACTT	AAGTATTT	-0.0608	4464.24	-0.1204
AAATAGAA	TTCTATTT	-0.17601	4098.28	-0.5379
AAATAGAC	GTCTATTT	-0.17548	3919.75	-0.7553
AAATAGAG	CTCTATTT	-0.04867	4794.8	0.2284
AAATAGAT	ATCTATTT	-0.30679	3470.51	-1.3495
AAATAGCA	TGCTATTT	0.21727	6941.24	2.0343
AAATAGCC	GGCTATTT	-0.08607	4205.4	-0.4119
AAATAGCG	CGCTATTT	0.18379	7016.87	2.0872
AAATAGCT	AGCTATTT	-0.16304	4635.02	0.0629
AAATAGGA	TCCTATTT	-0.33152	3698.04	-1.0395
AAATAGGC	GCCTATTT	-0.09135	3736.94	-0.9885
AAATAGGG	CCCTATTT	0.04142	6273.29	1.5404
AAATAGGT	ACCTATTT	-0.00946	4535.43	-0.0431
AAATAGTA	TACTATTT	-0.12286	4874.79	0.3091
AAATAGTC	GACTATTT	-0.16484	3839.15	-0.8567
AAATAGTG	CACTATTT	0.09344	5782.92	1.1431
AAATAGTT	AACTATTT	-0.11217	4830.67	0.2647
AAATATAA	TTATATTT	-0.06339	4137.16	-0.4918
AAATATAC	GTATATTT	-0.25901	3531.91	-1.2639
AAATATAG	CTATATTT	-0.19029	4523.04	-0.0565
AAATATAT	ATATATTT	-0.18341	3960.96	-0.7043
AAATATCA	TGATATTT	0.05624	5285.9	0.7044
AAATATCC	GGATATTT	-0.0393	3836.73	-0.8598
AAATATCG	CGATATTT	0.00341	4966.89	0.4005
AAATATCT	AGATATTT	-0.09461	3752.66	-0.968
AAATATGA	TCATATTT	-0.08827	4493.89	-0.088
AAATATGC	GCATATTT	-0.00207	4591.3	0.0166
AAATATGG	CCATATTT	-0.23174	4249.45	-0.3611
AAATATGT	ACATATTT	0.01457	4667.41	0.0969
AAATATTA	TAATATTT	-0.02922	4235.2	-0.3775
AAATATTC	GAATATTT	-0.19692	3702.31	-1.0339
AAATATTG	CAATATTT	0.16829	6052.05	1.3651
AAATATTT	AAATATTT	-0.03349	4689.46	0.1199
AAATCAAA	TTTGATTT	-0.22331	3000.08	-2.0606
AAATCAAC	GTTGATTT	0.08047	5713.05	1.0837
AAATCAAG	CTTGATTT	0.08443	3860.57	-0.8296
AAATCAAT	ATTGATTT	0.07391	4878.74	0.3131
AAATCACA	TGTGATTT	0.33528	8581.66	3.0699
AAATCACC	GGTGATTT	0.24225	8275.08	2.8924
AAATCACG	CGTGATTT	0.20063	7103.52	2.1471
AAATCACT	AGTGATTT	0.00486	5046.33	0.478
AAATCAGA	TCTGATTT	-0.26521	2928.78	-2.178
AAATCAGC	GCTGATTT	0.11311	6148.14	1.442
AAATCAGG	CCTGATTT	-0.24701	3722.69	-1.0071
AAATCAGT	ACTGATTT	-0.14504	4263.41	-0.345
AAATCATA	TATGATTT	-0.13624	4118.51	-0.5138
AAATCATC	GATGATTT	0.09727	5139.42	0.5672
AAATCATG	CATGATTT	-0.13651	4386.88	-0.2057
AAATCATT	AATGATTT	-0.15486	4330.69	-0.2686
AAATCCAA	TTGGATTT	-0.11634	4117.24	-0.5154
AAATCCAC	GTGGATTT	-0.10422	4320.92	-0.2796
AAATCCAG	CTGGATTT	-0.05938	4187.07	-0.4333
AAATCCAT	ATGGATTT	-0.14386	4413.02	-0.1767
AAATCCCA	TGGGATTT	0.00688	5086.51	0.5167
AAATCCCC	GGGGATTT	-0.16844	4662.75	0.092
AAATCCCG	CGGGATTT	-0.16164	3797.1	-0.9105
AAATCCCT	AGGGATTT	-0.13275	4271.32	-0.336
AAATCCGA	TCGGATTT	0.01264	3791.52	-0.9177
AAATCCGC	GCGGATTT	0.12414	5749.77	1.115
AAATCCGG	CCGGATTT	-0.11159	4712.4	0.1437
AAATCCGT	ACGGATTT	-0.10106	4615.29	0.0421
AAATCCTA	TAGGATTT	-0.29271	3965.06	-0.6992
AAATCCTC	GAGGATTT	-0.31261	3818.02	-0.8837
AAATCCTG	CAGGATTT	-0.08677	4684.37	0.1146
AAATCCTT	AAGGATTT	-0.11988	4048.38	-0.5977
AAATCGAA	TTCGATTT	0.01598	4383.51	-0.2094
AAATCGAC	GTCGATTT	0.06422	4709.14	0.1404
AAATCGAG	CTCGATTT	0.00426	5592.22	0.9794
AAATCGAT	ATCGATTT	-0.19454	4198.91	-0.4195
AAATCGCA	TGCGATTT	0.29314	8062.41	2.7652
AAATCGCC	GGCGATTT	0.196	6080.58	1.3881
AAATCGCG	CGCGATTT	0.34331	10740.4	4.1653
AAATCGCT	AGCGATTT	0.00388	5092.07	0.522
AAATCGGA	TCCGATTT	-0.13871	3864.83	-0.8242
AAATCGGC	GCCGATTT	-0.11099	4375.29	-0.2186
AAATCGGG	CCCGATTT	-0.06676	4423.57	-0.165
AAATCGGT	ACCGATTT	-0.119	4652.72	0.0815
AAATCGTA	TACGATTT	0.0202	4688.14	0.1185
AAATCGTC	GACGATTT	0.12319	5637.32	1.0186
AAATCGTG	CACGATTT	0.18471	6751.51	1.899
AAATCGTT	AACGATTT	-0.18432	3739.96	-0.9845
AAATCTAA	TTAGATTT	0.02842	5238.34	0.6602
AAATCTAC	GTAGATTT	-0.00318	4585.56	0.0105
AAATCTAG	CTAGATTT	-0.07732	4121.62	-0.5102
AAATCTAT	ATAGATTT	-0.19853	4156.96	-0.4685
AAATCTCA	TGAGATTT	0.18444	4351.96	-0.2447
AAATCTCC	GGAGATTT	-0.21906	4465.36	-0.1191
AAATCTCG	CGAGATTT	-0.05025	4269.06	-0.3386
AAATCTCT	AGAGATTT	0.00976	4406.87	-0.1835
AAATCTGA	TCAGATTT	-0.12832	4530.18	-0.0488
AAATCTGC	GCAGATTT	0.09429	5356.29	0.7689
AAATCTGG	CCAGATTT	-0.02618	4458.91	-0.1262
AAATCTGT	ACAGATTT	0.15357	5511.93	0.9088
AAATCTTA	TAAGATTT	-0.09662	4732.64	0.1647
AAATCTTC	GAAGATTT	-0.18731	3941.67	-0.7281
AAATCTTG	CAAGATTT	-0.18143	3629.74	-1.1305
AAATGAAA	TTTCATTT	0.00509	5366.1	0.7779
AAATGAAC	GTTCATTT	-0.24347	4195.94	-0.4229
AAATGAAG	CTTCATTT	-0.16159	3835.18	-0.8618
AAATGAAT	ATTCATTT	-0.2515	3371.37	-1.491
AAATGACA	TGTCATTT	0.14375	6291.26	1.5544
AAATGACC	GGTCATTT	-0.10971	4303.63	-0.2992
AAATGACG	CGTCATTT	0.0854	5869.21	1.2154
AAATGACT	AGTCATTT	-0.18931	4328.71	-0.2708
AAATGAGA	TCTCATTT	-0.28143	3675.91	-1.0688
AAATGAGC	GCTCATTT	-0.13512	3969.11	-0.6942
AAATGAGG	CCTCATTT	-0.23461	3657.11	-1.0939
AAATGAGT	ACTCATTT	-0.07506	4604.42	0.0306
AAATGATA	TATCATTT	-0.02963	4504.7	-0.0763
AAATGATC	GATCATTT	-0.00054	4909.34	0.3436
AAATGATG	CATCATTT	-0.22888	4318.22	-0.2827
AAATGATT	AATCATTT	-0.22189	4187.17	-0.4331
AAATGCAA	TTGCATTT	-0.17972	3853.07	-0.8391
AAATGCAC	GTGCATTT	-0.14289	4205.07	-0.4123
AAATGCAG	CTGCATTT	-0.27638	3219.66	-1.7158
AAATGCAT	ATGCATTT	-0.12604	4074.81	-0.5659
AAATGCCA	TGGCATTT	0.04159	4831.29	0.2654
AAATGCCC	GGGCATTT	-0.2243	3871.75	-0.8155
AAATGCCG	CGGCATTT	0.02291	5350.88	0.764
AAATGCCT	AGGCATTT	-0.08427	4107.12	-0.5274
AAATGCGA	TCGCATTT	-0.00429	5427.45	0.8334
AAATGCGC	GCGCATTT	0.15847	5332.9	0.7476
AAATGCGG	CCGCATTT	0.00431	5078.18	0.5087
AAATGCGT	ACGCATTT	0.02046	4747.34	0.1798
AAATGCTA	TAGCATTT	-0.16426	4335.16	-0.2636
AAATGCTC	GAGCATTT	-0.05604	4781.67	0.215
AAATGCTG	CAGCATTT	-0.16132	3892.99	-0.7888
AAATGCTT	AAGCATTT	-0.08849	4622.9	0.0501
AAATGGAA	TTCCATTT	-0.17263	3287.26	-1.6143
AAATGGAC	GTCCATTT	-0.10763	3713.71	-1.0189
AAATGGAG	CTCCATTT	0.02013	5053.32	0.4847
AAATGGAT	ATCCATTT	-0.23296	3822.68	-0.8777
AAATGGCA	TGCCATTT	0.12043	5749.27	1.1146
AAATGGCC	GGCCATTT	-0.31074	2621.56	-2.719
AAATGGCG	CGCCATTT	0.03652	5795.24	1.1535
AAATGGCT	AGCCATTT	-0.1568	3963.2	-0.7015
AAATGGGA	TCCCATTT	-0.28729	3380.06	-1.4784
AAATGGGC	GCCCATTT	0.0691	6146.75	1.4409
AAATGGGG	CCCCATTT	-0.08309	3913.01	-0.7637
AAATGGGT	ACCCATTT	-0.00613	5094.4	0.5242
AAATGGTA	TACCATTT	-0.03866	4156.58	-0.4689
AAATGGTC	GACCATTT	-0.25253	3197.06	-1.7502
AAATGGTG	CACCATTT	0.07703	6520.18	1.7288
AAATGGTT	AACCATTT	0.07544	4953.83	0.3876
AAATGTAA	TTACATTT	0.0603	5494.53	0.8933
AAATGTAC	GTACATTT	-0.19352	4015.03	-0.6381
AAATGTAG	CTACATTT	-0.1939	3903.33	-0.7758
AAATGTAT	ATACATTT	-0.2065	4048.77	-0.5972
AAATGTCA	TGACATTT	0.11427	6307.59	1.567
AAATGTCC	GGACATTT	-0.168	4068.58	-0.5734
AAATGTCG	CGACATTT	0.04527	4792.29	0.2258
AAATGTCT	AGACATTT	-0.15047	4110.64	-0.5232
AAATGTGA	TCACATTT	0.24583	6926.54	2.024
AAATGTGC	GCACATTT	0.17177	6555.97	1.7555
AAATGTGG	CCACATTT	0.04314	4536.14	-0.0424
AAATGTGT	ACACATTT	0.4244	14695.9	5.696
AAATGTTA	TAACATTT	-0.07323	4839	0.2732
AAATGTTC	GAACATTT	-0.11879	3973.26	-0.6891
AAATGTTG	CAACATTT	0.01095	5641.31	1.022
AAATTAAA	TTTAATTT	-0.31583	3267.76	-1.6434
AAATTAAC	GTTAATTT	0.18014	5680.44	1.0558
AAATTAAG	CTTAATTT	-0.37155	3392.2	-1.4609
AAATTAAT	ATTAATTT	-0.16134	3945.75	-0.723
AAATTACA	TGTAATTT	-0.08625	4098.69	-0.5374
AAATTACC	GGTAATTT	-0.08081	4173.72	-0.4488
AAATTACG	CGTAATTT	-0.06125	4293.93	-0.3102
AAATTACT	AGTAATTT	0.00435	5010.83	0.4435
AAATTAGA	TCTAATTT	-0.2276	3864.86	-0.8242
AAATTAGC	GCTAATTT	0.24733	6775.66	1.9165
AAATTAGG	CCTAATTT	-0.14462	4686.26	0.1166
AAATTAGT	ACTAATTT	-0.24209	4014.14	-0.6391
AAATTATA	TATAATTT	-0.17639	3650.15	-1.1032
AAATTATC	GATAATTT	-0.05017	4896.31	0.3306
AAATTATG	CATAATTT	-0.1733	3575.67	-1.2038
AAATTATT	AATAATTT	-0.13828	4076.38	-0.564
AAATTCAA	TTGAATTT	-0.20356	3820.06	-0.8811
AAATTCAC	GTGAATTT	0.27759	8310.02	2.9129
AAATTCAG	CTGAATTT	-0.0394	3565.35	-1.2179
AAATTCAT	ATGAATTT	-0.20159	4689.94	0.1204
AAATTCCA	TGGAATTT	-0.03473	4384.99	-0.2078
AAATTCCC	GGGAATTT	-0.15708	4028.06	-0.6222
AAATTCCG	CGGAATTT	-0.06085	4449.76	-0.1362
AAATTCCT	AGGAATTT	-0.0807	4194.62	-0.4245
AAATTCGA	TCGAATTT	-0.03583	4522.56	-0.057
AAATTCGC	GCGAATTT	0.2338	6374.53	1.6185
AAATTCGG	CCGAATTT	-0.26169	3753.59	-0.9668
AAATTCGT	ACGAATTT	-0.13516	4610.48	0.037
AAATTCTA	TAGAATTT	-0.12673	4277.14	-0.3294
AAATTCTC	GAGAATTT	0.0877	5130.21	0.5584
AAATTCTG	CAGAATTT	-0.02884	4620.91	0.048
AAATTCTT	AAGAATTT	-0.1752	4094.38	-0.5425
AAATTGAA	TTCAATTT	-0.26567	3800.19	-0.9065
AAATTGAC	GTCAATTT	0.1577	6762.93	1.9073
AAATTGAG	CTCAATTT	-0.10021	4977.71	0.4111
AAATTGAT	ATCAATTT	0.12772	4805.96	0.2397
AAATTGCA	TGCAATTT	-0.06562	4206.16	-0.411
AAATTGCC	GGCAATTT	-0.14347	4546.93	-0.0308
AAATTGCG	CGCAATTT	0.03758	5215.15	0.6386
AAATTGCT	AGCAATTT	-0.13821	4340.68	-0.2574
AAATTGGA	TCCAATTT	-0.09815	4733.12	0.1652
AAATTGGC	GCCAATTT	0.05413	5606.73	0.992
AAATTGGG	CCCAATTT	0.01059	4937.49	0.3715
AAATTGGT	ACCAATTT	-0.08067	4262.5	-0.3461
AAATTGTA	TACAATTT	-0.22997	3688.18	-1.0526
AAATTGTC	GACAATTT	0.1031	5651.56	1.0309
AAATTGTG	CACAATTT	0.12062	6341.22	1.593
AAATTGTT	AACAATTT	-0.09003	4721.02	0.1527
AAATTTAA	TTAAATTT	-0.20965	3798.5	-0.9087
AAATTTAC	GTAAATTT	0.07838	5373.44	0.7846
AAATTTAG	CTAAATTT	-0.20192	4108.57	-0.5256
AAATTTAT	ATAAATTT	-0.15624	3081.92	-1.9292
AAATTTCA	TGAAATTT	0.04779	5329.74	0.7447
AAATTTCC	GGAAATTT	-0.15575	3107.95	-1.8882
AAATTTCG	CGAAATTT	-0.10661	4443.8	-0.1428
AAATTTCT	AGAAATTT	-0.17522	3745.05	-0.9779
AAATTTGA	TCAAATTT	-0.29734	3553.64	-1.234
AAATTTGC	GCAAATTT	-0.04195	5199.68	0.6241
AAATTTGG	CCAAATTT	-0.28213	3807.27	-0.8974
AAATTTGT	ACAAATTT	0.05526	4540.71	-0.0374
AAATTTTA	TAAAATTT	0.02879	4945.67	0.3796
AAATTTTC	GAAAATTT	-0.12411	4387.65	-0.2048
AAATTTTG	CAAAATTT	-0.16083	3800.08	-0.9067
AACAAAAA	TTTTTGTT	-0.10351	4531.08	-0.0478
AACAAAAC	GTTTTGTT	0.02869	5269.03	0.6888
AACAAAAG	CTTTTGTT	0.02332	5089.94	0.52
AACAAAAT	ATTTTGTT	-0.18284	4056.32	-0.5881
AACAAACA	TGTTTGTT	-0.03095	4872.13	0.3065
AACAAACC	GGTTTGTT	-0.08089	4711.38	0.1427
AACAAACG	CGTTTGTT	-0.11122	4311.66	-0.2901
AACAAACT	AGTTTGTT	-0.12478	4088.42	-0.5496
AACAAAGA	TCTTTGTT	-0.00472	4618.36	0.0453
AACAAAGC	GCTTTGTT	0.01144	5305.5	0.7224
AACAAAGG	CCTTTGTT	-0.09755	4039.46	-0.6085
AACAAAGT	ACTTTGTT	0.05588	6297.37	1.5591
AACAAATA	TATTTGTT	-0.04368	4682.65	0.1128
AACAAATC	GATTTGTT	0.16618	6846.79	1.9674
AACAAATG	CATTTGTT	-0.07834	5121.3	0.5499
AACAAATT	AATTTGTT	-0.02624	5667.17	1.0444
AACAACAA	TTGTTGTT	0.0321	5388.03	0.7978
AACAACAC	GTGTTGTT	0.37002	11868.1	4.6527
AACAACAG	CTGTTGTT	-0.08491	4055.67	-0.5889
AACAACAT	ATGTTGTT	0.11689	6245.78	1.5189
AACAACCA	TGGTTGTT	-0.15989	4102.01	-0.5334
AACAACCC	GGGTTGTT	0.15271	6473.57	1.6938
AACAACCG	CGGTTGTT	-0.03012	5623.32	1.0064
AACAACCT	AGGTTGTT	0.14172	5615.72	0.9998
AACAACGA	TCGTTGTT	0.05261	5630.75	1.0129
AACAACGC	GCGTTGTT	0.10967	5495.6	0.8943
AACAACGG	CCGTTGTT	-0.12023	4105.11	-0.5298
AACAACGT	ACGTTGTT	0.01352	5404.08	0.8123
AACAACTA	TAGTTGTT	0.22794	6038.2	1.3539
AACAACTC	GAGTTGTT	0.13406	6550.11	1.7512
AACAACTG	CAGTTGTT	0.22943	7558.13	2.45
AACAACTT	AAGTTGTT	0.05648	5675.45	1.0515
AACAAGAA	TTCTTGTT	-0.16099	4385.69	-0.207
AACAAGAC	GTCTTGTT	0.03795	5369.58	0.781
AACAAGAG	CTCTTGTT	-0.10356	4961.11	0.3948
AACAAGAT	ATCTTGTT	-0.14964	4748.74	0.1812
AACAAGCA	TGCTTGTT	-0.09915	4990.82	0.424
AACAAGCC	GGCTTGTT	-0.02919	4617.39	0.0443
AACAAGCG	CGCTTGTT	0.04247	5546.4	0.9392
AACAAGCT	AGCTTGTT	-0.19315	4086.5	-0.5519
AACAAGGA	TCCTTGTT	-0.10578	4824.24	0.2582
AACAAGGC	GCCTTGTT	0.1929	6121.56	1.4209
AACAAGGG	CCCTTGTT	-0.00097	5183.19	0.6086
AACAAGGT	ACCTTGTT	0.21805	5999.7	1.3227
AACAAGTA	TACTTGTT	0.12515	6213.71	1.4938
AACAAGTC	GACTTGTT	0.18499	5963.99	1.2936
AACAAGTG	CACTTGTT	0.29165	9529.3	3.5813
AACAAGTT	AACTTGTT	0.15713	7284.53	2.27
AACAATAA	TTATTGTT	0.02532	5520.11	0.916
AACAATAC	GTATTGTT	-0.07696	4909.21	0.3435
AACAATAG	CTATTGTT	0.12422	5883.91	1.2276
AACAATAT	ATATTGTT	-0.02947	4226.78	-0.3872
AACAATCA	TGATTGTT	-0.02775	5024.96	0.4572
AACAATCC	GGATTGTT	-0.02274	4240.93	-0.3709
AACAATCG	CGATTGTT	0.04963	5618.03	1.0019
AACAATCT	AGATTGTT	0.0412	4576.44	0.0008
AACAATGA	TCATTGTT	0.04833	5240.33	0.6621
AACAATGC	GCATTGTT	-0.03476	4853.17	0.2874
AACAATGG	CCATTGTT	-0.07956	5309.05	0.7257
AACAATGT	ACATTGTT	0.05306	5496.93	0.8955
AACAATTA	TAATTGTT	0.0995	5266.86	0.6868
AACAATTC	GAATTGTT	-0.07197	4981.6	0.4149
AACAATTG	CAATTGTT	0.15457	5501.77	0.8998
AACACAAA	TTTGTGTT	0.03051	5388.11	0.7979
AACACAAC	GTTGTGTT	0.15397	6784.55	1.9229
AACACAAG	CTTGTGTT	0.08489	5449.25	0.8529
AACACAAT	ATTGTGTT	0.23112	6504.29	1.7169
AACACACA	TGTGTGTT	0.27391	9609.71	3.6223
AACACACC	GGTGTGTT	0.31365	9992.4	3.8129
AACACACG	CGTGTGTT	0.20251	6416.55	1.6506
AACACACT	AGTGTGTT	0.2137	8356.2	2.94
AACACAGA	TCTGTGTT	-0.05198	4764.94	0.1979
AACACAGC	GCTGTGTT	0.02588	5099.36	0.529
AACACAGG	CCTGTGTT	0.04399	4953.56	0.3874
AACACAGT	ACTGTGTT	0.18162	6880.11	1.9911
AACACATA	TATGTGTT	0.36703	11862.5	4.6504
AACACATC	GATGTGTT	0.36868	11701.8	4.5838
AACACATG	CATGTGTT	0.32654	10399.2	4.0077
AACACATT	AATGTGTT	0.36903	10377.6	3.9976
AACACCAA	TTGGTGTT	0.38499	11695.9	4.5813
AACACCAC	GTGGTGTT	0.37361	13088.9	5.1307
AACACCAG	CTGGTGTT	0.35113	8570.78	3.0637
AACACCAT	ATGGTGTT	0.38666	11534.5	4.5135
AACACCCA	TGGGTGTT	0.36795	9827.22	3.7315
AACACCCC	GGGGTGTT	0.43819	17463.9	6.5384
AACACCCG	CGGGTGTT	0.42086	12303.7	4.8287
AACACCCT	AGGGTGTT	0.44485	16973.7	6.3994
AACACCGA	TCGGTGTT	0.25769	7549.5	2.4444
AACACCGC	GCGGTGTT	0.29271	7290.02	2.2736
AACACCGG	CCGGTGTT	0.12674	6159.35	1.4509
AACACCGT	ACGGTGTT	0.33294	9352.06	3.4896
AACACCTA	TAGGTGTT	0.47784	40473.1	10.6414
AACACCTC	GAGGTGTT	0.49155	65260.2	12.9736
AACACCTG	CAGGTGTT	0.47122	31557.6	9.4267
AACACCTT	AAGGTGTT	0.48473	62491.2	12.7619
AACACGAA	TTCGTGTT	0.01722	5776.51	1.1377
AACACGAC	GTCGTGTT	0.16512	6563.45	1.7611
AACACGAG	CTCGTGTT	0.13652	6315.94	1.5735
AACACGAT	ATCGTGTT	0.278	8322.62	2.9203
AACACGCA	TGCGTGTT	0.22064	7589.43	2.4701
AACACGCC	GGCGTGTT	0.28578	9523.28	3.5782
AACACGCG	CGCGTGTT	0.22313	7384.98	2.3368
AACACGCT	AGCGTGTT	0.20454	7476.78	2.3971
AACACGGA	TCCGTGTT	-0.03013	5001.25	0.4341
AACACGGC	GCCGTGTT	0.17392	6860.99	1.9775
AACACGGG	CCCGTGTT	0.03736	5173.09	0.5991
AACACGGT	ACCGTGTT	0.09839	5273.22	0.6927
AACACGTA	TACGTGTT	0.32294	10136.3	3.8827
AACACGTC	GACGTGTT	0.38416	11820.7	4.6332
AACACGTG	CACGTGTT	0.39136	16306.2	6.2035
AACACGTT	AACGTGTT	0.37637	14175.8	5.5201
AACACTAA	TTAGTGTT	0.1852	6971.06	2.0552
AACACTAC	GTAGTGTT	0.19629	6682.9	1.8492
AACACTAG	CTAGTGTT	0.23565	7332.01	2.3017
AACACTAT	ATAGTGTT	0.30668	8653.76	3.1108
AACACTCA	TGAGTGTT	0.31595	10234.1	3.9296
AACACTCC	GGAGTGTT	0.30831	9993.17	3.8133
AACACTCG	CGAGTGTT	0.26312	7762.71	2.5803
AACACTCT	AGAGTGTT	0.31351	8926.85	3.2624
AACACTGA	TCAGTGTT	0.13307	6115.02	1.4157
AACACTGC	GCAGTGTT	0.30686	9076.83	3.3438
AACACTGG	CCAGTGTT	0.00355	5228.78	0.6513
AACACTGT	ACAGTGTT	0.26984	7403.07	2.3488
AACACTTA	TAAGTGTT	0.40696	17730.7	6.6124
AACACTTC	GAAGTGTT	0.43243	19746.5	7.1381
AACACTTG	CAAGTGTT	0.40541	14997.1	5.795
AACAGAAA	TTTCTGTT	0.01822	4663.15	0.0924
AACAGAAC	GTTCTGTT	-0.06086	3967.91	-0.6957
AACAGAAG	CTTCTGTT	-0.18188	4034.36	-0.6146
AACAGAAT	ATTCTGTT	-0.0278	4652.3	0.0811
AACAGACA	TGTCTGTT	0.1046	5224.58	0.6474
AACAGACC	GGTCTGTT	-0.02486	4346.11	-0.2513
AACAGACG	CGTCTGTT	-0.11988	4605.42	0.0316
AACAGACT	AGTCTGTT	-0.26334	3816.34	-0.8858
AACAGAGA	TCTCTGTT	-0.03902	3984.25	-0.6756
AACAGAGC	GCTCTGTT	0.0137	4185.84	-0.4347
AACAGAGG	CCTCTGTT	-0.16781	4663.96	0.0933
AACAGAGT	ACTCTGTT	0.00329	3882.76	-0.8016
AACAGATA	TATCTGTT	0.03048	5043.62	0.4753
AACAGATC	GATCTGTT	0.15344	4830.55	0.2646
AACAGATG	CATCTGTT	-0.15322	4813.89	0.2478
AACAGATT	AATCTGTT	0.0229	4766.09	0.199
AACAGCAA	TTGCTGTT	0.02175	5419.42	0.8261
AACAGCAC	GTGCTGTT	0.17456	7328.7	2.2995
AACAGCAG	CTGCTGTT	-0.04217	5475.39	0.8763
AACAGCAT	ATGCTGTT	-0.05652	4938.99	0.373
AACAGCCA	TGGCTGTT	-0.07212	4613	0.0397
AACAGCCC	GGGCTGTT	-0.03425	5177.08	0.6028
AACAGCCG	CGGCTGTT	-0.09776	4454.79	-0.1307
AACAGCCT	AGGCTGTT	0.13064	6397.15	1.6358
AACAGCGA	TCGCTGTT	0.05612	5569.47	0.9595
AACAGCGC	GCGCTGTT	0.12571	6582.49	1.7753
AACAGCGG	CCGCTGTT	-0.02262	4666.53	0.096
AACAGCGT	ACGCTGTT	-0.01238	5395.39	0.8045
AACAGCTA	TAGCTGTT	0.21224	8227.95	2.8645
AACAGCTC	GAGCTGTT	0.22886	7963.05	2.7047
AACAGCTG	CAGCTGTT	0.09449	6502.48	1.7156
AACAGCTT	AAGCTGTT	0.20643	5953.88	1.2853
AACAGGAA	TTCCTGTT	-0.04487	4941.69	0.3757
AACAGGAC	GTCCTGTT	-0.00911	4621.24	0.0484
AACAGGAG	CTCCTGTT	-0.00045	4676.73	0.1066
AACAGGAT	ATCCTGTT	-0.20947	3206.68	-1.7355
AACAGGCA	TGCCTGTT	-0.05523	4134.91	-0.4945
AACAGGCC	GGCCTGTT	-0.11271	4007.81	-0.6469
AACAGGCG	CGCCTGTT	0.12112	5597.13	0.9837
AACAGGCT	AGCCTGTT	-0.15125	4185.9	-0.4346
AACAGGGA	TCCCTGTT	-0.20682	4171.12	-0.4519
AACAGGGC	GCCCTGTT	0.04785	4754.02	0.1867
AACAGGGG	CCCCTGTT	-0.10242	5498.69	0.897
AACAGGGT	ACCCTGTT	-0.033	4404	-0.1867
AACAGGTA	TACCTGTT	0.11528	6659.5	1.832
AACAGGTC	GACCTGTT	0.11409	6998.47	2.0744
AACAGGTG	CACCTGTT	0.40482	13005.4	5.0994
AACAGGTT	AACCTGTT	0.22116	6090	1.3956
AACAGTAA	TTACTGTT	-0.16657	4343.1	-0.2547
AACAGTAC	GTACTGTT	0.04386	5062.79	0.4939
AACAGTAG	CTACTGTT	-0.03464	4779.99	0.2133
AACAGTAT	ATACTGTT	-0.00949	4466.99	-0.1173
AACAGTCA	TGACTGTT	0.07841	5988.63	1.3137
AACAGTCC	GGACTGTT	-0.07865	4741.26	0.1735
AACAGTCG	CGACTGTT	0.09927	6239.39	1.5139
AACAGTCT	AGACTGTT	-0.22514	4437.73	-0.1494
AACAGTGA	TCACTGTT	0.09423	5887.6	1.2306
AACAGTGC	GCACTGTT	0.09846	5616.77	1.0008
AACAGTGG	CCACTGTT	0.02173	5572.73	0.9623
AACAGTGT	ACACTGTT	0.19026	6192.9	1.4774
AACAGTTA	TAACTGTT	0.13419	6533.65	1.7389
AACAGTTC	GAACTGTT	0.17804	6498.1	1.7123
AACAGTTG	CAACTGTT	0.16434	6505.07	1.7175
AACATAAA	TTTATGTT	-0.17171	4078.9	-0.561
AACATAAC	GTTATGTT	0.08487	6379.03	1.622
AACATAAG	CTTATGTT	-0.08831	4740.36	0.1726
AACATAAT	ATTATGTT	-0.03562	5082.98	0.5133
AACATACA	TGTATGTT	-0.14254	4111.72	-0.5219
AACATACC	GGTATGTT	0.02809	4865.21	0.2995
AACATACG	CGTATGTT	-0.04657	4467.13	-0.1172
AACATACT	AGTATGTT	-0.11878	5015.16	0.4477
AACATAGA	TCTATGTT	-0.22621	3586.19	-1.1895
AACATAGC	GCTATGTT	0.1742	5511.42	0.9083
AACATAGG	CCTATGTT	-0.10136	4384.54	-0.2083
AACATAGT	ACTATGTT	-0.2392	4389.13	-0.2032
AACATATA	TATATGTT	-0.16119	4249.94	-0.3605
AACATATC	GATATGTT	-0.03571	4766.74	0.1997
AACATATG	CATATGTT	-0.01537	4419.53	-0.1695
AACATATT	AATATGTT	-0.02867	4366.07	-0.2289
AACATCAA	TTGATGTT	-0.0994	4942.83	0.3768
AACATCAC	GTGATGTT	0.19624	6748.77	1.897
AACATCAG	CTGATGTT	-0.16208	4682.65	0.1128
AACATCAT	ATGATGTT	-0.23547	4247.83	-0.3629
AACATCCA	TGGATGTT	0.01018	5508.6	0.9058
AACATCCC	GGGATGTT	-0.08336	4320.35	-0.2803
AACATCCG	CGGATGTT	-0.06436	4143.19	-0.4847
AACATCCT	AGGATGTT	-0.0548	4736.46	0.1686
AACATCGA	TCGATGTT	0.01103	5054.57	0.4859
AACATCGC	GCGATGTT	0.07472	5842.3	1.1929
AACATCGG	CCGATGTT	-0.18556	3273.8	-1.6344
AACATCGT	ACGATGTT	-0.16215	4419.75	-0.1692
AACATCTA	TAGATGTT	-0.12518	5466.5	0.8684
AACATCTC	GAGATGTT	0.19373	6623.01	1.8052
AACATCTG	CAGATGTT	-0.01272	4853.93	0.2882
AACATCTT	AAGATGTT	-0.16899	4462.01	-0.1228
AACATGAA	TTCATGTT	0.02118	4822.28	0.2563
AACATGAC	GTCATGTT	0.06309	5507.48	0.9048
AACATGAG	CTCATGTT	-0.12263	3941.29	-0.7286
AACATGAT	ATCATGTT	-0.11028	4301.06	-0.3021
AACATGCA	TGCATGTT	-0.08025	5175.88	0.6017
AACATGCC	GGCATGTT	-0.17085	3905.89	-0.7726
AACATGCG	CGCATGTT	0.19706	6533.82	1.739
AACATGCT	AGCATGTT	-0.16516	4599.05	0.0249
AACATGGA	TCCATGTT	-0.07087	4506.25	-0.0746
AACATGGC	GCCATGTT	-0.15551	4295.93	-0.308
AACATGGG	CCCATGTT	-0.05836	4159.44	-0.4656
AACATGGT	ACCATGTT	0.05507	4923.23	0.3574
AACATGTA	TACATGTT	-0.09102	5104.13	0.5336
AACATGTC	GACATGTT	0.0553	5745.52	1.1114
AACATGTG	CACATGTT	0.28035	8639.82	3.1029
AACATGTT	AACATGTT	0.01996	5452.46	0.8558
AACATTAA	TTAATGTT	-0.19204	3478.86	-1.3378
AACATTAC	GTAATGTT	-0.09197	4909.81	0.3441
AACATTAG	CTAATGTT	-0.03764	4143.67	-0.4841
AACATTAT	ATAATGTT	-0.13157	4214.6	-0.4013
AACATTCA	TGAATGTT	-0.04074	5721.51	1.0909
AACATTCC	GGAATGTT	-0.17217	3569.1	-1.2128
AACATTCG	CGAATGTT	-0.19329	3799.04	-0.908
AACATTCT	AGAATGTT	-0.06686	4202.78	-0.415
AACATTGA	TCAATGTT	-0.08784	4089.93	-0.5478
AACATTGC	GCAATGTT	-0.05394	5037.2	0.4691
AACATTGG	CCAATGTT	0.00309	5186.42	0.6116
AACATTGT	ACAATGTT	0.0695	5151.41	0.5786
AACATTTA	TAAATGTT	-0.08584	4654.3	0.0832
AACATTTC	GAAATGTT	-0.05899	4819.69	0.2536
AACATTTG	CAAATGTT	-0.00441	4009.68	-0.6446
AACCAAAA	TTTTGGTT	-0.20318	4060.45	-0.5832
AACCAAAC	GTTTGGTT	-0.16381	3230.47	-1.6994
AACCAAAG	CTTTGGTT	-0.25513	3982.81	-0.6774
AACCAAAT	ATTTGGTT	-0.14532	4387.65	-0.2048
AACCAACA	TGTTGGTT	0.10713	5065.24	0.4962
AACCAACC	GGTTGGTT	-0.01204	3754.51	-0.9656
AACCAACG	CGTTGGTT	0.09936	6128.11	1.4261
AACCAACT	AGTTGGTT	-0.13657	4387.98	-0.2045
AACCAAGA	TCTTGGTT	-0.27077	3503.44	-1.3034
AACCAAGC	GCTTGGTT	-0.18724	3784.19	-0.9271
AACCAAGG	CCTTGGTT	-0.23505	3446.34	-1.3836
AACCAAGT	ACTTGGTT	0.05685	4454.33	-0.1312
AACCAATA	TATTGGTT	-0.1472	4543.97	-0.0339
AACCAATC	GATTGGTT	-0.24644	3955.93	-0.7105
AACCAATG	CATTGGTT	-0.26879	3611.41	-1.1553
AACCAATT	AATTGGTT	-0.02275	4039.69	-0.6082
AACCACAA	TTGTGGTT	-0.09103	4482.48	-0.1005
AACCACAC	GTGTGGTT	0.28726	6995.01	2.072
AACCACAG	CTGTGGTT	-0.07341	4392.03	-0.2
AACCACAT	ATGTGGTT	-0.2161	4068.58	-0.5734
AACCACCA	TGGTGGTT	-0.05635	4564.1	-0.0124
AACCACCC	GGGTGGTT	-0.1008	4399.54	-0.1916
AACCACCG	CGGTGGTT	-0.20342	3334.74	-1.5443
AACCACCT	AGGTGGTT	0.09789	5907.78	1.2473
AACCACGA	TCGTGGTT	-0.03144	4371.46	-0.2229
AACCACGC	GCGTGGTT	0.07823	5869.58	1.2157
AACCACGG	CCGTGGTT	-0.0341	4421.03	-0.1678
AACCACGT	ACGTGGTT	-0.31914	3221.06	-1.7137
AACCACTA	TAGTGGTT	0.06377	4429.97	-0.158
AACCACTC	GAGTGGTT	-0.12142	4467.7	-0.1166
AACCACTG	CAGTGGTT	-0.28684	3520.8	-1.2793
AACCACTT	AAGTGGTT	-0.10397	4241.1	-0.3707
AACCAGAA	TTCTGGTT	-0.07119	3875.72	-0.8105
AACCAGAC	GTCTGGTT	-0.19204	4250.5	-0.3599
AACCAGAG	CTCTGGTT	-0.2203	3848.72	-0.8446
AACCAGAT	ATCTGGTT	-0.18774	3088.18	-1.9193
AACCAGCA	TGCTGGTT	-0.1469	4094.69	-0.5422
AACCAGCC	GGCTGGTT	0.00895	4186.32	-0.4341
AACCAGCG	CGCTGGTT	-0.02475	4064.88	-0.5778
AACCAGCT	AGCTGGTT	0.08846	4450.87	-0.135
AACCAGGA	TCCTGGTT	-0.15087	3571.88	-1.209
AACCAGGC	GCCTGGTT	-0.03381	4828.89	0.2629
AACCAGGG	CCCTGGTT	-0.06829	3595.57	-1.1767
AACCAGGT	ACCTGGTT	0.15593	5642.17	1.0228
AACCAGTA	TACTGGTT	-0.06204	4122.36	-0.5093
AACCAGTC	GACTGGTT	-0.14793	4347.99	-0.2492
AACCAGTG	CACTGGTT	-0.0562	4105.56	-0.5292
AACCAGTT	AACTGGTT	-0.07422	4944.32	0.3783
AACCATAA	TTATGGTT	-0.14692	4059.99	-0.5837
AACCATAC	GTATGGTT	-0.18965	3878.99	-0.8063
AACCATAG	CTATGGTT	-0.0769	4457.42	-0.1278
AACCATAT	ATATGGTT	-0.13135	3761.88	-0.956
AACCATCA	TGATGGTT	0.05678	4674.72	0.1046
AACCATCC	GGATGGTT	-0.28259	3735.13	-0.9908
AACCATCG	CGATGGTT	0.02292	4667.41	0.0969
AACCATCT	AGATGGTT	-0.13624	3794.87	-0.9134
AACCATGA	TCATGGTT	-0.11057	3849.2	-0.844
AACCATGC	GCATGGTT	-0.06803	4660.02	0.0892
AACCATGG	CCATGGTT	-0.03533	4448.47	-0.1376
AACCATGT	ACATGGTT	0.21503	5274.97	0.6943
AACCATTA	TAATGGTT	-0.12877	4613.96	0.0407
AACCATTC	GAATGGTT	-0.08822	5074.09	0.5047
AACCATTG	CAATGGTT	-0.151	4568.06	-0.0081
AACCCAAA	TTTGGGTT	-0.13105	4246.11	-0.3649
AACCCAAC	GTTGGGTT	0.01469	5366.96	0.7787
AACCCAAG	CTTGGGTT	-0.13144	3671.18	-1.0751
AACCCAAT	ATTGGGTT	-0.28787	3535.29	-1.2592
AACCCACA	TGTGGGTT	0.30872	8329.23	2.9242
AACCCACC	GGTGGGTT	-0.18627	4586.2	0.0112
AACCCACG	CGTGGGTT	-0.06856	4071.7	-0.5697
AACCCACT	AGTGGGTT	-0.16141	3784.37	-0.9269
AACCCAGA	TCTGGGTT	0.00663	4635.26	0.0632
AACCCAGC	GCTGGGTT	-0.08425	4068.33	-0.5737
AACCCAGG	CCTGGGTT	-0.18314	3725.74	-1.0031
AACCCAGT	ACTGGGTT	-0.27516	4077.24	-0.563
AACCCATA	TATGGGTT	0.08104	5324.16	0.7396
AACCCATC	GATGGGTT	-0.25398	3788.58	-0.9215
AACCCATG	CATGGGTT	-0.11601	4378.09	-0.2155
AACCCATT	AATGGGTT	-0.14946	4308.5	-0.2937
AACCCCAA	TTGGGGTT	-0.09444	3937.82	-0.7329
AACCCCAC	GTGGGGTT	-0.18392	4254.92	-0.3548
AACCCCAG	CTGGGGTT	-0.3973	3593.69	-1.1793
AACCCCAT	ATGGGGTT	0.02904	4615.06	0.0418
AACCCCCA	TGGGGGTT	-0.14129	3601.22	-1.1691
AACCCCCC	GGGGGGTT	-0.24358	3082.01	-1.9291
AACCCCCG	CGGGGGTT	0.01785	4380.69	-0.2126
AACCCCCT	AGGGGGTT	-0.17888	3144.39	-1.8313
AACCCCGA	TCGGGGTT	-0.25022	3693.61	-1.0454
AACCCCGC	GCGGGGTT	0.13039	5705.81	1.0775
AACCCCGG	CCGGGGTT	-0.07123	3212.14	-1.7272
AACCCCGT	ACGGGGTT	-0.0208	4851.8	0.2861
AACCCCTA	TAGGGGTT	-0.17644	3515.62	-1.2865
AACCCCTC	GAGGGGTT	0.10098	4547.93	-0.0297
AACCCCTG	CAGGGGTT	-0.07031	4393.2	-0.1987
AACCCCTT	AAGGGGTT	-0.13012	4057.48	-0.5867
AACCCGAA	TTCGGGTT	-0.07111	4087.02	-0.5513
AACCCGAC	GTCGGGTT	0.15875	5445.5	0.8496
AACCCGAG	CTCGGGTT	-0.14557	4179.85	-0.4417
AACCCGAT	ATCGGGTT	0.04402	5915.25	1.2535
AACCCGCA	TGCGGGTT	0.0041	5259.62	0.68
AACCCGCC	GGCGGGTT	-0.0814	4017.2	-0.6354
AACCCGCG	CGCGGGTT	0.21073	7504.74	2.4153
AACCCGCT	AGCGGGTT	0.05701	4986.49	0.4197
AACCCGGA	TCCGGGTT	-0.15893	3771.62	-0.9434
AACCCGGC	GCCGGGTT	-0.19725	4065.52	-0.5771
AACCCGGG	CCCGGGTT	-0.21474	3794.82	-0.9134
AACCCGGT	ACCGGGTT	-0.16076	3824.38	-0.8756
AACCCGTA	TACGGGTT	-0.2068	3397.27	-1.4537
AACCCGTC	GACGGGTT	0.12595	6189.9	1.4751
AACCCGTG	CACGGGTT	0.1906	5196.58	0.6212
AACCCGTT	AACGGGTT	-0.09553	4999.79	0.4327
AACCCTAA	TTAGGGTT	-0.23458	2765.92	-2.4573
AACCCTAC	GTAGGGTT	0.06656	4536.29	-0.0422
AACCCTAG	CTAGGGTT	0.14576	5384.93	0.795
AACCCTAT	ATAGGGTT	-0.21998	4562.37	-0.0142
AACCCTCA	TGAGGGTT	-0.06107	4275.12	-0.3317
AACCCTCC	GGAGGGTT	-0.10254	3931.94	-0.7402
AACCCTCG	CGAGGGTT	-0.11149	4246.31	-0.3647
AACCCTCT	AGAGGGTT	-0.19811	4003.68	-0.6519
AACCCTGA	TCAGGGTT	-0.10468	4672.41	0.1021
AACCCTGC	GCAGGGTT	0.04281	5137.09	0.565
AACCCTGG	CCAGGGTT	0.0359	5104.67	0.5341
AACCCTGT	ACAGGGTT	-0.23331	3836.53	-0.8601
AACCCTTA	TAAGGGTT	-0.11937	3558.09	-1.2279
AACCCTTC	GAAGGGTT	-0.3575	3680.73	-1.0625
AACCCTTG	CAAGGGTT	-0.23578	3800.72	-0.9059
AACCGAAA	TTTCGGTT	-0.16063	4317.85	-0.2831
AACCGAAC	GTTCGGTT	-0.09178	4197.57	-0.421
AACCGAAG	CTTCGGTT	0.09329	4449.14	-0.1369
AACCGAAT	ATTCGGTT	-0.22952	3470.97	-1.3489
AACCGACA	TGTCGGTT	0.17092	6647.53	1.8233
AACCGACC	GGTCGGTT	0.06097	5042.21	0.474
AACCGACG	CGTCGGTT	0.04093	5947.31	1.2799
AACCGACT	AGTCGGTT	-0.02069	4682.65	0.1128
AACCGAGA	TCTCGGTT	0.04289	5674.95	1.0511
AACCGAGC	GCTCGGTT	-0.11253	4043.32	-0.6038
AACCGAGG	CCTCGGTT	-0.06025	4159.31	-0.4657
AACCGAGT	ACTCGGTT	-0.09082	4314.39	-0.287
AACCGATA	TATCGGTT	0.04756	5512.05	0.9089
AACCGATC	GATCGGTT	0.07111	4786.98	0.2204
AACCGATG	CATCGGTT	-0.0359	5610.67	0.9954
AACCGATT	AATCGGTT	-0.05642	3809.33	-0.8948
AACCGCAA	TTGCGGTT	-0.16927	3607.92	-1.16
AACCGCAC	GTGCGGTT	0.17	6914.69	2.0156
AACCGCAG	CTGCGGTT	-0.08517	4638.64	0.0667
AACCGCAT	ATGCGGTT	-0.11793	4024.24	-0.6269
AACCGCCA	TGGCGGTT	0.08066	6024.4	1.3428
AACCGCCC	GGGCGGTT	-0.19939	3654.94	-1.0968
AACCGCCG	CGGCGGTT	-0.09961	4129.23	-0.5012
AACCGCCT	AGGCGGTT	-0.15677	4094.1	-0.5429
AACCGCGA	TCGCGGTT	0.28669	10733.5	4.1622
AACCGCGC	GCGCGGTT	-0.08652	5091.73	0.5217
AACCGCGG	CCGCGGTT	0.04056	5320.38	0.7361
AACCGCGT	ACGCGGTT	-0.03126	4880.35	0.3147
AACCGCTA	TAGCGGTT	0.13516	6768.63	1.9114
AACCGCTC	GAGCGGTT	-0.18389	3395.99	-1.4555
AACCGCTG	CAGCGGTT	0.06642	4657.87	0.0869
AACCGCTT	AAGCGGTT	-0.10812	4073.26	-0.5678
AACCGGAA	TTCCGGTT	-0.13298	3738.47	-0.9865
AACCGGAC	GTCCGGTT	-0.06197	3718.39	-1.0128
AACCGGAG	CTCCGGTT	0.09648	5456.17	0.8591
AACCGGAT	ATCCGGTT	-0.26918	3980.29	-0.6805
AACCGGCA	TGCCGGTT	0.13583	4704.91	0.136
AACCGGCC	GGCCGGTT	-0.29105	3969.11	-0.6942
AACCGGCG	CGCCGGTT	0.00259	4925.17	0.3593
AACCGGCT	AGCCGGTT	-0.23432	3459.46	-1.3651
AACCGGGA	TCCCGGTT	-0.09392	3872.49	-0.8145
AACCGGGC	GCCCGGTT	-0.23238	3902.78	-0.7765
AACCGGGG	CCCCGGTT	-0.05595	4399.11	-0.1921
AACCGGGT	ACCCGGTT	-0.11289	4269.89	-0.3376
AACCGGTA	TACCGGTT	0.01039	4955.49	0.3893
AACCGGTC	GACCGGTT	-0.18111	4034.41	-0.6146
AACCGGTG	CACCGGTT	0.01195	5099.26	0.5289
AACCGGTT	AACCGGTT	-0.00695	3896.65	-0.7842
AACCGTAA	TTACGGTT	-0.21029	4052.49	-0.5927
AACCGTAC	GTACGGTT	-0.17562	3676.72	-1.0678
AACCGTAG	CTACGGTT	-0.07674	4051.17	-0.5943
AACCGTAT	ATACGGTT	-0.07695	4549.65	-0.0278
AACCGTCA	TGACGGTT	0.05029	5448.22	0.852
AACCGTCC	GGACGGTT	-0.21938	3929.45	-0.7432
AACCGTCG	CGACGGTT	0.10553	4665.25	0.0946
AACCGTCT	AGACGGTT	0.00563	4807.16	0.2409
AACCGTGA	TCACGGTT	0.18158	7251.39	2.2477
AACCGTGC	GCACGGTT	0.06794	5016.71	0.4492
AACCGTGG	CCACGGTT	-0.02719	4656.91	0.0859
AACCGTGT	ACACGGTT	0.2164	7447.89	2.3782
AACCGTTA	TAACGGTT	0.05341	4753.08	0.1857
AACCGTTC	GAACGGTT	0.09885	4467.62	-0.1167
AACCGTTG	CAACGGTT	0.15704	6301.68	1.5624
AACCTAAA	TTTAGGTT	-0.10045	3784.61	-0.9266
AACCTAAC	GTTAGGTT	-0.01474	5544.7	0.9377
AACCTAAG	CTTAGGTT	-0.17984	3570.47	-1.2109
AACCTAAT	ATTAGGTT	-0.12718	4476.11	-0.1074
AACCTACA	TGTAGGTT	0.12501	6296.36	1.5583
AACCTACC	GGTAGGTT	-0.11967	3546.23	-1.2442
AACCTACG	CGTAGGTT	-0.21165	4089.15	-0.5488
AACCTACT	AGTAGGTT	-0.19	3930.37	-0.7421
AACCTAGA	TCTAGGTT	-0.07811	4806.91	0.2407
AACCTAGC	GCTAGGTT	0.05894	4987.05	0.4203
AACCTAGG	CCTAGGTT	0.04053	3912.22	-0.7647
AACCTAGT	ACTAGGTT	-0.10649	3791.92	-0.9172
AACCTATA	TATAGGTT	-0.10515	4712	0.1433
AACCTATC	GATAGGTT	-0.28172	4054.78	-0.59
AACCTATG	CATAGGTT	-0.15517	4561.83	-0.0148
AACCTATT	AATAGGTT	-0.21173	4153.81	-0.4722
AACCTCAA	TTGAGGTT	-0.13301	4599.05	0.0249
AACCTCAC	GTGAGGTT	0.20804	6530.1	1.7363
AACCTCAG	CTGAGGTT	-0.23046	3956.22	-0.7101
AACCTCAT	ATGAGGTT	-0.08432	4803.26	0.237
AACCTCCA	TGGAGGTT	-0.17781	3842.71	-0.8522
AACCTCCC	GGGAGGTT	0.00761	4783.41	0.2167
AACCTCCG	CGGAGGTT	0.01261	4480.14	-0.103
AACCTCCT	AGGAGGTT	-0.05365	3599.48	-1.1714
AACCTCGA	TCGAGGTT	0.04669	6181.32	1.4683
AACCTCGC	GCGAGGTT	0.17049	5683.53	1.0584
AACCTCGG	CCGAGGTT	-0.14795	4590.63	0.0159
AACCTCGT	ACGAGGTT	-0.05233	4575.46	-0.0002
AACCTCTA	TAGAGGTT	-0.16838	4363.29	-0.232
AACCTCTC	GAGAGGTT	-0.02987	4204.43	-0.4131
AACCTCTG	CAGAGGTT	-0.12843	3960.89	-0.7043
AACCTCTT	AAGAGGTT	-0.27203	3720.83	-1.0096
AACCTGAA	TTCAGGTT	-0.19424	4088.35	-0.5497
AACCTGAC	GTCAGGTT	0.12907	6046.66	1.3608
AACCTGAG	CTCAGGTT	-0.0971	4800.44	0.2341
AACCTGAT	ATCAGGTT	-0.09241	4905.74	0.34
AACCTGCA	TGCAGGTT	-0.06941	4257.78	-0.3515
AACCTGCC	GGCAGGTT	-0.04122	5097.8	0.5275
AACCTGCG	CGCAGGTT	0.10213	5785.7	1.1454
AACCTGCT	AGCAGGTT	-0.06633	5043.47	0.4752
AACCTGGA	TCCAGGTT	-0.12888	4225.94	-0.3881
AACCTGGC	GCCAGGTT	0.22211	6925.8	2.0234
AACCTGGG	CCCAGGTT	-0.10181	3865.04	-0.8239
AACCTGGT	ACCAGGTT	0.06988	4869.34	0.3037
AACCTGTA	TACAGGTT	-0.21978	4316.47	-0.2847
AACCTGTC	GACAGGTT	0.30916	10296.8	3.9594
AACCTGTG	CACAGGTT	0.15965	6022.9	1.3416
AACCTTAA	TTAAGGTT	-0.24047	3681.92	-1.0609
AACCTTAC	GTAAGGTT	-0.03102	4668.89	0.0985
AACCTTAG	CTAAGGTT	-0.09852	4297.21	-0.3065
AACCTTAT	ATAAGGTT	-0.29211	4196.41	-0.4224
AACCTTCA	TGAAGGTT	-0.09071	4302.98	-0.3
AACCTTCC	GGAAGGTT	-0.22261	4297.76	-0.3059
AACCTTCG	CGAAGGTT	-0.13336	4060.38	-0.5832
AACCTTCT	AGAAGGTT	-0.09272	4474.66	-0.109
AACCTTGA	TCAAGGTT	0.02409	4287.71	-0.3173
AACCTTGC	GCAAGGTT	0.06047	5647.66	1.0275
AACCTTGG	CCAAGGTT	-0.15443	4894.68	0.329
AACCTTGT	ACAAGGTT	-0.11694	4483.43	-0.0994
AACCTTTA	TAAAGGTT	-0.12973	4216.84	-0.3987
AACCTTTC	GAAAGGTT	-0.1382	4134.94	-0.4944
AACCTTTG	CAAAGGTT	-0.21429	3787.69	-0.9226
AACGAAAA	TTTTCGTT	-0.18565	4105.51	-0.5293
AACGAAAC	GTTTCGTT	0.10337	5063.26	0.4943
AACGAAAG	CTTTCGTT	-0.16972	4193.22	-0.4261
AACGAAAT	ATTTCGTT	0.04022	4706.19	0.1373
AACGAACA	TGTTCGTT	-0.08318	4660.54	0.0897
AACGAACC	GGTTCGTT	-0.06098	4892	0.3263
AACGAACG	CGTTCGTT	-0.04452	4831.72	0.2658
AACGAACT	AGTTCGTT	0.08274	4526.59	-0.0526
AACGAAGA	TCTTCGTT	-0.07317	4246.34	-0.3646
AACGAAGC	GCTTCGTT	-0.14214	4142.87	-0.4851
AACGAAGG	CCTTCGTT	-0.16936	3809.51	-0.8946
AACGAAGT	ACTTCGTT	-0.05149	4709.27	0.1405
AACGAATA	TATTCGTT	-0.09904	4047.2	-0.5991
AACGAATC	GATTCGTT	-0.04783	4791.26	0.2247
AACGAATG	CATTCGTT	0.07127	4352.8	-0.2438
AACGAATT	AATTCGTT	0.01155	5769.97	1.1321
AACGACAA	TTGTCGTT	0.00787	5082.13	0.5125
AACGACAC	GTGTCGTT	0.30808	8970.91	3.2865
AACGACAG	CTGTCGTT	-0.02802	4520.31	-0.0594
AACGACAT	ATGTCGTT	0.0639	5104.38	0.5338
AACGACCA	TGGTCGTT	0.09335	5204.51	0.6286
AACGACCC	GGGTCGTT	-0.02036	4897.79	0.3321
AACGACCG	CGGTCGTT	-0.0879	4578.91	0.0035
AACGACCT	AGGTCGTT	-0.08961	4402.3	-0.1886
AACGACGA	TCGTCGTT	0.10045	4695.87	0.1266
AACGACGC	GCGTCGTT	0.17246	7160.09	2.1858
AACGACGG	CCGTCGTT	-0.04028	4173.98	-0.4485
AACGACGT	ACGTCGTT	0.05569	4724.36	0.1561
AACGACTA	TAGTCGTT	-0.08412	4572.38	-0.0035
AACGACTC	GAGTCGTT	0.01806	4847.94	0.2822
AACGACTG	CAGTCGTT	0.155	5480.58	0.8809
AACGACTT	AAGTCGTT	0.13349	5992.04	1.3165
AACGAGAA	TTCTCGTT	-0.06296	4135.88	-0.4933
AACGAGAC	GTCTCGTT	-0.11425	4355.05	-0.2412
AACGAGAG	CTCTCGTT	-0.14039	4272.55	-0.3346
AACGAGAT	ATCTCGTT	-0.19579	3694.46	-1.0443
AACGAGCA	TGCTCGTT	-0.05234	5067.86	0.4987
AACGAGCC	GGCTCGTT	-0.25083	3720.14	-1.0105
AACGAGCG	CGCTCGTT	-0.07305	4672.72	0.1025
AACGAGCT	AGCTCGTT	-0.16741	3498.83	-1.3099
AACGAGGA	TCCTCGTT	-0.17897	4412.54	-0.1772
AACGAGGC	GCCTCGTT	-0.04888	5211.48	0.6352
AACGAGGG	CCCTCGTT	-0.27503	3987.22	-0.672
AACGAGGT	ACCTCGTT	0.00447	4947.18	0.3811
AACGAGTA	TACTCGTT	-0.11899	4626.58	0.054
AACGAGTC	GACTCGTT	-0.14126	4857.7	0.292
AACGAGTG	CACTCGTT	0.19638	7942.39	2.692
AACGAGTT	AACTCGTT	-0.02104	4700.36	0.1312
AACGATAA	TTATCGTT	-0.1182	4646.16	0.0746
AACGATAC	GTATCGTT	-0.02648	4763.62	0.1965
AACGATAG	CTATCGTT	-0.223	4267.44	-0.3404
AACGATAT	ATATCGTT	-0.10571	5081.31	0.5117
AACGATCA	TGATCGTT	-0.00538	4491.32	-0.0908
AACGATCC	GGATCGTT	-0.08895	4339.91	-0.2582
AACGATCG	CGATCGTT	0.10453	6112.38	1.4135
AACGATCT	AGATCGTT	-0.09822	3755.03	-0.9649
AACGATGA	TCATCGTT	-0.15152	4495.84	-0.0859
AACGATGC	GCATCGTT	0.07972	5072.77	0.5035
AACGATGG	CCATCGTT	-0.11863	3882.76	-0.8016
AACGATGT	ACATCGTT	0.0574	4690.59	0.1211
AACGATTA	TAATCGTT	-0.01983	5254.81	0.6756
AACGATTC	GAATCGTT	-0.05463	4168.27	-0.4552
AACGATTG	CAATCGTT	-0.07278	4585.28	0.0102
AACGCAAA	TTTGCGTT	-0.001	5762.45	1.1258
AACGCAAC	GTTGCGTT	-0.04806	5482.08	0.8823
AACGCAAG	CTTGCGTT	-0.00631	4602.18	0.0282
AACGCAAT	ATTGCGTT	0.15557	5993.93	1.318
AACGCACA	TGTGCGTT	0.0572	5725.22	1.0941
AACGCACC	GGTGCGTT	0.09104	5441.21	0.8457
AACGCACG	CGTGCGTT	0.07433	5589.75	0.9772
AACGCACT	AGTGCGTT	0.04224	5928.49	1.2644
AACGCAGA	TCTGCGTT	-0.10175	4515.37	-0.0648
AACGCAGC	GCTGCGTT	-0.07846	4780.18	0.2135
AACGCAGG	CCTGCGTT	-0.14789	3749.1	-0.9726
AACGCAGT	ACTGCGTT	0.02794	4501.9	-0.0793
AACGCATA	TATGCGTT	-0.02416	4721.26	0.1529
AACGCATC	GATGCGTT	-0.12162	4563.66	-0.0128
AACGCATG	CATGCGTT	-0.04162	4937.24	0.3713
AACGCATT	AATGCGTT	0.09491	5751.16	1.1162
AACGCCAA	TTGGCGTT	0.12955	6151.53	1.4447
AACGCCAC	GTGGCGTT	0.2712	7482.99	2.4012
AACGCCAG	CTGGCGTT	0.02069	5316.94	0.733
AACGCCAT	ATGGCGTT	0.21287	6409.81	1.6455
AACGCCCA	TGGGCGTT	0.14093	5897.62	1.2389
AACGCCCC	GGGGCGTT	0.27091	8814.45	3.2006
AACGCCCG	CGGGCGTT	0.0108	4856.39	0.2907
AACGCCCT	AGGGCGTT	0.27994	6654.05	1.828
AACGCCGA	TCGGCGTT	-0.11532	4586.62	0.0117
AACGCCGC	GCGGCGTT	0.08938	5108.47	0.5377
AACGCCGG	CCGGCGTT	0.06135	5608.82	0.9938
AACGCCGT	ACGGCGTT	0.16906	7323.72	2.2962
AACGCCTA	TAGGCGTT	0.30308	8368.16	2.947
AACGCCTC	GAGGCGTT	0.35736	9486.25	3.5592
AACGCCTG	CAGGCGTT	0.31952	10170.9	3.8993
AACGCCTT	AAGGCGTT	0.37421	11858.8	4.6489
AACGCGAA	TTCGCGTT	0.1924	7271.45	2.2612
AACGCGAC	GTCGCGTT	0.25884	6926.85	2.0242
AACGCGAG	CTCGCGTT	0.08601	5847.33	1.1971
AACGCGAT	ATCGCGTT	0.21126	7514.87	2.4219
AACGCGCA	TGCGCGTT	-0.06527	4927.93	0.362
AACGCGCC	GGCGCGTT	0.18171	6714.19	1.872
AACGCGCG	CGCGCGTT	0.24639	8190.89	2.8424
AACGCGCT	AGCGCGTT	0.23846	7170.79	2.1931
AACGCGGA	TCCGCGTT	0.08338	6383.75	1.6256
AACGCGGC	GCCGCGTT	0.1055	6822.24	1.9499
AACGCGGG	CCCGCGTT	-0.1238	4381.23	-0.212
AACGCGGT	ACCGCGTT	-0.01934	4544.25	-0.0336
AACGCGTA	TACGCGTT	0.13641	5657.75	1.0362
AACGCGTC	GACGCGTT	0.21264	7356.52	2.318
AACGCGTG	CACGCGTT	0.31322	10405.3	4.0106
AACGCGTT	AACGCGTT	0.15505	6192.78	1.4773
AACGCTAA	TTAGCGTT	0.16428	5951.45	1.2833
AACGCTAC	GTAGCGTT	-0.05978	5245.38	0.6668
AACGCTAG	CTAGCGTT	0.13913	6398.27	1.6367
AACGCTAT	ATAGCGTT	0.00772	5346.33	0.7599
AACGCTCA	TGAGCGTT	0.08648	5783.97	1.144
AACGCTCC	GGAGCGTT	-0.03671	4823.58	0.2576
AACGCTCG	CGAGCGTT	0.07012	5299.89	0.7173
AACGCTCT	AGAGCGTT	-0.15237	4862.23	0.2965
AACGCTGA	TCAGCGTT	0.04797	5192.04	0.6169
AACGCTGC	GCAGCGTT	0.11546	5832.27	1.1845
AACGCTGG	CCAGCGTT	0.09838	4743.35	0.1757
AACGCTGT	ACAGCGTT	0.09526	6202.65	1.4851
AACGCTTA	TAAGCGTT	0.15098	6836.07	1.9598
AACGCTTC	GAAGCGTT	-0.0564	5167.15	0.5935
AACGCTTG	CAAGCGTT	0.12154	5717.77	1.0878
AACGGAAA	TTTCCGTT	-0.23892	3568.19	-1.214
AACGGAAC	GTTCCGTT	0.01905	4916.75	0.351
AACGGAAG	CTTCCGTT	-0.19678	3791.05	-0.9183
AACGGAAT	ATTCCGTT	0.10831	4872.35	0.3067
AACGGACA	TGTCCGTT	0.03105	4389.85	-0.2024
AACGGACC	GGTCCGTT	-0.16707	3626.52	-1.1349
AACGGACG	CGTCCGTT	-0.06273	5070.65	0.5014
AACGGACT	AGTCCGTT	0.16667	5607.73	0.9929
AACGGAGA	TCTCCGTT	-0.1911	3913.29	-0.7634
AACGGAGC	GCTCCGTT	0.00603	4212.49	-0.4037
AACGGAGG	CCTCCGTT	0.08034	4521.13	-0.0585
AACGGAGT	ACTCCGTT	0.17085	7406.69	2.3511
AACGGATA	TATCCGTT	-0.03965	5021.28	0.4537
AACGGATC	GATCCGTT	-0.07905	4092.96	-0.5442
AACGGATG	CATCCGTT	-0.11314	4845.23	0.2794
AACGGATT	AATCCGTT	-0.25257	4211.96	-0.4043
AACGGCAA	TTGCCGTT	0.01375	4509.49	-0.0711
AACGGCAC	GTGCCGTT	0.17182	7433.81	2.369
AACGGCAG	CTGCCGTT	0.03377	5336.12	0.7505
AACGGCAT	ATGCCGTT	-0.17498	4053.12	-0.592
AACGGCCA	TGGCCGTT	0.03622	4877.41	0.3118
AACGGCCC	GGGCCGTT	-0.21735	4108.6	-0.5256
AACGGCCG	CGGCCGTT	-0.0035	4567.98	-0.0082
AACGGCCT	AGGCCGTT	-0.12655	4574.36	-0.0014
AACGGCGA	TCGCCGTT	-0.15698	4109.09	-0.525
AACGGCGC	GCGCCGTT	0.14394	6603.24	1.7906
AACGGCGG	CCGCCGTT	-0.00415	4671.98	0.1017
AACGGCGT	ACGCCGTT	0.10783	5836.12	1.1878
AACGGCTA	TAGCCGTT	-0.08387	5182.58	0.608
AACGGCTC	GAGCCGTT	0.15275	4821.6	0.2556
AACGGCTG	CAGCCGTT	-0.10235	4332.01	-0.2671
AACGGCTT	AAGCCGTT	-0.03774	4828.17	0.2622
AACGGGAA	TTCCCGTT	-0.09453	4446.85	-0.1394
AACGGGAC	GTCCCGTT	-0.10036	4548.69	-0.0289
AACGGGAG	CTCCCGTT	0.08466	5601.77	0.9877
AACGGGAT	ATCCCGTT	-0.14526	3823.87	-0.8762
AACGGGCA	TGCCCGTT	0.01278	5181.7	0.6072
AACGGGCC	GGCCCGTT	-0.17185	3777.97	-0.9352
AACGGGCG	CGCCCGTT	0.21975	7041.67	2.1044
AACGGGCT	AGCCCGTT	-0.13365	3299.77	-1.5958
AACGGGGA	TCCCCGTT	-0.01929	4615.74	0.0426
AACGGGGC	GCCCCGTT	-0.1308	4360.88	-0.2347
AACGGGGG	CCCCCGTT	0.04461	5058.89	0.4901
AACGGGGT	ACCCCGTT	-0.07666	4202.53	-0.4153
AACGGGTA	TACCCGTT	0.13482	6733.12	1.8857
AACGGGTC	GACCCGTT	0.01682	5084.94	0.5152
AACGGGTG	CACCCGTT	0.1642	7171.76	2.1938
AACGGTAA	TTACCGTT	-0.18417	3872.65	-0.8143
AACGGTAC	GTACCGTT	-0.05636	5105.64	0.535
AACGGTAG	CTACCGTT	-0.07048	4113.03	-0.5203
AACGGTAT	ATACCGTT	-0.15478	4336.97	-0.2615
AACGGTCA	TGACCGTT	0.07632	5863.41	1.2105
AACGGTCC	GGACCGTT	-0.06852	3903.42	-0.7757
AACGGTCG	CGACCGTT	-0.08279	4657.58	0.0866
AACGGTCT	AGACCGTT	-0.17023	3271.95	-1.6371
AACGGTGA	TCACCGTT	0.15032	5797.17	1.1551
AACGGTGC	GCACCGTT	0.20418	6312.19	1.5706
AACGGTGG	CCACCGTT	-0.14154	3769.2	-0.9465
AACGGTGT	ACACCGTT	0.28805	8042.58	2.7532
AACGGTTA	TAACCGTT	0.13761	5632.54	1.0144
AACGGTTC	GAACCGTT	0.05328	4719.06	0.1506
AACGGTTG	CAACCGTT	0.07831	4708.2	0.1394
AACGTAAA	TTTACGTT	-0.19799	3771.79	-0.9431
AACGTAAC	GTTACGTT	-0.26426	3737.64	-0.9875
AACGTAAG	CTTACGTT	-0.1031	3483.51	-1.3313
AACGTAAT	ATTACGTT	-0.27711	4064.84	-0.5779
AACGTACA	TGTACGTT	0.06517	4959.97	0.3937
AACGTACC	GGTACGTT	-0.31777	3305.33	-1.5876
AACGTACG	CGTACGTT	0.14772	6400.24	1.6382
AACGTACT	AGTACGTT	-0.23101	3937.22	-0.7336
AACGTAGA	TCTACGTT	-0.34526	3580.42	-1.1973
AACGTAGC	GCTACGTT	-0.02739	4625.46	0.0528
AACGTAGG	CCTACGTT	-0.12767	4360.92	-0.2347
AACGTAGT	ACTACGTT	-0.19346	3638.49	-1.1188
AACGTATA	TATACGTT	-0.043	5223.64	0.6465
AACGTATC	GATACGTT	-0.20487	4376.95	-0.2167
AACGTATG	CATACGTT	-0.19179	3813.56	-0.8894
AACGTATT	AATACGTT	0.00667	5428.02	0.8339
AACGTCAA	TTGACGTT	-0.06841	4721.58	0.1532
AACGTCAC	GTGACGTT	0.23965	6943.97	2.0362
AACGTCAG	CTGACGTT	-0.30638	3971.53	-0.6912
AACGTCAT	ATGACGTT	-0.12791	4183.38	-0.4376
AACGTCCA	TGGACGTT	-0.32686	3980.45	-0.6803
AACGTCCC	GGGACGTT	0.11123	5187.26	0.6124
AACGTCCG	CGGACGTT	-0.23169	3852.09	-0.8403
AACGTCCT	AGGACGTT	-0.17096	3670.68	-1.0758
AACGTCGA	TCGACGTT	-0.15943	4095.86	-0.5408
AACGTCGC	GCGACGTT	0.08027	5647.69	1.0276
AACGTCGG	CCGACGTT	-0.17109	3170.88	-1.7903
AACGTCGT	ACGACGTT	-0.07105	4015.75	-0.6372
AACGTCTA	TAGACGTT	-0.19849	3100.94	-1.8992
AACGTCTC	GAGACGTT	0.03112	4545.59	-0.0322
AACGTCTG	CAGACGTT	-0.25143	4102.86	-0.5324
AACGTCTT	AAGACGTT	-0.09339	3249.08	-1.6714
AACGTGAA	TTCACGTT	0.07234	5496.8	0.8954
AACGTGAC	GTCACGTT	0.3155	10550.6	4.0783
AACGTGAG	CTCACGTT	0.17893	6263.21	1.5325
AACGTGAT	ATCACGTT	0.0659	5994.23	1.3183
AACGTGCA	TGCACGTT	0.04088	4959.03	0.3928
AACGTGCC	GGCACGTT	0.14354	6810.46	1.9415
AACGTGCG	CGCACGTT	0.36566	8897.96	3.2466
AACGTGCT	AGCACGTT	0.17846	7004.53	2.0786
AACGTGGA	TCCACGTT	-0.19628	4683.96	0.1142
AACGTGGC	GCCACGTT	0.1312	6101.33	1.4047
AACGTGGG	CCCACGTT	0.19746	6425.14	1.6572
AACGTGGT	ACCACGTT	0.02723	5156.41	0.5833
AACGTGTA	TACACGTT	0.12832	6849.34	1.9692
AACGTGTC	GACACGTT	0.40919	17946.1	6.6713
AACGTGTG	CACACGTT	0.39515	12973.3	5.0874
AACGTTAA	TTAACGTT	-0.04246	4519.07	-0.0608
AACGTTAC	GTAACGTT	-0.09719	4563.38	-0.0131
AACGTTAG	CTAACGTT	-0.08193	4280.13	-0.3259
AACGTTAT	ATAACGTT	-0.1427	4278.3	-0.328
AACGTTCA	TGAACGTT	-0.06661	4745.02	0.1774
AACGTTCC	GGAACGTT	-0.17612	4747.69	0.1802
AACGTTCG	CGAACGTT	0.03374	5189.28	0.6143
AACGTTCT	AGAACGTT	-0.1249	4371.46	-0.2229
AACGTTGA	TCAACGTT	0.03079	4400.31	-0.1908
AACGTTGC	GCAACGTT	-0.04346	4666.58	0.096
AACGTTGG	CCAACGTT	0.00899	4727.18	0.159
AACGTTGT	ACAACGTT	-0.01442	4852.37	0.2866
AACGTTTA	TAAACGTT	-0.23	3769.6	-0.946
AACGTTTC	GAAACGTT	-0.1846	3665.08	-1.0833
AACGTTTG	CAAACGTT	2e-05	4682.65	0.1128
AACTAAAA	TTTTAGTT	-0.06724	4151.42	-0.475
AACTAAAC	GTTTAGTT	-0.1969	4072.24	-0.569
AACTAAAG	CTTTAGTT	-0.11939	3697.59	-1.0401
AACTAAAT	ATTTAGTT	-0.12053	3877.85	-0.8078
AACTAACA	TGTTAGTT	0.24128	6467.01	1.6889
AACTAACC	GGTTAGTT	-0.02958	4700.68	0.1316
AACTAACG	CGTTAGTT	0.16607	6976.88	2.0593
AACTAACT	AGTTAGTT	-0.00367	5069.15	0.5
AACTAAGA	TCTTAGTT	-0.04328	5076.38	0.5069
AACTAAGC	GCTTAGTT	-0.2964	3195.25	-1.7529
AACTAAGG	CCTTAGTT	-0.0999	3610.12	-1.157
AACTAAGT	ACTTAGTT	-0.03686	4341.79	-0.2561
AACTAATA	TATTAGTT	-0.06566	4699.01	0.1298
AACTAATC	GATTAGTT	-0.20411	4224.16	-0.3902
AACTAATG	CATTAGTT	-0.17422	4230.21	-0.3832
AACTAATT	AATTAGTT	-0.32727	3224.82	-1.708
AACTACAA	TTGTAGTT	0.06066	4804.52	0.2382
AACTACAC	GTGTAGTT	0.21735	6714.52	1.8722
AACTACAG	CTGTAGTT	0.06423	5248.13	0.6694
AACTACAT	ATGTAGTT	0.00635	4458.44	-0.1267
AACTACCA	TGGTAGTT	-0.10475	5308.06	0.7248
AACTACCC	GGGTAGTT	-0.122	3834.02	-0.8633
AACTACCG	CGGTAGTT	-0.03278	4682.65	0.1128
AACTACCT	AGGTAGTT	-0.09423	4648.69	0.0773
AACTACGA	TCGTAGTT	-0.13889	4477.64	-0.1057
AACTACGC	GCGTAGTT	0.04927	5577.75	0.9667
AACTACGG	CCGTAGTT	-0.24564	3681.4	-1.0616
AACTACGT	ACGTAGTT	-0.05715	3748.08	-0.9739
AACTACTA	TAGTAGTT	0.02643	4767.05	0.2
AACTACTC	GAGTAGTT	-0.00686	4307.7	-0.2946
AACTACTG	CAGTAGTT	-0.07048	4014.19	-0.6391
AACTACTT	AAGTAGTT	-0.0313	5230.74	0.6532
AACTAGAA	TTCTAGTT	-0.00556	4522.49	-0.0571
AACTAGAC	GTCTAGTT	-0.19694	3719.63	-1.0111
AACTAGAG	CTCTAGTT	-0.06932	4891.13	0.3255
AACTAGAT	ATCTAGTT	-0.25255	3896.85	-0.7839
AACTAGCA	TGCTAGTT	0.23539	7796.2	2.6013
AACTAGCC	GGCTAGTT	-0.22168	4259.19	-0.3499
AACTAGCG	CGCTAGTT	-0.08058	5309.65	0.7263
AACTAGCT	AGCTAGTT	0.08395	4919.61	0.3538
AACTAGGA	TCCTAGTT	-0.22634	4002.14	-0.6538
AACTAGGC	GCCTAGTT	-0.12754	4135	-0.4943
AACTAGGG	CCCTAGTT	0.06436	5431.12	0.8367
AACTAGGT	ACCTAGTT	-0.12075	3875.14	-0.8112
AACTAGTA	TACTAGTT	-0.20677	3988.36	-0.6706
AACTAGTC	GACTAGTT	0.04387	5674.69	1.0508
AACTAGTG	CACTAGTT	0.10451	6271.6	1.5391
AACTAGTT	AACTAGTT	0.14753	5865.69	1.2124
AACTATAA	TTATAGTT	-0.27824	4386.04	-0.2066
AACTATAC	GTATAGTT	-0.09745	4726.9	0.1587
AACTATAG	CTATAGTT	-0.20587	3864.21	-0.825
AACTATAT	ATATAGTT	-0.07466	4045.59	-0.6011
AACTATCA	TGATAGTT	0.15437	6050.49	1.3639
AACTATCC	GGATAGTT	-0.20901	3311.09	-1.5791
AACTATCG	CGATAGTT	-0.0214	4899.25	0.3336
AACTATCT	AGATAGTT	-0.01326	4879.77	0.3141
AACTATGA	TCATAGTT	-0.10036	4124.08	-0.5072
AACTATGC	GCATAGTT	0.08477	6070.3	1.3798
AACTATGG	CCATAGTT	-0.19587	4092.36	-0.5449
AACTATGT	ACATAGTT	0.09188	4696.25	0.127
AACTATTA	TAATAGTT	-0.02092	4245.42	-0.3657
AACTATTC	GAATAGTT	-0.06085	4806.06	0.2398
AACTATTG	CAATAGTT	-0.11348	4654.63	0.0835
AACTCAAA	TTTGAGTT	-0.10211	4123.85	-0.5075
AACTCAAC	GTTGAGTT	-0.05657	5153.47	0.5805
AACTCAAG	CTTGAGTT	-0.07823	4435.99	-0.1513
AACTCAAT	ATTGAGTT	-0.31292	3907.35	-0.7708
AACTCACA	TGTGAGTT	0.26121	6690.78	1.8549
AACTCACC	GGTGAGTT	-0.00188	4714.98	0.1464
AACTCACG	CGTGAGTT	0.0727	6508.38	1.72
AACTCACT	AGTGAGTT	0.1298	5692.4	1.066
AACTCAGA	TCTGAGTT	-0.02295	3733.53	-0.9929
AACTCAGC	GCTGAGTT	-0.11361	4360.28	-0.2354
AACTCAGG	CCTGAGTT	-0.10128	3767.04	-0.9493
AACTCAGT	ACTGAGTT	-0.23126	3561.62	-1.223
AACTCATA	TATGAGTT	-0.03392	4688.01	0.1184
AACTCATC	GATGAGTT	-0.08294	4345.95	-0.2514
AACTCATG	CATGAGTT	-0.19813	4352.21	-0.2444
AACTCATT	AATGAGTT	-0.03405	4777.05	0.2103
AACTCCAA	TTGGAGTT	0.12977	4869.59	0.3039
AACTCCAC	GTGGAGTT	0.13621	5851.98	1.201
AACTCCAG	CTGGAGTT	-0.27883	3547.35	-1.2426
AACTCCAT	ATGGAGTT	0.02869	4530.24	-0.0487
AACTCCCA	TGGGAGTT	-0.0858	4648.65	0.0773
AACTCCCC	GGGGAGTT	0.02887	4693.69	0.1243
AACTCCCG	CGGGAGTT	-0.07611	4834.7	0.2688
AACTCCCT	AGGGAGTT	-0.24048	4032.87	-0.6164
AACTCCGA	TCGGAGTT	-0.06284	3555.34	-1.2317
AACTCCGC	GCGGAGTT	-0.15947	4402.34	-0.1885
AACTCCGG	CCGGAGTT	-0.02274	4455.46	-0.13
AACTCCGT	ACGGAGTT	-0.07432	3963.08	-0.7016
AACTCCTA	TAGGAGTT	-0.07811	4978.31	0.4117
AACTCCTC	GAGGAGTT	-0.11953	4836.35	0.2705
AACTCCTG	CAGGAGTT	0.10686	5409.67	0.8174
AACTCCTT	AAGGAGTT	-0.09769	4210.26	-0.4063
AACTCGAA	TTCGAGTT	-0.16653	3868.4	-0.8197
AACTCGAC	GTCGAGTT	0.16083	6152.58	1.4455
AACTCGAG	CTCGAGTT	-0.00392	4282.35	-0.3234
AACTCGAT	ATCGAGTT	-0.02603	4849.42	0.2837
AACTCGCA	TGCGAGTT	0.30218	9113.46	3.3634
AACTCGCC	GGCGAGTT	0.16339	6049.34	1.3629
AACTCGCG	CGCGAGTT	0.30294	9709.09	3.6725
AACTCGCT	AGCGAGTT	-0.00918	4566.57	-0.0097
AACTCGGA	TCCGAGTT	-0.14756	3687.7	-1.0532
AACTCGGC	GCCGAGTT	-0.11656	4495.14	-0.0867
AACTCGGG	CCCGAGTT	-0.2584	3755.64	-0.9641
AACTCGGT	ACCGAGTT	-0.13661	4439.63	-0.1473
AACTCGTA	TACGAGTT	0.03144	3913.59	-0.763
AACTCGTC	GACGAGTT	0.12813	6607.16	1.7935
AACTCGTG	CACGAGTT	0.20843	7070.24	2.1242
AACTCTAA	TTAGAGTT	-0.25988	3830.85	-0.8673
AACTCTAC	GTAGAGTT	0.06904	4303.26	-0.2996
AACTCTAG	CTAGAGTT	-0.10992	4799.14	0.2328
AACTCTAT	ATAGAGTT	-0.04034	5015.31	0.4479
AACTCTCA	TGAGAGTT	0.07319	4690.89	0.1214
AACTCTCC	GGAGAGTT	-0.07755	4177.37	-0.4446
AACTCTCG	CGAGAGTT	-0.14013	4184.7	-0.436
AACTCTCT	AGAGAGTT	-0.10528	4136.19	-0.4929
AACTCTGA	TCAGAGTT	-0.13685	3411.58	-1.4331
AACTCTGC	GCAGAGTT	0.19886	7379	2.3329
AACTCTGG	CCAGAGTT	-0.02825	4476.73	-0.1067
AACTCTGT	ACAGAGTT	-0.08487	3783.38	-0.9282
AACTCTTA	TAAGAGTT	-0.38046	3535.57	-1.2589
AACTCTTC	GAAGAGTT	-0.08256	4019.01	-0.6332
AACTCTTG	CAAGAGTT	-0.13619	4721.5	0.1532
AACTGAAA	TTTCAGTT	0.04026	4379.56	-0.2138
AACTGAAC	GTTCAGTT	-0.14505	4966.79	0.4004
AACTGAAG	CTTCAGTT	-0.11884	4188.88	-0.4311
AACTGAAT	ATTCAGTT	-0.20726	3555.61	-1.2313
AACTGACA	TGTCAGTT	0.30619	9887.29	3.7613
AACTGACC	GGTCAGTT	-0.24233	4241.26	-0.3705
AACTGACG	CGTCAGTT	0.12752	6875.27	1.9877
AACTGACT	AGTCAGTT	-0.20012	4116.63	-0.5161
AACTGAGA	TCTCAGTT	0.05724	5679.17	1.0547
AACTGAGC	GCTCAGTT	-0.2326	4272.55	-0.3346
AACTGAGG	CCTCAGTT	0.12733	5545.51	0.9384
AACTGAGT	ACTCAGTT	-0.04636	4745.67	0.1781
AACTGATA	TATCAGTT	0.16022	5851.19	1.2004
AACTGATC	GATCAGTT	-0.1963	4149.51	-0.4772
AACTGATG	CATCAGTT	0.00293	5192.16	0.617
AACTGATT	AATCAGTT	-0.28271	3780.99	-0.9313
AACTGCAA	TTGCAGTT	-0.15539	4725.18	0.157
AACTGCAC	GTGCAGTT	-0.02873	4874.37	0.3087
AACTGCAG	CTGCAGTT	-0.11415	4360.46	-0.2352
AACTGCAT	ATGCAGTT	-0.22155	4186.05	-0.4344
AACTGCCA	TGGCAGTT	0.09761	6060.68	1.3721
AACTGCCC	GGGCAGTT	-0.07959	4323.31	-0.2769
AACTGCCG	CGGCAGTT	0.10799	4982.63	0.4159
AACTGCCT	AGGCAGTT	-0.03533	4207.82	-0.4091
AACTGCGA	TCGCAGTT	0.29934	9063.89	3.3368
AACTGCGC	GCGCAGTT	-0.1075	4610.08	0.0366
AACTGCGG	CCGCAGTT	-0.05859	4899.44	0.3337
AACTGCGT	ACGCAGTT	-0.06047	4057.2	-0.5871
AACTGCTA	TAGCAGTT	0.12346	6515.18	1.7251
AACTGCTC	GAGCAGTT	-0.1314	3698.68	-1.0387
AACTGCTG	CAGCAGTT	0.12528	5765.93	1.1287
AACTGCTT	AAGCAGTT	-0.03029	4666.02	0.0955
AACTGGAA	TTCCAGTT	-0.36296	3251.56	-1.6677
AACTGGAC	GTCCAGTT	-0.00635	4745.35	0.1777
AACTGGAG	CTCCAGTT	-0.06375	4338.86	-0.2594
AACTGGAT	ATCCAGTT	0.02198	4658.71	0.0878
AACTGGCA	TGCCAGTT	0.29097	7323.7	2.2961
AACTGGCC	GGCCAGTT	0.05802	4614.56	0.0413
AACTGGCG	CGCCAGTT	0.12036	5358.43	0.7709
AACTGGCT	AGCCAGTT	-0.23745	4097.19	-0.5392
AACTGGGA	TCCCAGTT	-0.12962	4155.22	-0.4705
AACTGGGC	GCCCAGTT	-0.16845	3610.68	-1.1563
AACTGGGG	CCCCAGTT	-0.17947	4236.07	-0.3765
AACTGGGT	ACCCAGTT	0.02006	5206.55	0.6305
AACTGGTA	TACCAGTT	-0.19868	3953.67	-0.7133
AACTGGTC	GACCAGTT	-0.27606	4101.8	-0.5337
AACTGGTG	CACCAGTT	0.19288	6580.67	1.7739
AACTGTAA	TTACAGTT	0.02587	5514.41	0.911
AACTGTAC	GTACAGTT	-0.07691	4691.83	0.1224
AACTGTAG	CTACAGTT	-0.02111	4974.86	0.4083
AACTGTAT	ATACAGTT	-0.07679	4925.71	0.3599
AACTGTCA	TGACAGTT	0.26568	9150.6	3.3833
AACTGTCC	GGACAGTT	-0.09504	4539.51	-0.0387
AACTGTCG	CGACAGTT	0.27786	8256.6	2.8814
AACTGTCT	AGACAGTT	0.12131	4853.4	0.2877
AACTGTGA	TCACAGTT	0.34314	11842.9	4.6423
AACTGTGC	GCACAGTT	0.02026	5767.2	1.1298
AACTGTGG	CCACAGTT	-0.00289	5206.7	0.6307
AACTGTGT	ACACAGTT	0.214	7822.98	2.6181
AACTGTTA	TAACAGTT	0.18755	7726.26	2.5574
AACTGTTC	GAACAGTT	-0.0205	5229.97	0.6524
AACTGTTG	CAACAGTT	0.22828	7586.32	2.4681
AACTTAAA	TTTAAGTT	-0.06276	3841.97	-0.8531
AACTTAAC	GTTAAGTT	-0.01031	4406.9	-0.1835
AACTTAAG	CTTAAGTT	-0.15156	4173.25	-0.4494
AACTTAAT	ATTAAGTT	-0.05922	4239.44	-0.3726
AACTTACA	TGTAAGTT	0.06966	5551.43	0.9436
AACTTACC	GGTAAGTT	-0.0321	4088.05	-0.5501
AACTTACG	CGTAAGTT	-0.12028	4239.3	-0.3727
AACTTACT	AGTAAGTT	-0.10502	4347.18	-0.2501
AACTTAGA	TCTAAGTT	-0.11789	4135.24	-0.4941
AACTTAGC	GCTAAGTT	0.11617	5393.56	0.8028
AACTTAGG	CCTAAGTT	-0.13624	4585.29	0.0103
AACTTAGT	ACTAAGTT	-0.06412	4160.09	-0.4648
AACTTATA	TATAAGTT	-0.12493	3722.12	-1.0079
AACTTATC	GATAAGTT	-0.00584	4147.38	-0.4798
AACTTATG	CATAAGTT	-0.2253	3953.78	-0.7131
AACTTATT	AATAAGTT	-0.20895	3828.65	-0.8701
AACTTCAA	TTGAAGTT	-0.01013	4802.62	0.2363
AACTTCAC	GTGAAGTT	0.01915	4972.42	0.4059
AACTTCAG	CTGAAGTT	-0.16839	3335.5	-1.5432
AACTTCAT	ATGAAGTT	-0.03664	4091.91	-0.5455
AACTTCCA	TGGAAGTT	-0.08042	4089.62	-0.5482
AACTTCCC	GGGAAGTT	-0.10171	4133.48	-0.4961
AACTTCCG	CGGAAGTT	-0.15006	3992.24	-0.6659
AACTTCCT	AGGAAGTT	-0.15634	4583.6	0.0085
AACTTCGA	TCGAAGTT	0.05238	4500.61	-0.0807
AACTTCGC	GCGAAGTT	0.08357	5681.13	1.0564
AACTTCGG	CCGAAGTT	-0.09543	3548.18	-1.2415
AACTTCGT	ACGAAGTT	-0.14743	4130.11	-0.5001
AACTTCTA	TAGAAGTT	-0.22886	3455.38	-1.3709
AACTTCTC	GAGAAGTT	-0.07936	4143	-0.4849
AACTTCTG	CAGAAGTT	0.05224	5233.5	0.6557
AACTTCTT	AAGAAGTT	-0.07637	4058.02	-0.5861
AACTTGAA	TTCAAGTT	-0.23493	4199.23	-0.4191
AACTTGAC	GTCAAGTT	0.18313	6282.22	1.5473
AACTTGAG	CTCAAGTT	0.0254	5121.13	0.5498
AACTTGAT	ATCAAGTT	-0.22516	4830.71	0.2648
AACTTGCA	TGCAAGTT	0.17623	6982.12	2.063
AACTTGCC	GGCAAGTT	0.14855	5807.13	1.1635
AACTTGCG	CGCAAGTT	0.15082	5613.63	0.998
AACTTGCT	AGCAAGTT	0.0174	5710.86	1.0819
AACTTGGA	TCCAAGTT	-0.08344	3954.46	-0.7123
[truncated: 30,897 more rows]

## Sheet: SpTbr Dataset 1 8-mers
8-mer	8-mer	E-score	Median	Z-score
AAAAAAAA	TTTTTTTT	0.13789	6810.85	1.6507
AAAAAAAC	GTTTTTTT	-0.04003	4277.76	-0.0506
AAAAAAAG	CTTTTTTT	-0.05169	4511.65	0.1441
AAAAAAAT	ATTTTTTT	0.08147	6042.51	1.2129
AAAAAACA	TGTTTTTT	-0.05214	4679.85	0.278
AAAAAACC	GGTTTTTT	-0.0879	4070.85	-0.232
AAAAAACG	CGTTTTTT	-0.015	4049.12	-0.2516
AAAAAACT	AGTTTTTT	-0.13628	4188.51	-0.1278
AAAAAAGA	TCTTTTTT	-0.06098	4566.34	0.1882
AAAAAAGC	GCTTTTTT	-0.06414	3673.6	-0.6076
AAAAAAGG	CCTTTTTT	-0.10294	3088.92	-1.2418
AAAAAAGT	ACTTTTTT	0.00337	4789.59	0.3628
AAAAAATA	TATTTTTT	0.04239	5043.25	0.5516
AAAAAATC	GATTTTTT	0.08645	5297.7	0.7316
AAAAAATG	CATTTTTT	-0.14404	4458.98	0.1011
AAAAAATT	AATTTTTT	-0.14606	4006.43	-0.2904
AAAAACAA	TTGTTTTT	-0.19906	4061.94	-0.24
AAAAACAC	GTGTTTTT	0.29394	10117.4	3.0985
AAAAACAG	CTGTTTTT	-0.12416	4470.06	0.1102
AAAAACAT	ATGTTTTT	-0.17354	4047.48	-0.2531
AAAAACCA	TGGTTTTT	0.09534	3968.61	-0.3251
AAAAACCC	GGGTTTTT	-0.06429	4180.89	-0.1344
AAAAACCG	CGGTTTTT	-0.03751	4543.45	0.1698
AAAAACCT	AGGTTTTT	-0.17762	3468.47	-0.8178
AAAAACGA	TCGTTTTT	-0.16445	3799.33	-0.4845
AAAAACGC	GCGTTTTT	0.10409	5583.07	0.9236
AAAAACGG	CCGTTTTT	-0.00622	4044.85	-0.2554
AAAAACGT	ACGTTTTT	0.01638	4557.87	0.1814
AAAAACTA	TAGTTTTT	-0.02422	4539.38	0.1665
AAAAACTC	GAGTTTTT	0.00215	4412.53	0.0628
AAAAACTG	CAGTTTTT	-0.09541	4135.03	-0.1748
AAAAACTT	AAGTTTTT	-0.12923	3762.9	-0.5198
AAAAAGAA	TTCTTTTT	-0.14144	4064.2	-0.238
AAAAAGAC	GTCTTTTT	-0.04697	4696.38	0.2909
AAAAAGAG	CTCTTTTT	-0.20586	3727.35	-0.5545
AAAAAGAT	ATCTTTTT	-0.1885	4297.14	-0.0341
AAAAAGCA	TGCTTTTT	0.11243	5585.11	0.9249
AAAAAGCC	GGCTTTTT	-0.1383	3039.61	-1.3007
AAAAAGCG	CGCTTTTT	0.09726	5874.74	1.1099
AAAAAGCT	AGCTTTTT	-0.11312	3970.56	-0.3233
AAAAAGGA	TCCTTTTT	-0.15574	3720.7	-0.561
AAAAAGGC	GCCTTTTT	0.09538	5971.76	1.1698
AAAAAGGG	CCCTTTTT	-0.24769	3196.26	-1.1168
AAAAAGGT	ACCTTTTT	0.14457	4661.65	0.2637
AAAAAGTA	TACTTTTT	-0.04196	3823.94	-0.4609
AAAAAGTC	GACTTTTT	-0.16858	3995.46	-0.3004
AAAAAGTG	CACTTTTT	0.26449	8639.39	2.5207
AAAAAGTT	AACTTTTT	0.1322	4769.83	0.3477
AAAAATAA	TTATTTTT	-0.07206	4892.2	0.4403
AAAAATAC	GTATTTTT	-0.01926	4571.96	0.1927
AAAAATAG	CTATTTTT	-0.08222	3391.5	-0.8999
AAAAATAT	ATATTTTT	-0.06388	4244.48	-0.0792
AAAAATCA	TGATTTTT	-0.00095	5179.04	0.6488
AAAAATCC	GGATTTTT	-0.05585	4417.65	0.0671
AAAAATCG	CGATTTTT	0.0772	5838.16	1.087
AAAAATCT	AGATTTTT	-0.06692	3737.42	-0.5446
AAAAATGA	TCATTTTT	-0.05806	4336.4	-0.0008
AAAAATGC	GCATTTTT	-0.12411	3809.5	-0.4747
AAAAATGG	CCATTTTT	-0.31733	3486.64	-0.7987
AAAAATGT	ACATTTTT	0.14328	5145.56	0.6251
AAAAATTA	TAATTTTT	0.07185	4781.49	0.3566
AAAAATTC	GAATTTTT	-0.08831	3902.8	-0.3862
AAAAATTG	CAATTTTT	-0.02217	3790.45	-0.4931
AAAAATTT	AAATTTTT	-0.26231	3127.53	-1.1963
AAAACAAA	TTTGTTTT	-0.19615	4139.98	-0.1704
AAAACAAC	GTTGTTTT	0.04073	5329.83	0.7538
AAAACAAG	CTTGTTTT	-0.14117	4096.95	-0.2086
AAAACAAT	ATTGTTTT	-0.08845	3577.54	-0.7046
AAAACACA	TGTGTTTT	0.16374	7225.26	1.8668
AAAACACC	GGTGTTTT	0.31048	13572.4	4.1732
AAAACACG	CGTGTTTT	0.16107	7164.12	1.8357
AAAACACT	AGTGTTTT	0.27707	7547.84	2.0266
AAAACAGA	TCTGTTTT	-0.14609	3126.97	-1.197
AAAACAGC	GCTGTTTT	0.18081	7255.68	1.8822
AAAACAGG	CCTGTTTT	-0.0158	4771.31	0.3488
AAAACAGT	ACTGTTTT	-0.13777	4303.66	-0.0286
AAAACATA	TATGTTTT	-0.11358	4166.66	-0.1469
AAAACATC	GATGTTTT	-0.06893	4058.19	-0.2434
AAAACATG	CATGTTTT	-0.05106	4368.7	0.0263
AAAACATT	AATGTTTT	-0.04166	4129.33	-0.1798
AAAACCAA	TTGGTTTT	-0.17533	3124.13	-1.2003
AAAACCAC	GTGGTTTT	-0.01145	4283.84	-0.0454
AAAACCAG	CTGGTTTT	0.07504	4279.11	-0.0495
AAAACCAT	ATGGTTTT	0.00041	6229.95	1.3246
AAAACCCA	TGGGTTTT	-0.09496	3883.99	-0.4039
AAAACCCC	GGGGTTTT	-0.24669	4023.41	-0.2749
AAAACCCG	CGGGTTTT	0.05605	5031.97	0.5434
AAAACCCT	AGGGTTTT	-0.2744	3398.6	-0.8923
AAAACCGA	TCGGTTTT	0.04002	4543.45	0.1698
AAAACCGC	GCGGTTTT	0.03849	4356.26	0.0159
AAAACCGG	CCGGTTTT	-0.1674	3707.64	-0.5739
AAAACCGT	ACGGTTTT	0.00835	4589.92	0.207
AAAACCTA	TAGGTTTT	-0.27077	3216.85	-1.0933
AAAACCTC	GAGGTTTT	-0.21519	3327.71	-0.9694
AAAACCTG	CAGGTTTT	0.13468	4790.68	0.3636
AAAACCTT	AAGGTTTT	-0.11375	4378.63	0.0346
AAAACGAA	TTCGTTTT	-0.00603	4925.87	0.4654
AAAACGAC	GTCGTTTT	-0.06791	4151.76	-0.16
AAAACGAG	CTCGTTTT	-0.22552	3165.78	-1.1519
AAAACGAT	ATCGTTTT	-0.06045	3644.12	-0.6371
AAAACGCA	TGCGTTTT	-0.11045	4118.92	-0.1891
AAAACGCC	GGCGTTTT	0.12884	5471.71	0.8499
AAAACGCG	CGCGTTTT	0.10532	7053.93	1.779
AAAACGCT	AGCGTTTT	-0.13303	3993.91	-0.3018
AAAACGGA	TCCGTTTT	-0.01485	3768.45	-0.5144
AAAACGGC	GCCGTTTT	-0.10705	3377.71	-0.9148
AAAACGGG	CCCGTTTT	-0.11332	4044.03	-0.2562
AAAACGGT	ACCGTTTT	-0.04251	4753.97	0.3355
AAAACGTA	TACGTTTT	-0.03706	4658	0.2609
AAAACGTC	GACGTTTT	0.03058	3996.44	-0.2995
AAAACGTG	CACGTTTT	0.22178	8702.3	2.5473
AAAACGTT	AACGTTTT	-0.21482	4102.33	-0.2038
AAAACTAA	TTAGTTTT	-0.00082	3819.71	-0.4649
AAAACTAC	GTAGTTTT	0.05463	4183.56	-0.1321
AAAACTAG	CTAGTTTT	-0.17744	3662.69	-0.6185
AAAACTAT	ATAGTTTT	0.01138	4395.35	0.0486
AAAACTCA	TGAGTTTT	-0.09131	2901.8	-1.4704
AAAACTCC	GGAGTTTT	-0.11797	3827.54	-0.4575
AAAACTCG	CGAGTTTT	0.01434	4778.6	0.3544
AAAACTCT	AGAGTTTT	-0.03163	3671.51	-0.6097
AAAACTGA	TCAGTTTT	-0.25569	3755.51	-0.527
AAAACTGC	GCAGTTTT	0.06482	5476.6	0.8531
AAAACTGG	CCAGTTTT	0.09544	5617.91	0.9463
AAAACTGT	ACAGTTTT	0.12813	5511.65	0.8765
AAAACTTA	TAAGTTTT	-0.02519	4549.57	0.1747
AAAACTTC	GAAGTTTT	-0.10433	4377.93	0.034
AAAACTTG	CAAGTTTT	-0.10894	4240.68	-0.0825
AAAACTTT	AAAGTTTT	-0.00042	3910.86	-0.3787
AAAAGAAA	TTTCTTTT	-0.02445	5566.8	0.9129
AAAAGAAC	GTTCTTTT	-0.13281	4593.57	0.2099
AAAAGAAG	CTTCTTTT	-0.1097	3113.65	-1.2126
AAAAGAAT	ATTCTTTT	0.0249	5026.08	0.5391
AAAAGACA	TGTCTTTT	-0.08394	4826.43	0.3908
AAAAGACC	GGTCTTTT	-0.2137	3416.93	-0.8726
AAAAGACG	CGTCTTTT	-0.19212	4474.76	0.1141
AAAAGACT	AGTCTTTT	-0.2056	2900.2	-1.4724
AAAAGAGA	TCTCTTTT	0.05798	5716.23	1.0098
AAAAGAGC	GCTCTTTT	-0.14156	3519.31	-0.7646
AAAAGAGG	CCTCTTTT	-0.05624	3672.83	-0.6084
AAAAGAGT	ACTCTTTT	-0.14089	3969.91	-0.3239
AAAAGATA	TATCTTTT	0.01314	2795.4	-1.607
AAAAGATC	GATCTTTT	-0.14537	4050.95	-0.2499
AAAAGATG	CATCTTTT	-0.0593	3790.2	-0.4933
AAAAGATT	AATCTTTT	-0.14912	4197.38	-0.12
AAAAGCAA	TTGCTTTT	0.02046	4127.21	-0.1817
AAAAGCAC	GTGCTTTT	0.11243	7176.44	1.842
AAAAGCAG	CTGCTTTT	-0.00771	5614.47	0.9441
AAAAGCAT	ATGCTTTT	-0.20691	4054.48	-0.2467
AAAAGCCA	TGGCTTTT	-0.18202	4073.91	-0.2293
AAAAGCCC	GGGCTTTT	-0.24429	3735.91	-0.5461
AAAAGCCG	CGGCTTTT	0.04996	4072.13	-0.2309
AAAAGCCT	AGGCTTTT	0.00796	3957.38	-0.3354
AAAAGCGA	TCGCTTTT	0.01636	3819.71	-0.4649
AAAAGCGC	GCGCTTTT	0.2833	7908.88	2.1975
AAAAGCGG	CCGCTTTT	-0.20555	3868.99	-0.4181
AAAAGCGT	ACGCTTTT	0.19225	6804.05	1.6471
AAAAGCTA	TAGCTTTT	-0.08503	3843.74	-0.442
AAAAGCTC	GAGCTTTT	-0.01589	4447.03	0.0913
AAAAGCTG	CAGCTTTT	0.00603	5359.96	0.7744
AAAAGCTT	AAGCTTTT	0.03027	5052.42	0.5582
AAAAGGAA	TTCCTTTT	-0.0215	3743.04	-0.5391
AAAAGGAC	GTCCTTTT	-0.10466	4507.38	0.1406
AAAAGGAG	CTCCTTTT	-0.01791	5206.63	0.6682
AAAAGGAT	ATCCTTTT	0.0005	4272.26	-0.0553
AAAAGGCA	TGCCTTTT	0.09087	6268.63	1.3473
AAAAGGCC	GGCCTTTT	-0.09962	4419.86	0.0689
AAAAGGCG	CGCCTTTT	0.17191	8225.36	2.3411
AAAAGGCT	AGCCTTTT	-0.0853	4724.3	0.3126
AAAAGGGA	TCCCTTTT	-0.26144	3268.68	-1.0349
AAAAGGGC	GCCCTTTT	0.0706	6315.27	1.3744
AAAAGGGG	CCCCTTTT	-0.03443	3089.21	-1.2414
AAAAGGGT	ACCCTTTT	-0.04922	3992.21	-0.3034
AAAAGGTA	TACCTTTT	-0.19921	3473.56	-0.8125
AAAAGGTC	GACCTTTT	0.00638	3838.85	-0.4467
AAAAGGTG	CACCTTTT	0.41677	22025.5	5.9443
AAAAGGTT	AACCTTTT	-0.04108	4661.65	0.2637
AAAAGTAA	TTACTTTT	-0.11413	3857.77	-0.4287
AAAAGTAC	GTACTTTT	-0.1446	3681.86	-0.5994
AAAAGTAG	CTACTTTT	-0.21407	3434.33	-0.854
AAAAGTAT	ATACTTTT	-0.04775	5424.37	0.8181
AAAAGTCA	TGACTTTT	-0.11659	3889.66	-0.3986
AAAAGTCC	GGACTTTT	-0.20143	3263.22	-1.041
AAAAGTCG	CGACTTTT	0.07499	5494.08	0.8648
AAAAGTCT	AGACTTTT	-0.09691	3923.21	-0.3671
AAAAGTGA	TCACTTTT	0.21762	9440.29	2.845
AAAAGTGC	GCACTTTT	0.30066	8060.89	2.2672
AAAAGTGG	CCACTTTT	0.19288	7632.43	2.0674
AAAAGTGT	ACACTTTT	0.40131	12713.3	3.934
AAAAGTTA	TAACTTTT	0.07449	5117.54	0.6051
AAAAGTTC	GAACTTTT	0.01237	4424.96	0.0731
AAAAGTTG	CAACTTTT	0.09347	4401.28	0.0535
AAAAGTTT	AAACTTTT	0.03484	4588.6	0.206
AAAATAAA	TTTATTTT	-0.23576	3790.03	-0.4935
AAAATAAC	GTTATTTT	0.05203	5567.86	0.9136
AAAATAAG	CTTATTTT	-0.17917	4115.23	-0.1923
AAAATAAT	ATTATTTT	-0.05521	4520.51	0.1513
AAAATACA	TGTATTTT	-0.10473	4906.31	0.4509
AAAATACC	GGTATTTT	-0.12743	4125.97	-0.1828
AAAATACG	CGTATTTT	-0.01848	5015.59	0.5315
AAAATACT	AGTATTTT	0.04663	3485.91	-0.7995
AAAATAGA	TCTATTTT	-0.33806	3302.42	-0.9973
AAAATAGC	GCTATTTT	0.14328	6390.55	1.4177
AAAATAGG	CCTATTTT	-0.04497	4271.1	-0.0563
AAAATAGT	ACTATTTT	-0.02403	4501.9	0.1362
AAAATATA	TATATTTT	-0.30511	3398.23	-0.8927
AAAATATC	GATATTTT	0.12223	5465.35	0.8456
AAAATATG	CATATTTT	-0.22796	4244.48	-0.0792
AAAATATT	AATATTTT	-0.04005	4038.17	-0.2615
AAAATCAA	TTGATTTT	-0.06471	3895.96	-0.3926
AAAATCAC	GTGATTTT	0.22417	9558.55	2.8906
AAAATCAG	CTGATTTT	-0.24561	2907.75	-1.4629
AAAATCAT	ATGATTTT	-0.12792	4158.65	-0.1539
AAAATCCA	TGGATTTT	-0.26084	3187.07	-1.1273
AAAATCCC	GGGATTTT	-0.1621	3599.9	-0.6818
AAAATCCG	CGGATTTT	0.11154	5697.28	0.9977
AAAATCCT	AGGATTTT	-0.19375	4507.21	0.1405
AAAATCGA	TCGATTTT	-0.00933	5405.45	0.8053
AAAATCGC	GCGATTTT	0.1092	6251.03	1.337
AAAATCGG	CCGATTTT	-0.22504	2976.7	-1.3772
AAAATCGT	ACGATTTT	0.14931	5971.43	1.1696
AAAATCTA	TAGATTTT	0.08642	4864.43	0.4195
AAAATCTC	GAGATTTT	-0.01955	4453.19	0.0964
AAAATCTG	CAGATTTT	0.00244	4576.42	0.1962
AAAATCTT	AAGATTTT	-0.27131	3215.05	-1.0954
AAAATGAA	TTCATTTT	-0.11274	3848.41	-0.4376
AAAATGAC	GTCATTTT	0.11862	6448.81	1.4509
AAAATGAG	CTCATTTT	-0.0432	4743.38	0.3273
AAAATGAT	ATCATTTT	-0.03664	4240.02	-0.0831
AAAATGCA	TGCATTTT	0.00342	4417.48	0.0669
AAAATGCC	GGCATTTT	-0.21331	3805.36	-0.4787
AAAATGCG	CGCATTTT	-0.07445	4006.46	-0.2903
AAAATGCT	AGCATTTT	-0.25663	3461.86	-0.8248
AAAATGGA	TCCATTTT	-0.05491	4302.93	-0.0292
AAAATGGC	GCCATTTT	-0.28329	3769.03	-0.5138
AAAATGGG	CCCATTTT	-0.13866	3067.28	-1.2675
AAAATGGT	ACCATTTT	-0.00066	4597.37	0.213
AAAATGTA	TACATTTT	0.18183	4578.12	0.1976
AAAATGTC	GACATTTT	0.03769	4289.51	-0.0406
AAAATGTG	CACATTTT	0.22411	5544.11	0.898
AAAATGTT	AACATTTT	-0.19007	4057.91	-0.2437
AAAATTAA	TTAATTTT	-0.05067	3418.68	-0.8707
AAAATTAC	GTAATTTT	0.07409	4973.33	0.5005
AAAATTAG	CTAATTTT	0.07374	5125.84	0.611
AAAATTAT	ATAATTTT	-0.01898	4315.56	-0.0185
AAAATTCA	TGAATTTT	-0.0012	4903.13	0.4485
AAAATTCC	GGAATTTT	-0.06981	3902.8	-0.3862
AAAATTCG	CGAATTTT	-0.11113	3428.08	-0.8607
AAAATTCT	AGAATTTT	-0.00228	4067.61	-0.2349
AAAATTGA	TCAATTTT	-0.10234	3750.58	-0.5318
AAAATTGC	GCAATTTT	0.05438	4861.81	0.4175
AAAATTGG	CCAATTTT	-0.12441	3521.23	-0.7626
AAAATTGT	ACAATTTT	-0.00223	5360.48	0.7747
AAAATTTA	TAAATTTT	-0.10029	3858.28	-0.4282
AAAATTTC	GAAATTTT	-0.1213	3778.36	-0.5048
AAAATTTG	CAAATTTT	-0.13747	4114.3	-0.1932
AAAATTTT	AAAATTTT	-0.03358	3567.37	-0.715
AAACAAAA	TTTTGTTT	-0.19702	3873.13	-0.4141
AAACAAAC	GTTTGTTT	-0.25915	3296.99	-1.0033
AAACAAAG	CTTTGTTT	0.01787	4759.97	0.3401
AAACAAAT	ATTTGTTT	0.12992	5712	1.0071
AAACAACA	TGTTGTTT	0.17544	7695.55	2.0975
AAACAACC	GGTTGTTT	0.00529	4782.48	0.3574
AAACAACG	CGTTGTTT	-0.02193	4727.79	0.3153
AAACAACT	AGTTGTTT	0.0345	6213.64	1.315
AAACAAGA	TCTTGTTT	-0.20597	3363.52	-0.9302
AAACAAGC	GCTTGTTT	-0.06429	4374.24	0.0309
AAACAAGG	CCTTGTTT	-0.01807	5537.21	0.8934
AAACAAGT	ACTTGTTT	-0.02987	5187.33	0.6546
AAACAATA	TATTGTTT	0.02335	4707.6	0.2996
AAACAATC	GATTGTTT	-0.10582	4105.87	-0.2007
AAACAATG	CATTGTTT	0.1794	7610.34	2.0568
AAACAATT	AATTGTTT	-0.02339	4767.85	0.3462
AAACACAA	TTGTGTTT	0.08412	6866.8	1.6807
AAACACAC	GTGTGTTT	0.27059	10062.7	3.0786
AAACACAG	CTGTGTTT	-0.02581	4919.19	0.4605
AAACACAT	ATGTGTTT	0.29923	10937.9	3.3837
AAACACCA	TGGTGTTT	0.25651	8295.64	2.3722
AAACACCC	GGGTGTTT	0.17162	9415.21	2.8353
AAACACCG	CGGTGTTT	0.15963	6683.73	1.5818
AAACACCT	AGGTGTTT	0.45253	40229.2	8.148
AAACACGA	TCGTGTTT	0.15507	6368.71	1.4052
AAACACGC	GCGTGTTT	0.15335	6439.1	1.4454
AAACACGG	CCGTGTTT	-0.02682	5019.85	0.5346
AAACACGT	ACGTGTTT	0.30201	10596.2	3.2676
AAACACTA	TAGTGTTT	0.10403	6540.06	1.5023
AAACACTC	GAGTGTTT	0.18725	10120.9	3.0997
AAACACTG	CAGTGTTT	0.0326	4594.96	0.211
AAACACTT	AAGTGTTT	0.36224	22042.5	5.9472
AAACAGAA	TTCTGTTT	-0.01097	5158.82	0.6345
AAACAGAC	GTCTGTTT	-0.03728	4904.64	0.4496
AAACAGAG	CTCTGTTT	-0.04125	4759.56	0.3398
AAACAGAT	ATCTGTTT	-0.14319	3152.87	-1.1668
AAACAGCA	TGCTGTTT	0.1039	5592.22	0.9296
AAACAGCC	GGCTGTTT	0.07932	5023.2	0.537
AAACAGCG	CGCTGTTT	0.05178	5752.55	1.033
AAACAGCT	AGCTGTTT	0.08982	4487.75	0.1247
AAACAGGA	TCCTGTTT	-0.19463	2985.21	-1.3667
AAACAGGC	GCCTGTTT	-0.06605	3610.71	-0.6708
AAACAGGG	CCCTGTTT	-0.10117	4312.22	-0.0213
AAACAGGT	ACCTGTTT	0.07657	6670.48	1.5746
AAACAGTA	TACTGTTT	-0.15402	4119.16	-0.1888
AAACAGTC	GACTGTTT	-0.01405	4754.55	0.3359
AAACAGTG	CACTGTTT	-0.10409	5140.17	0.6212
AAACAGTT	AACTGTTT	0.13124	4518.04	0.1493
AAACATAA	TTATGTTT	-0.02279	4098.69	-0.2071
AAACATAC	GTATGTTT	-0.21909	4167.17	-0.1465
AAACATAG	CTATGTTT	-0.02404	3862.36	-0.4243
AAACATAT	ATATGTTT	-0.02004	4487.75	0.1247
AAACATCA	TGATGTTT	-0.0514	4301.87	-0.0301
AAACATCC	GGATGTTT	0.01373	5314.43	0.7432
AAACATCG	CGATGTTT	-0.08432	4187.37	-0.1288
AAACATCT	AGATGTTT	-0.1226	4144.84	-0.1661
AAACATGA	TCATGTTT	-0.02265	4747.53	0.3305
AAACATGC	GCATGTTT	-0.04774	4515.18	0.147
AAACATGG	CCATGTTT	-0.20105	3285.65	-1.0159
AAACATGT	ACATGTTT	0.08806	6386.09	1.4152
AAACATTA	TAATGTTT	-0.19448	3559.59	-0.723
AAACATTC	GAATGTTT	-0.00286	4256.87	-0.0686
AAACATTG	CAATGTTT	0.06299	4876.62	0.4287
AAACATTT	AAATGTTT	-0.20558	3519.85	-0.764
AAACCAAA	TTTGGTTT	-0.10721	3736.1	-0.5459
AAACCAAC	GTTGGTTT	-0.18164	3808.27	-0.4759
AAACCAAG	CTTGGTTT	-0.00336	3870.35	-0.4168
AAACCAAT	ATTGGTTT	-0.26287	3338.83	-0.9572
AAACCACA	TGTGGTTT	0.05133	4827.55	0.3917
AAACCACC	GGTGGTTT	-0.10542	3840.88	-0.4447
AAACCACG	CGTGGTTT	-0.00186	3924.48	-0.366
AAACCACT	AGTGGTTT	-0.26943	3383.72	-0.9083
AAACCAGA	TCTGGTTT	-0.06199	3700.69	-0.5807
AAACCAGC	GCTGGTTT	-0.02425	4891.39	0.4397
AAACCAGG	CCTGGTTT	-0.05719	3706.68	-0.5748
AAACCAGT	ACTGGTTT	-0.25615	3312.66	-0.986
AAACCATA	TATGGTTT	-0.10524	3723.76	-0.558
AAACCATC	GATGGTTT	-0.06335	4439.43	0.0851
AAACCATG	CATGGTTT	-0.06243	4626.38	0.236
AAACCATT	AATGGTTT	-0.04471	5852.74	1.0961
AAACCCAA	TTGGGTTT	-0.18245	3217.98	-1.092
AAACCCAC	GTGGGTTT	0.03017	5045.43	0.5532
AAACCCAG	CTGGGTTT	-0.11592	3828.44	-0.4566
AAACCCAT	ATGGGTTT	0.00693	4359.07	0.0182
AAACCCCA	TGGGGTTT	-0.24224	3450.5	-0.8368
AAACCCCC	GGGGGTTT	-0.16858	3746.12	-0.5361
AAACCCCG	CGGGGTTT	-0.06075	3919.48	-0.3706
AAACCCCT	AGGGGTTT	-0.11558	4416.59	0.0662
AAACCCGA	TCGGGTTT	-0.00929	5197.75	0.662
AAACCCGC	GCGGGTTT	0.16752	5597.33	0.9329
AAACCCGG	CCGGGTTT	-0.25118	3729.54	-0.5523
AAACCCGT	ACGGGTTT	0.06302	5157.28	0.6334
AAACCCTA	TAGGGTTT	-0.09714	3315.07	-0.9833
AAACCCTC	GAGGGTTT	-0.024	4162.66	-0.1504
AAACCCTG	CAGGGTTT	-0.22228	3466.57	-0.8198
AAACCCTT	AAGGGTTT	-0.26353	3404.1	-0.8864
AAACCGAA	TTCGGTTT	-0.03896	3927.39	-0.3632
AAACCGAC	GTCGGTTT	0.02575	4872.42	0.4255
AAACCGAG	CTCGGTTT	-0.04957	3203.86	-1.1081
AAACCGAT	ATCGGTTT	-0.09181	4543.45	0.1698
AAACCGCA	TGCGGTTT	0.06394	4406.65	0.058
AAACCGCC	GGCGGTTT	-0.03887	4173.73	-0.1407
AAACCGCG	CGCGGTTT	0.04759	5710.32	1.006
AAACCGCT	AGCGGTTT	-0.00707	4523.47	0.1537
AAACCGGA	TCCGGTTT	-0.05893	4170.78	-0.1433
AAACCGGC	GCCGGTTT	-0.07539	3983.49	-0.3114
AAACCGGG	CCCGGTTT	-0.07371	3996.34	-0.2996
AAACCGGT	ACCGGTTT	0.02831	5715.9	1.0096
AAACCGTA	TACGGTTT	-0.07443	4108.09	-0.1987
AAACCGTC	GACGGTTT	0.08582	4452.74	0.096
AAACCGTG	CACGGTTT	0.15584	8549.38	2.4824
AAACCGTT	AACGGTTT	0.0475	4592.35	0.209
AAACCTAA	TTAGGTTT	-0.12736	3886.58	-0.4015
AAACCTAC	GTAGGTTT	-0.20878	3153.48	-1.1661
AAACCTAG	CTAGGTTT	0.0289	4153.15	-0.1588
AAACCTAT	ATAGGTTT	-0.25182	3289.53	-1.0116
AAACCTCA	TGAGGTTT	-0.24886	4100.78	-0.2052
AAACCTCC	GGAGGTTT	-0.24038	2886.05	-1.4903
AAACCTCG	CGAGGTTT	0.06245	5424.86	0.8184
AAACCTCT	AGAGGTTT	-0.33541	3072.75	-1.261
AAACCTGA	TCAGGTTT	-0.05475	3814.5	-0.4699
AAACCTGC	GCAGGTTT	-0.03468	4916.48	0.4585
AAACCTGG	CCAGGTTT	0.06146	4664.64	0.2661
AAACCTGT	ACAGGTTT	0.12179	5436.76	0.8264
AAACCTTA	TAAGGTTT	-0.00485	4624.55	0.2345
AAACCTTC	GAAGGTTT	-0.25504	3620.35	-0.661
AAACCTTG	CAAGGTTT	-0.13804	4312.65	-0.0209
AAACCTTT	AAAGGTTT	-0.08221	4775.57	0.3521
AAACGAAA	TTTCGTTT	-0.05222	4752.03	0.334
AAACGAAC	GTTCGTTT	0.04908	4173.45	-0.141
AAACGAAG	CTTCGTTT	-0.12567	3990.9	-0.3046
AAACGAAT	ATTCGTTT	0.08852	5309.64	0.7399
AAACGACA	TGTCGTTT	0.14172	5925.27	1.1412
AAACGACC	GGTCGTTT	0.04267	4572.87	0.1934
AAACGACG	CGTCGTTT	0.00929	4723.95	0.3123
AAACGACT	AGTCGTTT	0.10145	4840.46	0.4014
AAACGAGA	TCTCGTTT	-0.2786	3369.47	-0.9238
AAACGAGC	GCTCGTTT	-0.14848	3822.62	-0.4622
AAACGAGG	CCTCGTTT	-0.20103	3726.62	-0.5552
AAACGAGT	ACTCGTTT	0.03401	5295.53	0.7301
AAACGATA	TATCGTTT	0.0664	6315.75	1.3747
AAACGATC	GATCGTTT	0.11197	5691.55	0.994
AAACGATG	CATCGTTT	-0.05194	3602.03	-0.6796
AAACGATT	AATCGTTT	0.0132	3841.45	-0.4442
AAACGCAA	TTGCGTTT	-0.15563	3943.96	-0.3479
AAACGCAC	GTGCGTTT	0.07461	5066.72	0.5686
AAACGCAG	CTGCGTTT	-0.04147	4698.67	0.2927
AAACGCAT	ATGCGTTT	-0.20915	4068.88	-0.2338
AAACGCCA	TGGCGTTT	0.12504	5899.68	1.1254
AAACGCCC	GGGCGTTT	-0.10903	4338.93	0.0013
AAACGCCG	CGGCGTTT	0.03692	4737.96	0.3231
AAACGCCT	AGGCGTTT	0.15878	7242.06	1.8753
AAACGCGA	TCGCGTTT	0.13186	8198.33	2.329
AAACGCGC	GCGCGTTT	0.16345	7845.93	2.1683
AAACGCGG	CCGCGTTT	-0.20256	3162.92	-1.1552
AAACGCGT	ACGCGTTT	0.06885	6297.77	1.3642
AAACGCTA	TAGCGTTT	-0.02153	4865.13	0.42
AAACGCTC	GAGCGTTT	-0.32948	4019.77	-0.2782
AAACGCTG	CAGCGTTT	-0.08396	4476.96	0.1159
AAACGCTT	AAGCGTTT	-0.01489	4242.39	-0.081
AAACGGAA	TTCCGTTT	-0.01542	3801.26	-0.4827
AAACGGAC	GTCCGTTT	-0.1531	3489.86	-0.7953
AAACGGAG	CTCCGTTT	-0.04855	4290.2	-0.04
AAACGGAT	ATCCGTTT	-0.02154	4804.69	0.3743
AAACGGCA	TGCCGTTT	0.04407	5093.64	0.588
AAACGGCC	GGCCGTTT	-0.21549	3320.25	-0.9776
AAACGGCG	CGCCGTTT	0.05464	5223.14	0.6798
AAACGGCT	AGCCGTTT	-0.12021	4150.04	-0.1615
AAACGGGA	TCCCGTTT	-0.20636	4266.81	-0.06
AAACGGGC	GCCCGTTT	-0.12474	2956	-1.4027
AAACGGGG	CCCCGTTT	-0.02916	3737.38	-0.5447
AAACGGGT	ACCCGTTT	-0.13706	3700.45	-0.581
AAACGGTA	TACCGTTT	-0.15031	4500.68	0.1352
AAACGGTC	GACCGTTT	-0.08542	4527.62	0.157
AAACGGTG	CACCGTTT	0.01767	5284.22	0.7223
AAACGGTT	AACCGTTT	-0.03129	4032.65	-0.2665
AAACGTAA	TTACGTTT	-0.12192	4289.97	-0.0402
AAACGTAC	GTACGTTT	-0.26181	3450.91	-0.8364
AAACGTAG	CTACGTTT	-0.01308	3256.13	-1.0489
AAACGTAT	ATACGTTT	-0.10005	4680.9	0.2788
AAACGTCA	TGACGTTT	-0.07064	3977.22	-0.3171
AAACGTCC	GGACGTTT	0.05095	4551.88	0.1766
AAACGTCG	CGACGTTT	-0.12692	3728.33	-0.5535
AAACGTCT	AGACGTTT	-0.15392	3675.04	-0.6062
AAACGTGA	TCACGTTT	0.15161	8385.67	2.4117
AAACGTGC	GCACGTTT	0.23732	7856.56	2.1733
AAACGTGG	CCACGTTT	0.15038	5763.76	1.0401
AAACGTGT	ACACGTTT	0.38084	12648.4	3.9152
AAACGTTA	TAACGTTT	-0.10605	4321.51	-0.0134
AAACGTTC	GAACGTTT	-0.0639	4610.26	0.2232
AAACGTTG	CAACGTTT	-0.18361	3670.13	-0.6111
AAACGTTT	AAACGTTT	-0.22933	3834.18	-0.4511
AAACTAAA	TTTAGTTT	-0.12027	3469.55	-0.8167
AAACTAAC	GTTAGTTT	0.15893	6596.95	1.534
AAACTAAG	CTTAGTTT	-0.13585	3434.28	-0.8541
AAACTAAT	ATTAGTTT	-0.17009	2951.16	-1.4087
AAACTACA	TGTAGTTT	0.11228	5628.22	0.953
AAACTACC	GGTAGTTT	-0.16589	3293.7	-1.007
AAACTACG	CGTAGTTT	-0.11805	3977.22	-0.3171
AAACTACT	AGTAGTTT	0.1659	6177.42	1.2937
AAACTAGA	TCTAGTTT	-0.09548	3408.97	-0.8811
AAACTAGC	GCTAGTTT	-0.11495	4240.53	-0.0826
AAACTAGG	CCTAGTTT	-0.18821	4208.31	-0.1105
AAACTAGT	ACTAGTTT	-0.09647	3360.93	-0.933
AAACTATA	TATAGTTT	0.09943	4907.55	0.4518
AAACTATC	GATAGTTT	-0.07338	4257.63	-0.0679
AAACTATG	CATAGTTT	-0.0961	4172.97	-0.1414
AAACTATT	AATAGTTT	-0.16731	3613.07	-0.6684
AAACTCAA	TTGAGTTT	0.00027	4193.06	-0.1238
AAACTCAC	GTGAGTTT	-0.02066	5648.26	0.966
AAACTCAG	CTGAGTTT	-0.28929	2493.76	-2.0248
AAACTCAT	ATGAGTTT	-0.07237	4616.14	0.2279
AAACTCCA	TGGAGTTT	-0.05918	2721.54	-1.705
AAACTCCC	GGGAGTTT	-0.1597	3589.29	-0.6926
AAACTCCG	CGGAGTTT	0.01929	4897.05	0.444
AAACTCCT	AGGAGTTT	-0.06819	3831.59	-0.4536
AAACTCGA	TCGAGTTT	0.06468	4412.53	0.0628
AAACTCGC	GCGAGTTT	0.17057	5565.43	0.912
AAACTCGG	CCGAGTTT	-0.19145	3633.68	-0.6476
AAACTCGT	ACGAGTTT	0.11318	5204.62	0.6668
AAACTCTA	TAGAGTTT	-0.06282	4565.62	0.1876
AAACTCTC	GAGAGTTT	-0.06524	4542.46	0.169
AAACTCTG	CAGAGTTT	0.00578	4330.57	-0.0058
AAACTCTT	AAGAGTTT	-0.14816	3837.67	-0.4478
AAACTGAA	TTCAGTTT	-0.14954	3722.88	-0.5589
AAACTGAC	GTCAGTTT	-0.01477	5003.1	0.5223
AAACTGAG	CTCAGTTT	-0.08701	4188.51	-0.1278
AAACTGAT	ATCAGTTT	0.00102	4781.4	0.3565
AAACTGCA	TGCAGTTT	-0.21951	3640.36	-0.6409
AAACTGCC	GGCAGTTT	0.00545	4648.87	0.2537
AAACTGCG	CGCAGTTT	0.09638	5843.84	1.0906
AAACTGCT	AGCAGTTT	0.14437	5569.78	0.9149
AAACTGGA	TCCAGTTT	-0.0514	3622.86	-0.6585
AAACTGGC	GCCAGTTT	0.12462	5428.33	0.8208
AAACTGGG	CCCAGTTT	-0.0656	4144.84	-0.1661
AAACTGGT	ACCAGTTT	0.02855	4027.15	-0.2715
AAACTGTA	TACAGTTT	-0.02968	4825.58	0.3902
AAACTGTC	GACAGTTT	0.14924	6674.92	1.577
AAACTGTG	CACAGTTT	0.29788	11035.8	3.4163
AAACTGTT	AACAGTTT	0.21139	6551.86	1.5089
AAACTTAA	TTAAGTTT	-0.10633	3773.2	-0.5098
AAACTTAC	GTAAGTTT	0.04494	4546.79	0.1725
AAACTTAG	CTAAGTTT	-0.0628	3855.31	-0.431
AAACTTAT	ATAAGTTT	-0.20004	3822.3	-0.4625
AAACTTCA	TGAAGTTT	-0.11052	3787.55	-0.4959
AAACTTCC	GGAAGTTT	-0.29429	3014.56	-1.3309
AAACTTCG	CGAAGTTT	0.0144	5023.59	0.5373
AAACTTCT	AGAAGTTT	-0.22074	4069.98	-0.2328
AAACTTGA	TCAAGTTT	-0.02374	4683.8	0.2811
AAACTTGC	GCAAGTTT	0.10666	6088.1	1.2404
AAACTTGG	CCAAGTTT	-0.1687	3567.89	-0.7144
AAACTTGT	ACAAGTTT	0.25437	9838.99	2.9964
AAACTTTA	TAAAGTTT	-0.03503	4351.86	0.0122
AAACTTTC	GAAAGTTT	-0.03343	3910.86	-0.3787
AAACTTTG	CAAAGTTT	-0.04585	4220.24	-0.1002
AAAGAAAA	TTTTCTTT	-0.09102	4032.34	-0.2668
AAAGAAAC	GTTTCTTT	-0.11593	4166.78	-0.1468
AAAGAAAG	CTTTCTTT	-0.17682	3250.83	-1.0549
AAAGAAAT	ATTTCTTT	-0.02157	5010.62	0.5278
AAAGAACA	TGTTCTTT	-0.129	3577.68	-0.7044
AAAGAACC	GGTTCTTT	-0.16476	3640.28	-0.641
AAAGAACG	CGTTCTTT	-0.10476	4939.84	0.4758
AAAGAACT	AGTTCTTT	-0.21676	3249.13	-1.0568
AAAGAAGA	TCTTCTTT	-0.12225	3113.65	-1.2126
AAAGAAGC	GCTTCTTT	-0.1761	3239.28	-1.0679
AAAGAAGG	CCTTCTTT	-0.17001	3873.71	-0.4136
AAAGAAGT	ACTTCTTT	0.0741	5136.73	0.6188
AAAGAATA	TATTCTTT	-0.03535	4495.54	0.131
AAAGAATC	GATTCTTT	0.0417	4662.57	0.2645
AAAGAATG	CATTCTTT	-0.01076	3979.21	-0.3153
AAAGAATT	AATTCTTT	-0.1549	3577.57	-0.7045
AAAGACAA	TTGTCTTT	-0.16494	3378.4	-0.9141
AAAGACAC	GTGTCTTT	0.14391	5553.15	0.9039
AAAGACAG	CTGTCTTT	-0.2013	3467.43	-0.8189
AAAGACAT	ATGTCTTT	-0.20537	3817.73	-0.4668
AAAGACCA	TGGTCTTT	-0.13187	3175.52	-1.1406
AAAGACCC	GGGTCTTT	-0.301	3332.15	-0.9645
AAAGACCG	CGGTCTTT	-0.12585	3781.14	-0.5021
AAAGACCT	AGGTCTTT	-0.04944	4108.25	-0.1985
AAAGACGA	TCGTCTTT	-0.03102	3737.72	-0.5443
AAAGACGC	GCGTCTTT	0.03698	5125.65	0.6109
AAAGACGG	CCGTCTTT	-0.06945	4282.36	-0.0467
AAAGACGT	ACGTCTTT	-0.08664	3812.65	-0.4717
AAAGACTA	TAGTCTTT	0.05994	5436.58	0.8263
AAAGACTC	GAGTCTTT	-0.08654	4551.57	0.1763
AAAGACTG	CAGTCTTT	-0.21428	3452.86	-0.8343
AAAGACTT	AAGTCTTT	-0.2931	3385.97	-0.9059
AAAGAGAA	TTCTCTTT	-0.16867	3659.69	-0.6215
AAAGAGAC	GTCTCTTT	0.02291	5460.65	0.8425
AAAGAGAG	CTCTCTTT	-0.00774	5194.62	0.6598
AAAGAGAT	ATCTCTTT	0.04432	5587.14	0.9262
AAAGAGCA	TGCTCTTT	-0.08927	4047.31	-0.2532
AAAGAGCC	GGCTCTTT	-0.32993	2939.21	-1.4235
AAAGAGCG	CGCTCTTT	-0.0664	3313.32	-0.9852
AAAGAGCT	AGCTCTTT	-0.06292	4166.76	-0.1468
AAAGAGGA	TCCTCTTT	-0.05184	5086.71	0.583
AAAGAGGC	GCCTCTTT	-0.21035	3903.08	-0.386
AAAGAGGG	CCCTCTTT	-0.05722	4443.85	0.0887
AAAGAGGT	ACCTCTTT	-0.02959	3478.53	-0.8072
AAAGAGTA	TACTCTTT	-0.01508	4075.39	-0.2279
AAAGAGTC	GACTCTTT	-0.22881	3203.95	-1.108
AAAGAGTG	CACTCTTT	0.18148	7199.15	1.8536
AAAGAGTT	AACTCTTT	0.14451	5127.74	0.6124
AAAGATAA	TTATCTTT	-0.05452	5300.86	0.7338
AAAGATAC	GTATCTTT	-0.1473	3868.54	-0.4185
AAAGATAG	CTATCTTT	-0.1932	3538.15	-0.7451
AAAGATAT	ATATCTTT	0.08986	4039.19	-0.2606
AAAGATCA	TGATCTTT	-0.12544	4158.65	-0.1539
AAAGATCC	GGATCTTT	-0.00413	3780.91	-0.5023
AAAGATCG	CGATCTTT	-0.01308	4473.53	0.1131
AAAGATCT	AGATCTTT	-0.07542	4170.99	-0.1431
AAAGATGA	TCATCTTT	-0.13977	3705.59	-0.5759
AAAGATGC	GCATCTTT	0.00603	4932.38	0.4703
AAAGATGG	CCATCTTT	-0.1512	3345.15	-0.9503
AAAGATGT	ACATCTTT	0.12653	4743.99	0.3278
AAAGATTA	TAATCTTT	-0.16911	3453.76	-0.8334
AAAGATTC	GAATCTTT	-0.0566	4455.31	0.0981
AAAGATTG	CAATCTTT	-0.06469	4431.07	0.0782
AAAGATTT	AAATCTTT	-0.0621	3628.51	-0.6528
AAAGCAAA	TTTGCTTT	0.07039	5933.35	1.1462
AAAGCAAC	GTTGCTTT	0.00819	4182.25	-0.1332
AAAGCAAG	CTTGCTTT	-0.04937	4438.67	0.0844
AAAGCAAT	ATTGCTTT	-0.30518	2989.12	-1.3619
AAAGCACA	TGTGCTTT	0.10318	5679.88	0.9865
AAAGCACC	GGTGCTTT	-0.05952	4168.33	-0.1454
AAAGCACG	CGTGCTTT	0.07872	6737.83	1.6113
AAAGCACT	AGTGCTTT	0.00638	4753.29	0.335
AAAGCAGA	TCTGCTTT	-0.10116	4124.73	-0.1839
AAAGCAGC	GCTGCTTT	-0.08469	4024.28	-0.2741
AAAGCAGG	CCTGCTTT	0.03076	5722.67	1.0139
AAAGCAGT	ACTGCTTT	-0.20106	4035.59	-0.2638
AAAGCATA	TATGCTTT	-0.02904	4487.75	0.1247
AAAGCATC	GATGCTTT	-0.14603	4200.37	-0.1174
AAAGCATG	CATGCTTT	-0.04694	4770.85	0.3485
AAAGCATT	AATGCTTT	0.00106	4726.23	0.3141
AAAGCCAA	TTGGCTTT	-0.24692	2594.4	-1.88
AAAGCCAC	GTGGCTTT	-0.18973	3906.23	-0.383
AAAGCCAG	CTGGCTTT	-0.13847	4777.51	0.3536
AAAGCCAT	ATGGCTTT	-0.19029	3586.86	-0.695
AAAGCCCA	TGGGCTTT	-0.33093	3111.48	-1.2152
AAAGCCCC	GGGGCTTT	-0.26987	2836.04	-1.5542
AAAGCCCG	CGGGCTTT	-0.00341	5059.43	0.5633
AAAGCCCT	AGGGCTTT	-0.26067	2803.17	-1.5969
AAAGCCGA	TCGGCTTT	-0.11676	4253.38	-0.0715
AAAGCCGC	GCGGCTTT	0.16346	4461.48	0.1032
AAAGCCGG	CCGGCTTT	-0.04711	4206.24	-0.1123
AAAGCCGT	ACGGCTTT	0.08277	6995.18	1.7484
AAAGCCTA	TAGGCTTT	-0.33867	3309.56	-0.9894
AAAGCCTC	GAGGCTTT	0.18517	5345.51	0.7645
AAAGCCTG	CAGGCTTT	-0.0441	3276.22	-1.0264
AAAGCCTT	AAGGCTTT	-0.06751	3898.24	-0.3905
AAAGCGAA	TTCGCTTT	-0.09235	3827.65	-0.4574
AAAGCGAC	GTCGCTTT	0.13264	6508.44	1.4846
AAAGCGAG	CTCGCTTT	-0.01012	4501.43	0.1358
AAAGCGAT	ATCGCTTT	-0.10042	4209.04	-0.1099
AAAGCGCA	TGCGCTTT	0.05104	4197.66	-0.1198
AAAGCGCC	GGCGCTTT	0.0066	4669.82	0.2702
AAAGCGCG	CGCGCTTT	0.33459	8442.46	2.4364
AAAGCGCT	AGCGCTTT	0.08083	5065.79	0.5679
AAAGCGGA	TCCGCTTT	-0.21619	3424.06	-0.865
AAAGCGGC	GCCGCTTT	-0.11872	3578.6	-0.7035
AAAGCGGG	CCCGCTTT	-0.19859	3727.64	-0.5542
AAAGCGGT	ACCGCTTT	-0.1097	4616.43	0.2281
AAAGCGTA	TACGCTTT	-0.03003	4599.75	0.2148
AAAGCGTC	GACGCTTT	0.19385	6804.05	1.6471
AAAGCGTG	CACGCTTT	0.31025	10355.5	3.1836
AAAGCGTT	AACGCTTT	0.12948	5698.34	0.9983
AAAGCTAA	TTAGCTTT	-0.12941	3419.18	-0.8702
AAAGCTAC	GTAGCTTT	0.03761	5316.83	0.7448
AAAGCTAG	CTAGCTTT	0.07334	5262.52	0.7073
AAAGCTAT	ATAGCTTT	-0.12257	4100.95	-0.2051
AAAGCTCA	TGAGCTTT	-0.01142	4195.27	-0.1219
AAAGCTCC	GGAGCTTT	-0.3238	2692.33	-1.7445
AAAGCTCG	CGAGCTTT	-0.13942	3970.56	-0.3233
AAAGCTCT	AGAGCTTT	-0.15883	3673.62	-0.6076
AAAGCTGA	TCAGCTTT	-0.10313	4515.11	0.1469
AAAGCTGC	GCAGCTTT	0.15102	5994.54	1.1837
AAAGCTGG	CCAGCTTT	0.03982	5092.68	0.5873
AAAGCTGT	ACAGCTTT	0.18326	6552.78	1.5094
AAAGCTTA	TAAGCTTT	-0.06593	4708.85	0.3006
AAAGCTTC	GAAGCTTT	0.04239	5339.52	0.7604
AAAGCTTG	CAAGCTTT	-0.11117	3580.57	-0.7015
AAAGCTTT	AAAGCTTT	-0.18359	2757.33	-1.6572
AAAGGAAA	TTTCCTTT	-0.08503	3667.72	-0.6135
AAAGGAAC	GTTCCTTT	-0.02806	3549.31	-0.7335
AAAGGAAG	CTTCCTTT	-0.03284	4212.28	-0.1071
AAAGGAAT	ATTCCTTT	-0.18565	3387.05	-0.9047
AAAGGACA	TGTCCTTT	0.05627	5543.36	0.8975
AAAGGACC	GGTCCTTT	-0.12587	2932.17	-1.4323
AAAGGACG	CGTCCTTT	-0.18697	3117.24	-1.2084
AAAGGACT	AGTCCTTT	-0.28934	4161.63	-0.1513
AAAGGAGA	TCTCCTTT	-0.05844	3799.33	-0.4845
AAAGGAGC	GCTCCTTT	-0.05185	3855.6	-0.4307
AAAGGAGG	CCTCCTTT	-0.20397	2733.93	-1.6884
AAAGGAGT	ACTCCTTT	-0.12849	5064	0.5666
AAAGGATA	TATCCTTT	-0.16046	3081.43	-1.2507
AAAGGATC	GATCCTTT	-0.14189	2862.41	-1.5204
AAAGGATG	CATCCTTT	-0.17226	4936.81	0.4735
AAAGGATT	AATCCTTT	-0.14217	2946.17	-1.4149
AAAGGCAA	TTGCCTTT	-0.0231	3646.04	-0.6352
AAAGGCAC	GTGCCTTT	-0.01145	4546.43	0.1722
AAAGGCAG	CTGCCTTT	-0.05878	3232.96	-1.0751
AAAGGCAT	ATGCCTTT	-0.01254	3784.29	-0.499
AAAGGCCA	TGGCCTTT	-0.10516	3372.72	-0.9202
AAAGGCCC	GGGCCTTT	-0.37386	2754.77	-1.6606
AAAGGCCG	CGGCCTTT	-0.13719	3025.13	-1.3181
AAAGGCCT	AGGCCTTT	-0.18055	3334.14	-0.9623
AAAGGCGA	TCGCCTTT	0.19101	7839.86	2.1655
AAAGGCGC	GCGCCTTT	0.1288	6037.19	1.2097
AAAGGCGG	CCGCCTTT	0.07648	5667.8	0.9787
AAAGGCGT	ACGCCTTT	0.29641	10110.9	3.0961
AAAGGCTA	TAGCCTTT	-0.28398	4202.63	-0.1155
AAAGGCTC	GAGCCTTT	-0.17175	3934.49	-0.3566
AAAGGCTG	CAGCCTTT	0.04512	5517.3	0.8802
AAAGGCTT	AAGCCTTT	-0.17226	4246.42	-0.0775
AAAGGGAA	TTCCCTTT	-0.26356	3175.79	-1.1403
AAAGGGAC	GTCCCTTT	-0.16787	2619.13	-1.8453
AAAGGGAG	CTCCCTTT	-0.08884	3878.54	-0.409
AAAGGGAT	ATCCCTTT	-0.29001	3519.25	-0.7647
AAAGGGCA	TGCCCTTT	-0.04089	4091.98	-0.2131
AAAGGGCC	GGCCCTTT	-0.45591	1863.53	-3.0905
AAAGGGCG	CGCCCTTT	0.08416	5258.91	0.7048
AAAGGGCT	AGCCCTTT	-0.15884	3307.47	-0.9917
AAAGGGGA	TCCCCTTT	-0.09319	3903.99	-0.3851
AAAGGGGC	GCCCCTTT	-0.20228	2748.9	-1.6684
AAAGGGGG	CCCCCTTT	-0.23719	2951.01	-1.4089
AAAGGGGT	ACCCCTTT	0.01649	4957.45	0.4888
AAAGGGTA	TACCCTTT	-0.01679	4125.49	-0.1832
AAAGGGTC	GACCCTTT	-0.23886	3040.39	-1.2997
AAAGGGTG	CACCCTTT	0.2687	7064.95	1.7847
AAAGGGTT	AACCCTTT	-0.21179	3326.68	-0.9705
AAAGGTAA	TTACCTTT	-0.15656	3489.4	-0.7958
AAAGGTAC	GTACCTTT	-0.05719	3782.23	-0.501
AAAGGTAG	CTACCTTT	-0.06765	3272.09	-1.031
AAAGGTAT	ATACCTTT	-0.01603	4598.7	0.214
AAAGGTCA	TGACCTTT	-0.26744	3438.43	-0.8496
AAAGGTCC	GGACCTTT	0.02748	4689.78	0.2858
AAAGGTCG	CGACCTTT	-0.10194	3832.15	-0.4531
AAAGGTCT	AGACCTTT	-0.19148	2724.27	-1.7013
AAAGGTGA	TCACCTTT	0.31757	12175.5	3.7758
AAAGGTGC	GCACCTTT	0.4211	27155.9	6.7103
AAAGGTGG	CCACCTTT	0.06147	5115.96	0.6039
AAAGGTGT	ACACCTTT	0.46445	58945.1	9.5455
AAAGGTTA	TAACCTTT	0.00732	4182.13	-0.1333
AAAGGTTC	GAACCTTT	-0.08786	4294.04	-0.0367
AAAGGTTG	CAACCTTT	0.10458	5077.04	0.576
AAAGTAAA	TTTACTTT	-0.11946	4021.9	-0.2763
AAAGTAAC	GTTACTTT	0.24538	7646.74	2.0742
AAAGTAAG	CTTACTTT	-0.00639	5366.67	0.779
AAAGTAAT	ATTACTTT	-0.29929	3470.3	-0.8159
AAAGTACA	TGTACTTT	0.05269	5533.24	0.8908
AAAGTACC	GGTACTTT	-0.17774	3832.92	-0.4523
AAAGTACG	CGTACTTT	-0.07377	3726.67	-0.5552
AAAGTACT	AGTACTTT	-0.14941	4198.14	-0.1194
AAAGTAGA	TCTACTTT	-0.00443	4567.82	0.1894
AAAGTAGC	GCTACTTT	-0.02909	4353.33	0.0134
AAAGTAGG	CCTACTTT	-0.07042	4895.77	0.443
AAAGTAGT	ACTACTTT	-0.08267	4509.24	0.1421
AAAGTATA	TATACTTT	-0.06373	4647.83	0.2529
AAAGTATC	GATACTTT	0.01948	5126.09	0.6112
AAAGTATG	CATACTTT	-0.14594	4022.94	-0.2753
AAAGTATT	AATACTTT	-0.12499	5219.95	0.6776
AAAGTCAA	TTGACTTT	-0.08562	3234.67	-1.0731
AAAGTCAC	GTGACTTT	0.1252	6287.03	1.358
AAAGTCAG	CTGACTTT	-0.33547	3650.32	-0.6309
AAAGTCAT	ATGACTTT	-0.14152	4613.18	0.2255
AAAGTCCA	TGGACTTT	-0.32797	2390.82	-2.179
AAAGTCCC	GGGACTTT	-0.01709	3916.79	-0.3731
AAAGTCCG	CGGACTTT	-0.03189	4128.73	-0.1804
AAAGTCCT	AGGACTTT	-0.28712	3154.14	-1.1653
AAAGTCGA	TCGACTTT	-0.00745	4942.18	0.4775
AAAGTCGC	GCGACTTT	0.17171	7448.6	1.9782
AAAGTCGG	CCGACTTT	-0.22452	2876.57	-1.5023
AAAGTCGT	ACGACTTT	0.12241	5998.87	1.1864
AAAGTCTA	TAGACTTT	-0.10348	3033.23	-1.3083
AAAGTCTC	GAGACTTT	0.0738	4796.14	0.3678
AAAGTCTG	CAGACTTT	-0.08019	4830.23	0.3937
AAAGTCTT	AAGACTTT	-0.10757	4701.6	0.295
AAAGTGAA	TTCACTTT	0.00375	4894.25	0.4419
AAAGTGAC	GTCACTTT	0.38882	19230.8	5.448
AAAGTGAG	CTCACTTT	0.22067	8598.45	2.5034
AAAGTGAT	ATCACTTT	0.20043	7345.04	1.927
AAAGTGCA	TGCACTTT	0.14703	4965.19	0.4945
AAAGTGCC	GGCACTTT	0.22092	7737.02	2.1172
AAAGTGCG	CGCACTTT	0.34087	9789.42	2.9779
AAAGTGCT	AGCACTTT	0.3296	10716.9	3.309
AAAGTGGA	TCCACTTT	-0.10792	3870.84	-0.4163
AAAGTGGC	GCCACTTT	0.22322	7816.39	2.1545
AAAGTGGG	CCCACTTT	0.1183	6408.69	1.4281
AAAGTGGT	ACCACTTT	-0.02997	5499.36	0.8683
AAAGTGTA	TACACTTT	0.1639	7019.12	1.7609
AAAGTGTC	GACACTTT	0.39304	24094	6.2727
AAAGTGTG	CACACTTT	0.44554	35328.8	7.6728
AAAGTGTT	AACACTTT	0.44111	40111.6	8.1373
AAAGTTAA	TTAACTTT	-0.12744	3297.97	-1.0022
AAAGTTAC	GTAACTTT	-0.13203	4720.58	0.3097
AAAGTTAG	CTAACTTT	0.08786	4731.47	0.3181
AAAGTTAT	ATAACTTT	-0.01266	5832.02	1.0832
AAAGTTCA	TGAACTTT	-0.01387	3214.21	-1.0963
AAAGTTCC	GGAACTTT	-0.02378	3350.98	-0.9439
AAAGTTCG	CGAACTTT	0.06202	4124.76	-0.1839
AAAGTTCT	AGAACTTT	-0.20666	3476.03	-0.8099
AAAGTTGA	TCAACTTT	0.02709	4148.78	-0.1626
AAAGTTGC	GCAACTTT	0.16024	5567.05	0.9131
AAAGTTGG	CCAACTTT	-0.01093	4366.63	0.0246
AAAGTTGT	ACAACTTT	0.17821	5865.96	1.1044
AAAGTTTA	TAAACTTT	-0.03546	4588.6	0.206
AAAGTTTC	GAAACTTT	-0.09362	4203.14	-0.115
AAAGTTTG	CAAACTTT	-0.07059	4514.69	0.1466
AAATAAAA	TTTTATTT	0.02888	4441.21	0.0865
AAATAAAC	GTTTATTT	-0.0546	5100.11	0.5926
AAATAAAG	CTTTATTT	-0.1128	3790.03	-0.4935
AAATAAAT	ATTTATTT	-0.14565	3728.33	-0.5535
AAATAACA	TGTTATTT	0.17344	6797.41	1.6435
AAATAACC	GGTTATTT	-0.008	4487.75	0.1247
AAATAACG	CGTTATTT	0.19456	6387.19	1.4158
AAATAACT	AGTTATTT	-0.07908	4487.12	0.1242
AAATAAGA	TCTTATTT	-0.0997	4210.05	-0.109
AAATAAGC	GCTTATTT	-0.00498	5016.47	0.5321
AAATAAGG	CCTTATTT	-0.16685	3402.72	-0.8878
AAATAAGT	ACTTATTT	0.01542	3918.35	-0.3717
AAATAATA	TATTATTT	0.02445	4783.41	0.3581
AAATAATC	GATTATTT	0.09695	6204.04	1.3094
AAATAATG	CATTATTT	0.0103	4488.29	0.1251
AAATAATT	AATTATTT	-0.02597	5265.67	0.7095
AAATACAA	TTGTATTT	-0.25584	3327.63	-0.9695
AAATACAC	GTGTATTT	0.10338	6899.07	1.6978
AAATACAG	CTGTATTT	-0.07009	4926.07	0.4656
AAATACAT	ATGTATTT	-0.09719	4233.52	-0.0887
AAATACCA	TGGTATTT	-0.13027	3717.91	-0.5638
AAATACCC	GGGTATTT	-0.21963	3388.59	-0.9031
AAATACCG	CGGTATTT	-0.17477	3679.89	-0.6014
AAATACCT	AGGTATTT	-0.10681	3337.92	-0.9582
AAATACGA	TCGTATTT	-0.23442	3577.95	-0.7041
AAATACGC	GCGTATTT	-0.00216	5461.75	0.8432
AAATACGG	CCGTATTT	0.035	4807.76	0.3766
AAATACGT	ACGTATTT	0.01833	4831.27	0.3945
AAATACTA	TAGTATTT	-0.0072	4706.33	0.2986
AAATACTC	GAGTATTT	-0.02919	4444.05	0.0889
AAATACTG	CAGTATTT	-0.28576	3110.6	-1.2162
AAATACTT	AAGTATTT	0.08359	5156.49	0.6328
AAATAGAA	TTCTATTT	-0.22981	3332.74	-0.9639
AAATAGAC	GTCTATTT	-0.05921	3644.74	-0.6365
AAATAGAG	CTCTATTT	-0.05906	3844.56	-0.4412
AAATAGAT	ATCTATTT	-0.22919	3985.82	-0.3092
AAATAGCA	TGCTATTT	0.1907	6323.3	1.379
AAATAGCC	GGCTATTT	-0.08529	3811.45	-0.4729
AAATAGCG	CGCTATTT	0.17778	6554.53	1.5104
AAATAGCT	AGCTATTT	-0.17149	4166.76	-0.1468
AAATAGGA	TCCTATTT	-0.24976	4019.17	-0.2787
AAATAGGC	GCCTATTT	-0.10083	3852.84	-0.4334
AAATAGGG	CCCTATTT	0.03232	5350.42	0.7679
AAATAGGT	ACCTATTT	0.07276	4532.75	0.1612
AAATAGTA	TACTATTT	-0.05451	4866	0.4207
AAATAGTC	GACTATTT	-0.10602	3728.2	-0.5537
AAATAGTG	CACTATTT	0.16019	6600.17	1.5358
AAATAGTT	AACTATTT	-0.08577	4764.81	0.3438
AAATATAA	TTATATTT	-0.01301	4864.5	0.4196
AAATATAC	GTATATTT	-0.2673	3132.15	-1.1909
AAATATAG	CTATATTT	-0.08634	4640.04	0.2468
AAATATAT	ATATATTT	-0.15318	4046.89	-0.2536
AAATATCA	TGATATTT	-0.06082	4473.58	0.1131
AAATATCC	GGATATTT	-0.04992	4057.8	-0.2438
AAATATCG	CGATATTT	0.05163	4966.49	0.4955
AAATATCT	AGATATTT	0.01036	3738.15	-0.5439
AAATATGA	TCATATTT	-0.08848	4688.51	0.2848
AAATATGC	GCATATTT	-0.10097	4300.39	-0.0313
AAATATGG	CCATATTT	-0.16529	3436.27	-0.8519
AAATATGT	ACATATTT	0.04942	4482.35	0.1203
AAATATTA	TAATATTT	0.02436	4584.88	0.203
AAATATTC	GAATATTT	-0.24252	3219.42	-1.0904
AAATATTG	CAATATTT	0.16117	7195.02	1.8515
AAATATTT	AAATATTT	0.02537	4568.93	0.1903
AAATCAAA	TTTGATTT	-0.15002	3316.94	-0.9812
AAATCAAC	GTTGATTT	0.11449	6611.12	1.5419
AAATCAAG	CTTGATTT	0.11174	4192.27	-0.1245
AAATCAAT	ATTGATTT	0.16008	5322.48	0.7487
AAATCACA	TGTGATTT	0.35414	14923.1	4.5202
AAATCACC	GGTGATTT	0.1883	7713.47	2.106
AAATCACG	CGTGATTT	0.22422	8244.62	2.3496
AAATCACT	AGTGATTT	-0.00144	5071.08	0.5717
AAATCAGA	TCTGATTT	-0.25245	3024.02	-1.3195
AAATCAGC	GCTGATTT	0.04134	5060.39	0.564
AAATCAGG	CCTGATTT	-0.15199	3622.16	-0.6592
AAATCAGT	ACTGATTT	-0.12563	3277.25	-1.0253
AAATCATA	TATGATTT	-0.08165	3641.15	-0.6401
AAATCATC	GATGATTT	0.06194	4526.88	0.1564
AAATCATG	CATGATTT	-0.06105	4566.22	0.1881
AAATCATT	AATGATTT	-0.20516	4091.15	-0.2138
AAATCCAA	TTGGATTT	-0.21692	3054.73	-1.2825
AAATCCAC	GTGGATTT	-0.07772	3881.88	-0.4059
AAATCCAG	CTGGATTT	-0.04544	4182.94	-0.1326
AAATCCAT	ATGGATTT	-0.0928	4412.6	0.0629
AAATCCCA	TGGGATTT	0.02567	5041.25	0.5501
AAATCCCC	GGGGATTT	-0.20303	3699.1	-0.5823
AAATCCCG	CGGGATTT	-0.16157	3603.2	-0.6784
AAATCCCT	AGGGATTT	-0.0538	4515.42	0.1472
AAATCCGA	TCGGATTT	-0.10333	3966.05	-0.3274
AAATCCGC	GCGGATTT	0.10241	7195.41	1.8517
AAATCCGG	CCGGATTT	-0.06393	4206	-0.1125
AAATCCGT	ACGGATTT	-0.05434	4413.48	0.0636
AAATCCTA	TAGGATTT	-0.29783	3596.22	-0.6855
AAATCCTC	GAGGATTT	-0.17693	3111.54	-1.2151
AAATCCTG	CAGGATTT	-0.07786	4415.64	0.0654
AAATCCTT	AAGGATTT	-0.06449	4427.2	0.075
AAATCGAA	TTCGATTT	0.07072	4205.98	-0.1125
AAATCGAC	GTCGATTT	0.00155	5173.06	0.6446
AAATCGAG	CTCGATTT	0.06927	5686.53	0.9908
AAATCGAT	ATCGATTT	-0.18349	3614.97	-0.6665
AAATCGCA	TGCGATTT	0.27902	11622.9	3.6059
AAATCGCC	GGCGATTT	0.16343	6959.65	1.7298
AAATCGCG	CGCGATTT	0.33752	14300	4.3642
AAATCGCT	AGCGATTT	-0.02209	4633.21	0.2414
AAATCGGA	TCCGATTT	-0.15354	3292.47	-1.0083
AAATCGGC	GCCGATTT	-0.15088	3463.24	-0.8233
AAATCGGG	CCCGATTT	-0.03896	4130.58	-0.1787
AAATCGGT	ACCGATTT	-0.11352	4068.38	-0.2342
AAATCGTA	TACGATTT	0.03914	4202.31	-0.1157
AAATCGTC	GACGATTT	0.11172	6146.82	1.2755
AAATCGTG	CACGATTT	0.15344	7593.32	2.0486
AAATCGTT	AACGATTT	-0.10269	3481.06	-0.8046
AAATCTAA	TTAGATTT	0.02022	4886.25	0.4359
AAATCTAC	GTAGATTT	-0.04185	4676.09	0.2751
AAATCTAG	CTAGATTT	-0.07023	3764.1	-0.5186
AAATCTAT	ATAGATTT	-0.14384	4033.73	-0.2655
AAATCTCA	TGAGATTT	0.172	4729.93	0.3169
AAATCTCC	GGAGATTT	-0.27185	3710.74	-0.5708
AAATCTCG	CGAGATTT	-0.01861	4295.28	-0.0357
AAATCTCT	AGAGATTT	0.15627	6301.09	1.3662
AAATCTGA	TCAGATTT	-0.0645	4144.78	-0.1662
AAATCTGC	GCAGATTT	-0.04972	4535.05	0.163
AAATCTGG	CCAGATTT	-0.09588	4131.59	-0.1778
AAATCTGT	ACAGATTT	0.1966	7175.81	1.8417
AAATCTTA	TAAGATTT	-0.04172	4539.32	0.1665
AAATCTTC	GAAGATTT	-0.16206	3701.2	-0.5802
AAATCTTG	CAAGATTT	-0.20579	3610.88	-0.6706
AAATGAAA	TTTCATTT	-0.01107	4588.38	0.2058
AAATGAAC	GTTCATTT	-0.2116	4149.31	-0.1622
AAATGAAG	CTTCATTT	-0.1172	3690.56	-0.5908
AAATGAAT	ATTCATTT	-0.15978	3075.39	-1.2578
AAATGACA	TGTCATTT	0.15343	6221.22	1.3195
AAATGACC	GGTCATTT	0.02258	4688.68	0.2849
AAATGACG	CGTCATTT	0.06722	5295.1	0.7299
AAATGACT	AGTCATTT	-0.06416	5210.05	0.6706
AAATGAGA	TCTCATTT	-0.20877	3419.16	-0.8702
AAATGAGC	GCTCATTT	-0.14784	4145.62	-0.1654
AAATGAGG	CCTCATTT	-0.28211	3517.19	-0.7668
AAATGAGT	ACTCATTT	-0.00523	4804.23	0.374
AAATGATA	TATCATTT	-0.06554	4084.02	-0.2202
AAATGATC	GATCATTT	0.03684	4469.48	0.1098
AAATGATG	CATCATTT	-0.11328	4063.43	-0.2387
AAATGATT	AATCATTT	-0.12818	4668.18	0.2689
AAATGCAA	TTGCATTT	-0.1273	3122.2	-1.2026
AAATGCAC	GTGCATTT	-0.03827	4333.45	-0.0033
AAATGCAG	CTGCATTT	-0.30873	2733.48	-1.689
AAATGCAT	ATGCATTT	-0.12623	3233.28	-1.0747
AAATGCCA	TGGCATTT	0.03251	5397.72	0.8001
AAATGCCC	GGGCATTT	-0.18016	4050.26	-0.2506
AAATGCCG	CGGCATTT	-0.02458	4819.75	0.3858
AAATGCCT	AGGCATTT	-0.22177	3624.48	-0.6569
AAATGCGA	TCGCATTT	-0.04699	4943.86	0.4788
AAATGCGC	GCGCATTT	0.03824	4906.91	0.4513
AAATGCGG	CCGCATTT	0.04428	4617.02	0.2286
AAATGCGT	ACGCATTT	0.02051	4006.46	-0.2903
AAATGCTA	TAGCATTT	-0.13546	4154.1	-0.1579
AAATGCTC	GAGCATTT	0.01813	4285.31	-0.0442
AAATGCTG	CAGCATTT	-0.1778	3169.33	-1.1478
AAATGCTT	AAGCATTT	-0.00609	4091.97	-0.2131
AAATGGAA	TTCCATTT	-0.09731	2941.82	-1.4203
AAATGGAC	GTCCATTT	-0.09923	3031.03	-1.311
AAATGGAG	CTCCATTT	-0.08454	4687.25	0.2838
AAATGGAT	ATCCATTT	-0.14017	4355.34	0.0151
AAATGGCA	TGCCATTT	0.07804	5655.63	0.9708
AAATGGCC	GGCCATTT	-0.28397	2277.27	-2.357
AAATGGCG	CGCCATTT	-0.06526	4862.9	0.4184
AAATGGCT	AGCCATTT	-0.1718	3257.17	-1.0478
AAATGGGA	TCCCATTT	-0.28071	2726.24	-1.6987
AAATGGGC	GCCCATTT	0.11582	4702.92	0.296
AAATGGGG	CCCCATTT	-0.17552	3260.59	-1.0439
AAATGGGT	ACCCATTT	0.07507	4824.97	0.3897
AAATGGTA	TACCATTT	-0.12293	3999.67	-0.2965
AAATGGTC	GACCATTT	-0.32395	3005.85	-1.3415
AAATGGTG	CACCATTT	0.11765	5561.06	0.9091
AAATGGTT	AACCATTT	0.11797	6599.55	1.5355
AAATGTAA	TTACATTT	0.06451	4448.72	0.0927
AAATGTAC	GTACATTT	-0.17671	3447.86	-0.8396
AAATGTAG	CTACATTT	-0.07766	4214.33	-0.1053
AAATGTAT	ATACATTT	-0.15474	3936.15	-0.3551
AAATGTCA	TGACATTT	0.05793	4606.42	0.2201
AAATGTCC	GGACATTT	-0.15694	3819.71	-0.4649
AAATGTCG	CGACATTT	0.06189	4982.72	0.5074
AAATGTCT	AGACATTT	-0.12177	3906.84	-0.3824
AAATGTGA	TCACATTT	0.27217	10924.8	3.3793
AAATGTGC	GCACATTT	0.20474	6967	1.7337
AAATGTGG	CCACATTT	0.10657	4703.92	0.2968
AAATGTGT	ACACATTT	0.44068	29674.2	7.0348
AAATGTTA	TAACATTT	-0.01292	4659.88	0.2624
AAATGTTC	GAACATTT	-0.0386	4001.11	-0.2952
AAATGTTG	CAACATTT	0.01641	5831.94	1.0831
AAATTAAA	TTTAATTT	-0.19173	3124.99	-1.1993
AAATTAAC	GTTAATTT	0.20706	6223.77	1.321
AAATTAAG	CTTAATTT	-0.37323	2887.55	-1.4884
AAATTAAT	ATTAATTT	-0.13757	3949.12	-0.3431
AAATTACA	TGTAATTT	0.06224	5252.45	0.7003
AAATTACC	GGTAATTT	-0.00921	4030.03	-0.2689
AAATTACG	CGTAATTT	-0.03945	4079.66	-0.2241
AAATTACT	AGTAATTT	0.14035	5351.51	0.7686
AAATTAGA	TCTAATTT	-0.15314	3326.91	-0.9703
AAATTAGC	GCTAATTT	0.20899	6900.35	1.6985
AAATTAGG	CCTAATTT	-0.09809	4144.57	-0.1664
AAATTAGT	ACTAATTT	-0.237	4045.28	-0.2551
AAATTATA	TATAATTT	-0.14607	3605.75	-0.6758
AAATTATC	GATAATTT	0.04225	5484.63	0.8585
AAATTATG	CATAATTT	-0.10327	3894.76	-0.3938
AAATTATT	AATAATTT	-0.09626	4465.14	0.1062
AAATTCAA	TTGAATTT	-0.12428	3416.33	-0.8732
AAATTCAC	GTGAATTT	0.28041	9455.16	2.8508
AAATTCAG	CTGAATTT	-0.03178	3657.31	-0.6239
AAATTCAT	ATGAATTT	-0.15648	4303.74	-0.0285
AAATTCCA	TGGAATTT	-0.02236	4085.93	-0.2185
AAATTCCC	GGGAATTT	-0.17013	4149.66	-0.1619
AAATTCCG	CGGAATTT	0.05231	5005.58	0.5242
AAATTCCT	AGGAATTT	-0.11463	3179.5	-1.1361
AAATTCGA	TCGAATTT	0.05421	4568.61	0.19
AAATTCGC	GCGAATTT	0.26177	8137.13	2.3016
AAATTCGG	CCGAATTT	-0.25554	2827.34	-1.5655
AAATTCGT	ACGAATTT	0.01262	5254.13	0.7014
AAATTCTA	TAGAATTT	-0.10509	4011.78	-0.2855
AAATTCTC	GAGAATTT	0.116	6467.43	1.4615
AAATTCTG	CAGAATTT	-0.09383	3896.83	-0.3918
AAATTCTT	AAGAATTT	-0.02706	4384.47	0.0395
AAATTGAA	TTCAATTT	-0.13471	3257.47	-1.0474
AAATTGAC	GTCAATTT	0.1363	7346.36	1.9276
AAATTGAG	CTCAATTT	-0.13848	5061.16	0.5646
AAATTGAT	ATCAATTT	0.17465	5366.67	0.779
AAATTGCA	TGCAATTT	-0.00685	5045.22	0.553
AAATTGCC	GGCAATTT	-0.09804	4334.94	-0.0021
AAATTGCG	CGCAATTT	0.1056	5520.11	0.8821
AAATTGCT	AGCAATTT	-0.10573	4108.26	-0.1985
AAATTGGA	TCCAATTT	-0.08271	3535.78	-0.7475
AAATTGGC	GCCAATTT	0.07844	6463.65	1.4593
AAATTGGG	CCCAATTT	-0.04819	3893.7	-0.3948
AAATTGGT	ACCAATTT	-0.0889	3879.86	-0.4078
AAATTGTA	TACAATTT	-0.18713	3567.45	-0.7149
AAATTGTC	GACAATTT	0.12385	6007.37	1.1915
AAATTGTG	CACAATTT	0.13947	7178.63	1.8431
AAATTGTT	AACAATTT	0.08284	5577.7	0.9201
AAATTTAA	TTAAATTT	-0.11281	3779.78	-0.5034
AAATTTAC	GTAAATTT	0.10313	6843.94	1.6685
AAATTTAG	CTAAATTT	-0.18426	3647.8	-0.6334
AAATTTAT	ATAAATTT	-0.09296	3902.8	-0.3862
AAATTTCA	TGAAATTT	0.10223	6530.93	1.4972
AAATTTCC	GGAAATTT	-0.16807	2429.26	-2.1206
AAATTTCG	CGAAATTT	-0.06085	4524.21	0.1543
AAATTTCT	AGAAATTT	-0.15095	3364.32	-0.9294
AAATTTGA	TCAAATTT	-0.11398	4404.84	0.0565
AAATTTGC	GCAAATTT	0.06441	4998.19	0.5188
AAATTTGG	CCAAATTT	-0.20611	3858.1	-0.4284
AAATTTGT	ACAAATTT	0.18209	6514.84	1.4882
AAATTTTA	TAAAATTT	0.11521	6287.46	1.3582
AAATTTTC	GAAAATTT	-0.05667	4576.88	0.1966
AAATTTTG	CAAAATTT	-0.18487	3118.12	-1.2074
AACAAAAA	TTTTTGTT	-0.06799	4539.99	0.167
AACAAAAC	GTTTTGTT	0.07267	5311.39	0.7411
AACAAAAG	CTTTTGTT	0.11011	5387.8	0.7933
AACAAAAT	ATTTTGTT	-0.06359	3823.33	-0.4615
AACAAACA	TGTTTGTT	0.10613	6031.49	1.2062
AACAAACC	GGTTTGTT	-0.02768	4590.33	0.2073
AACAAACG	CGTTTGTT	-0.12675	4534.77	0.1628
AACAAACT	AGTTTGTT	-0.05372	3872.81	-0.4144
AACAAAGA	TCTTTGTT	0.01034	4836.22	0.3982
AACAAAGC	GCTTTGTT	0.02993	4996.7	0.5177
AACAAAGG	CCTTTGTT	-0.07737	3559.99	-0.7226
AACAAAGT	ACTTTGTT	0.10381	5299.1	0.7326
AACAAATA	TATTTGTT	0.10457	6425.45	1.4377
AACAAATC	GATTTGTT	0.24995	9758.92	2.9665
AACAAATG	CATTTGTT	-0.02718	5105.88	0.5967
AACAAATT	AATTTGTT	0.11714	6530.49	1.497
AACAACAA	TTGTTGTT	0.09526	7194.72	1.8513
AACAACAC	GTGTTGTT	0.3821	23688.1	6.2106
AACAACAG	CTGTTGTT	-0.00223	4963.31	0.4931
AACAACAT	ATGTTGTT	0.20123	6917.77	1.7077
AACAACCA	TGGTTGTT	-0.00104	4894.37	0.442
AACAACCC	GGGTTGTT	0.19839	7300.36	1.9047
AACAACCG	CGGTTGTT	-0.02946	5069.09	0.5703
AACAACCT	AGGTTGTT	0.23981	8412.33	2.4233
AACAACGA	TCGTTGTT	-0.00694	4971.54	0.4992
AACAACGC	GCGTTGTT	0.1593	7136.93	1.8218
AACAACGG	CCGTTGTT	-0.09109	3181.32	-1.134
AACAACGT	ACGTTGTT	0.01051	5567.5	0.9134
AACAACTA	TAGTTGTT	0.23003	6856.38	1.6751
AACAACTC	GAGTTGTT	0.15344	5843.13	1.0901
AACAACTG	CAGTTGTT	0.2391	10670.9	3.2933
AACAACTT	AAGTTGTT	0.16829	6575.33	1.522
AACAAGAA	TTCTTGTT	-0.06098	4478.58	0.1172
AACAAGAC	GTCTTGTT	0.00261	4926.37	0.4658
AACAAGAG	CTCTTGTT	-0.1268	3911.85	-0.3777
AACAAGAT	ATCTTGTT	0.03216	5210.79	0.6711
AACAAGCA	TGCTTGTT	0.05597	6278.21	1.3529
AACAAGCC	GGCTTGTT	-0.02598	3410.59	-0.8794
AACAAGCG	CGCTTGTT	0.13974	8123.31	2.2954
AACAAGCT	AGCTTGTT	-0.195	4278.72	-0.0498
AACAAGGA	TCCTTGTT	-0.09434	4793.73	0.366
AACAAGGC	GCCTTGTT	0.1416	6102.43	1.249
AACAAGGG	CCCTTGTT	0.03525	4206.24	-0.1123
AACAAGGT	ACCTTGTT	0.27752	7726.51	2.1122
AACAAGTA	TACTTGTT	0.16452	7299.73	1.9043
AACAAGTC	GACTTGTT	0.22152	6408.31	1.4279
AACAAGTG	CACTTGTT	0.32297	14610.2	4.4427
AACAAGTT	AACTTGTT	0.18247	7314.42	1.9117
AACAATAA	TTATTGTT	0.05133	6133.34	1.2675
AACAATAC	GTATTGTT	-0.04071	4699.6	0.2934
AACAATAG	CTATTGTT	0.15432	6015.65	1.1966
AACAATAT	ATATTGTT	0.00857	5080.5	0.5785
AACAATCA	TGATTGTT	0.01863	5605.6	0.9383
AACAATCC	GGATTGTT	-0.00397	4619.37	0.2304
AACAATCG	CGATTGTT	0.10409	6711.54	1.597
AACAATCT	AGATTGTT	0.09769	4783.59	0.3582
AACAATGA	TCATTGTT	0.15184	5150.2	0.6283
AACAATGC	GCATTGTT	-0.02292	5036.6	0.5468
AACAATGG	CCATTGTT	-0.06079	4655.62	0.259
AACAATGT	ACATTGTT	0.16904	4885.32	0.4352
AACAATTA	TAATTGTT	0.1251	5628.3	0.9531
AACAATTC	GAATTGTT	-0.00392	4726.35	0.3142
AACAATTG	CAATTGTT	0.27364	7000.25	1.7511
AACACAAA	TTTGTGTT	0.09817	4771.59	0.349
AACACAAC	GTTGTGTT	0.17513	7646.86	2.0743
AACACAAG	CTTGTGTT	0.1184	6060.53	1.2238
AACACAAT	ATTGTGTT	0.19634	6749.32	1.6176
AACACACA	TGTGTGTT	0.27237	10424	3.2077
AACACACC	GGTGTGTT	0.33042	15694.6	4.7046
AACACACG	CGTGTGTT	0.23428	7452.97	1.9803
AACACACT	AGTGTGTT	0.22624	9029.78	2.6824
AACACAGA	TCTGTGTT	-0.05356	4639.7	0.2465
AACACAGC	GCTGTGTT	0.05446	5997.66	1.1856
AACACAGG	CCTGTGTT	0.0918	6139.77	1.2713
AACACAGT	ACTGTGTT	0.24404	7629.35	2.0659
AACACATA	TATGTGTT	0.36575	11698	3.6295
AACACATC	GATGTGTT	0.3664	17682.3	5.1409
AACACATG	CATGTGTT	0.36898	18177.1	5.2418
AACACATT	AATGTGTT	0.4002	17316	5.0643
AACACCAA	TTGGTGTT	0.36433	11176.9	3.4628
AACACCAC	GTGGTGTT	0.35446	17518.8	5.1069
AACACCAG	CTGGTGTT	0.29738	9254.4	2.7723
AACACCAT	ATGGTGTT	0.39215	16552.6	4.8993
AACACCCA	TGGGTGTT	0.31689	10333.7	3.1758
AACACCCC	GGGGTGTT	0.39119	17797.1	5.1645
AACACCCG	CGGGTGTT	0.39677	13288.5	4.0958
AACACCCT	AGGGTGTT	0.40342	22891.7	6.0854
AACACCGA	TCGGTGTT	0.20609	7119.19	1.8127
AACACCGC	GCGGTGTT	0.28596	7307.13	1.908
AACACCGG	CCGGTGTT	0.12885	5686.77	0.9909
AACACCGT	ACGGTGTT	0.30752	10661.6	3.2901
AACACCTA	TAGGTGTT	0.46265	53276	9.1756
AACACCTC	GAGGTGTT	0.47663	81614.7	10.7359
AACACCTG	CAGGTGTT	0.45932	32877	7.4097
AACACCTT	AAGGTGTT	0.4829	108107	11.7643
AACACGAA	TTCGTGTT	0.0902	7028.67	1.7659
AACACGAC	GTCGTGTT	0.1819	6127.67	1.2641
AACACGAG	CTCGTGTT	0.13396	6481.48	1.4694
AACACGAT	ATCGTGTT	0.30719	12039.1	3.7346
AACACGCA	TGCGTGTT	0.19447	5791.71	1.0578
AACACGCC	GGCGTGTT	0.2685	7820.38	2.1564
AACACGCG	CGCGTGTT	0.20195	8671.18	2.5342
AACACGCT	AGCGTGTT	0.23727	10008.3	3.0588
AACACGGA	TCCGTGTT	0.00274	4784.73	0.3591
AACACGGC	GCCGTGTT	0.11487	6796.45	1.643
AACACGGG	CCCGTGTT	0.00202	5294.44	0.7294
AACACGGT	ACCGTGTT	0.07997	6236.11	1.3282
AACACGTA	TACGTGTT	0.33023	11200	3.4703
AACACGTC	GACGTGTT	0.37866	17102.3	5.0189
AACACGTG	CACGTGTT	0.35428	16136.9	4.8063
AACACGTT	AACGTGTT	0.39805	19410.5	5.482
AACACTAA	TTAGTGTT	0.26709	9486.54	2.8629
AACACTAC	GTAGTGTT	0.21476	7267.53	1.8882
AACACTAG	CTAGTGTT	0.25653	10218	3.1346
AACACTAT	ATAGTGTT	0.35081	13600.7	4.1808
AACACTCA	TGAGTGTT	0.30725	13001	4.0158
AACACTCC	GGAGTGTT	0.31085	13237.4	4.0817
AACACTCG	CGAGTGTT	0.19896	10205.1	3.13
AACACTCT	AGAGTGTT	0.36261	14670.7	4.4578
AACACTGA	TCAGTGTT	0.03412	5422.55	0.8169
AACACTGC	GCAGTGTT	0.28226	10871.6	3.3615
AACACTGG	CCAGTGTT	-0.02592	5130.12	0.6141
AACACTGT	ACAGTGTT	0.32766	11944.8	3.7058
AACACTTA	TAAGTGTT	0.40852	26565.1	6.6299
AACACTTC	GAAGTGTT	0.4131	27632.9	6.774
AACACTTG	CAAGTGTT	0.3966	29958.8	7.0697
AACAGAAA	TTTCTGTT	0.02467	4982.72	0.5074
AACAGAAC	GTTCTGTT	-0.11025	4064.72	-0.2375
AACAGAAG	CTTCTGTT	-0.22639	3455.37	-0.8317
AACAGAAT	ATTCTGTT	0.00602	5025.83	0.5389
AACAGACA	TGTCTGTT	0.10758	5702.5	1.001
AACAGACC	GGTCTGTT	-0.06876	4590.49	0.2075
AACAGACG	CGTCTGTT	-0.05291	4413.81	0.0639
AACAGACT	AGTCTGTT	-0.18285	3449.3	-0.8381
AACAGAGA	TCTCTGTT	-0.0183	4069.8	-0.2329
AACAGAGC	GCTCTGTT	0.03649	4511.55	0.144
AACAGAGG	CCTCTGTT	-0.11424	3810.8	-0.4735
AACAGAGT	ACTCTGTT	-0.07613	4296.62	-0.0345
AACAGATA	TATCTGTT	0.15159	5999.34	1.1866
AACAGATC	GATCTGTT	0.14779	5201.22	0.6644
AACAGATG	CATCTGTT	-0.03788	5488.75	0.8612
AACAGATT	AATCTGTT	0.08601	6317.49	1.3757
AACAGCAA	TTGCTGTT	0.08685	5920.85	1.1385
AACAGCAC	GTGCTGTT	0.16973	7554.13	2.0297
AACAGCAG	CTGCTGTT	0.02661	4607.25	0.2208
AACAGCAT	ATGCTGTT	-0.00163	5215.93	0.6747
AACAGCCA	TGGCTGTT	-0.01295	5032.37	0.5437
AACAGCCC	GGGCTGTT	0.06299	4566.54	0.1883
AACAGCCG	CGGCTGTT	0.02051	4178.24	-0.1368
AACAGCCT	AGGCTGTT	0.11876	6030.03	1.2053
AACAGCGA	TCGCTGTT	0.08919	7223.51	1.8659
AACAGCGC	GCGCTGTT	0.14771	7413.16	1.9607
AACAGCGG	CCGCTGTT	-0.05185	5239.12	0.691
AACAGCGT	ACGCTGTT	0.01956	4933.53	0.4711
AACAGCTA	TAGCTGTT	0.24481	7962.82	2.2224
AACAGCTC	GAGCTGTT	0.21257	9218.14	2.7579
AACAGCTG	CAGCTGTT	0.05653	5554.8	0.905
AACAGCTT	AAGCTGTT	0.25135	9635.27	2.9198
AACAGGAA	TTCCTGTT	-0.04279	4512.14	0.1445
AACAGGAC	GTCCTGTT	-0.02535	3619.89	-0.6615
AACAGGAG	CTCCTGTT	-0.02368	3776.53	-0.5065
AACAGGAT	ATCCTGTT	-0.02806	4162.4	-0.1506
AACAGGCA	TGCCTGTT	-0.10726	3652.77	-0.6284
AACAGGCC	GGCCTGTT	-0.0717	3779.55	-0.5036
AACAGGCG	CGCCTGTT	0.08196	6726.37	1.6051
AACAGGCT	AGCCTGTT	-0.14949	4285.26	-0.0442
AACAGGGA	TCCCTGTT	-0.26512	2929.85	-1.4352
AACAGGGC	GCCCTGTT	0.07503	3886.35	-0.4017
AACAGGGG	CCCCTGTT	-0.12238	4127.04	-0.1819
AACAGGGT	ACCCTGTT	-0.0524	4662.69	0.2646
AACAGGTA	TACCTGTT	0.14228	6563.55	1.5154
AACAGGTC	GACCTGTT	0.11149	7130.58	1.8186
AACAGGTG	CACCTGTT	0.38392	12298	3.8124
AACAGGTT	AACCTGTT	0.30086	9501.89	2.8688
AACAGTAA	TTACTGTT	0.0304	4531.36	0.16
AACAGTAC	GTACTGTT	0.01403	4562.27	0.1849
AACAGTAG	CTACTGTT	0.01687	4879.64	0.4309
AACAGTAT	ATACTGTT	-0.05307	4581.95	0.2007
AACAGTCA	TGACTGTT	0.12611	6429.53	1.44
AACAGTCC	GGACTGTT	-0.00214	5130.9	0.6146
AACAGTCG	CGACTGTT	0.12675	5775.68	1.0477
AACAGTCT	AGACTGTT	-0.13583	4750.04	0.3325
AACAGTGA	TCACTGTT	0.05808	5141.81	0.6224
AACAGTGC	GCACTGTT	0.06085	5860.67	1.1011
AACAGTGG	CCACTGTT	-0.00174	5547.39	0.9001
AACAGTGT	ACACTGTT	0.23437	9683.24	2.938
AACAGTTA	TAACTGTT	0.26506	7486.26	1.9966
AACAGTTC	GAACTGTT	0.16493	6946.19	1.7227
AACAGTTG	CAACTGTT	0.21541	10716	3.3087
AACATAAA	TTTATGTT	-0.14718	4382.95	0.0382
AACATAAC	GTTATGTT	0.15718	4900.47	0.4465
AACATAAG	CTTATGTT	-0.09204	4483.07	0.1209
AACATAAT	ATTATGTT	0.07054	4896.01	0.4432
AACATACA	TGTATGTT	-0.09455	3713.52	-0.5681
AACATACC	GGTATGTT	0.09075	4999.18	0.5195
AACATACG	CGTATGTT	0.00238	4606.94	0.2206
AACATACT	AGTATGTT	-0.00608	5236.75	0.6893
AACATAGA	TCTATGTT	-0.24207	3569.79	-0.7125
AACATAGC	GCTATGTT	0.11054	4595.59	0.2115
AACATAGG	CCTATGTT	-0.11061	3806.38	-0.4777
AACATAGT	ACTATGTT	-0.14486	4272.71	-0.055
AACATATA	TATATGTT	-0.12776	4348.86	0.0097
AACATATC	GATATGTT	-0.04343	4404.56	0.0562
AACATATG	CATATGTT	-0.04621	4641.52	0.2479
AACATATT	AATATGTT	0.04418	4931.95	0.4699
AACATCAA	TTGATGTT	-0.08004	4940.26	0.4761
AACATCAC	GTGATGTT	0.22389	8621.52	2.5132
AACATCAG	CTGATGTT	-0.0967	3965.48	-0.3279
AACATCAT	ATGATGTT	-0.3062	3661.82	-0.6194
AACATCCA	TGGATGTT	0.03168	5265.21	0.7091
AACATCCC	GGGATGTT	-0.01215	4414.85	0.0648
AACATCCG	CGGATGTT	-0.1049	4368.39	0.0261
AACATCCT	AGGATGTT	-0.14256	4875.12	0.4275
AACATCGA	TCGATGTT	0.07155	5760.66	1.0381
AACATCGC	GCGATGTT	0.10308	6583.63	1.5266
AACATCGG	CCGATGTT	-0.18036	3711.36	-0.5702
AACATCGT	ACGATGTT	-0.11896	4452.36	0.0957
AACATCTA	TAGATGTT	-0.02842	4924.46	0.4644
AACATCTC	GAGATGTT	0.16387	5597.08	0.9327
AACATCTG	CAGATGTT	-0.0303	4597.64	0.2132
AACATCTT	AAGATGTT	-0.17301	3992.32	-0.3033
AACATGAA	TTCATGTT	0.07242	4739.74	0.3245
AACATGAC	GTCATGTT	0.07068	6281.44	1.3547
AACATGAG	CTCATGTT	-0.09761	3490.32	-0.7949
AACATGAT	ATCATGTT	-0.05157	4482.67	0.1205
AACATGCA	TGCATGTT	-0.08062	4104.96	-0.2015
AACATGCC	GGCATGTT	-0.16085	3698.32	-0.5831
AACATGCG	CGCATGTT	0.17724	7234.21	1.8714
AACATGCT	AGCATGTT	-0.12252	4578.65	0.198
AACATGGA	TCCATGTT	-0.07139	3858.42	-0.4281
AACATGGC	GCCATGTT	-0.24078	3761.93	-0.5207
AACATGGG	CCCATGTT	-0.10137	3565.35	-0.717
AACATGGT	ACCATGTT	0.07663	4636.79	0.2442
AACATGTA	TACATGTT	-0.0297	4431.96	0.0789
AACATGTC	GACATGTT	0.02525	5326.15	0.7512
AACATGTG	CACATGTT	0.31614	9705.77	2.9465
AACATGTT	AACATGTT	0.00442	5844.68	1.0911
AACATTAA	TTAATGTT	-0.16256	4030.11	-0.2688
AACATTAC	GTAATGTT	-0.09959	4487.75	0.1247
AACATTAG	CTAATGTT	0.01013	4047.34	-0.2532
AACATTAT	ATAATGTT	-0.06166	4555.95	0.1798
AACATTCA	TGAATGTT	-0.0202	5920.21	1.1381
AACATTCC	GGAATGTT	-0.16575	3620.38	-0.661
AACATTCG	CGAATGTT	-0.19494	3410.25	-0.8797
AACATTCT	AGAATGTT	-0.01054	4084.36	-0.2199
AACATTGA	TCAATGTT	-0.00034	5106.48	0.5972
AACATTGC	GCAATGTT	-0.03908	5292.63	0.7281
AACATTGG	CCAATGTT	0.05123	5018.6	0.5337
AACATTGT	ACAATGTT	0.08818	5079.16	0.5775
AACATTTA	TAAATGTT	0.03543	5104.7	0.5959
AACATTTC	GAAATGTT	0.01144	4613.08	0.2254
AACATTTG	CAAATGTT	-0.01894	4743.24	0.3272
AACCAAAA	TTTTGGTT	-0.05894	3527.77	-0.7558
AACCAAAC	GTTTGGTT	-0.07323	3227.37	-1.0814
AACCAAAG	CTTTGGTT	-0.24953	3531.02	-0.7524
AACCAAAT	ATTTGGTT	-0.07989	3954.63	-0.338
AACCAACA	TGTTGGTT	0.04397	4749.49	0.332
AACCAACC	GGTTGGTT	-0.02052	4342.81	0.0046
AACCAACG	CGTTGGTT	0.05165	5495.36	0.8657
AACCAACT	AGTTGGTT	-0.12767	3163.85	-1.1541
AACCAAGA	TCTTGGTT	-0.26243	3126.5	-1.1975
AACCAAGC	GCTTGGTT	-0.07779	3870.35	-0.4168
AACCAAGG	CCTTGGTT	-0.30775	3033.4	-1.3081
AACCAAGT	ACTTGGTT	0.03133	4468.49	0.1089
AACCAATA	TATTGGTT	-0.13187	4856.66	0.4137
AACCAATC	GATTGGTT	-0.25626	3750.29	-0.532
AACCAATG	CATTGGTT	-0.28974	2723.29	-1.7026
AACCAATT	AATTGGTT	-0.07555	4458.85	0.101
AACCACAA	TTGTGGTT	0.0119	4854.4	0.412
AACCACAC	GTGTGGTT	0.27388	7471.53	1.9894
AACCACAG	CTGTGGTT	-0.08317	4068.16	-0.2344
AACCACAT	ATGTGGTT	-0.15499	4029.35	-0.2695
AACCACCA	TGGTGGTT	-0.07736	4353.65	0.0137
AACCACCC	GGGTGGTT	-0.05343	3837.14	-0.4483
AACCACCG	CGGTGGTT	-0.22018	2684.12	-1.7556
AACCACCT	AGGTGGTT	0.06791	5109.68	0.5994
AACCACGA	TCGTGGTT	0.03234	4763.44	0.3428
AACCACGC	GCGTGGTT	0.00341	5337.4	0.759
AACCACGG	CCGTGGTT	-0.05926	3704.28	-0.5772
AACCACGT	ACGTGGTT	-0.14926	2873.27	-1.5065
AACCACTA	TAGTGGTT	-0.00602	4805.63	0.375
AACCACTC	GAGTGGTT	-0.10234	4249.96	-0.0745
AACCACTG	CAGTGGTT	-0.32414	2515.93	-1.9924
AACCACTT	AAGTGGTT	-0.03055	5415.99	0.8124
AACCAGAA	TTCTGGTT	-0.00229	4259.5	-0.0663
AACCAGAC	GTCTGGTT	-0.18355	4075.35	-0.228
AACCAGAG	CTCTGGTT	-0.09529	3700.69	-0.5807
AACCAGAT	ATCTGGTT	-0.0766	3089.27	-1.2414
AACCAGCA	TGCTGGTT	-0.21251	4128.96	-0.1802
AACCAGCC	GGCTGGTT	-0.12618	2785.84	-1.6196
AACCAGCG	CGCTGGTT	-0.10991	3697	-0.5844
AACCAGCT	AGCTGGTT	0.05723	4595.56	0.2115
AACCAGGA	TCCTGGTT	-0.19477	2995.14	-1.3546
AACCAGGC	GCCTGGTT	-0.05064	3714.17	-0.5674
AACCAGGG	CCCTGGTT	-0.19174	3467.71	-0.8186
AACCAGGT	ACCTGGTT	0.09341	5836.01	1.0857
AACCAGTA	TACTGGTT	-0.04996	3771.06	-0.5118
AACCAGTC	GACTGGTT	-0.19043	3618.86	-0.6626
AACCAGTG	CACTGGTT	-0.04021	4827.43	0.3916
AACCAGTT	AACTGGTT	0.01851	5291.46	0.7273
AACCATAA	TTATGGTT	-0.0997	3636.37	-0.6449
AACCATAC	GTATGGTT	-0.18017	3619.72	-0.6617
AACCATAG	CTATGGTT	-0.0851	4364.27	0.0226
AACCATAT	ATATGGTT	-0.13211	3685.45	-0.5958
AACCATCA	TGATGGTT	0.10467	4802.38	0.3725
AACCATCC	GGATGGTT	-0.21284	4160.7	-0.1521
AACCATCG	CGATGGTT	-0.01361	4928.6	0.4675
AACCATCT	AGATGGTT	-0.11566	3788.43	-0.495
AACCATGA	TCATGGTT	-0.16741	3853.92	-0.4323
AACCATGC	GCATGGTT	-0.00762	4756.28	0.3373
AACCATGG	CCATGGTT	-0.04299	4053.97	-0.2472
AACCATGT	ACATGGTT	0.20804	4389.91	0.044
AACCATTA	TAATGGTT	-0.12919	3815.12	-0.4694
AACCATTC	GAATGGTT	-0.03883	5351.89	0.7689
AACCATTG	CAATGGTT	-0.09372	4881.68	0.4325
AACCCAAA	TTTGGGTT	-0.11337	3977.83	-0.3166
AACCCAAC	GTTGGGTT	0.02629	4345.46	0.0068
AACCCAAG	CTTGGGTT	-0.05935	3207.96	-1.1035
AACCCAAT	ATTGGGTT	-0.31602	3053.16	-1.2844
AACCCACA	TGTGGGTT	0.26145	7778.91	2.1369
AACCCACC	GGTGGGTT	-0.15946	3644.59	-0.6366
AACCCACG	CGTGGGTT	-0.05597	4069.72	-0.233
AACCCACT	AGTGGGTT	-0.1992	2966.5	-1.3897
AACCCAGA	TCTGGGTT	0.01554	4673.9	0.2733
AACCCAGC	GCTGGGTT	-0.1677	3185.56	-1.1291
AACCCAGG	CCTGGGTT	-0.21441	3280.78	-1.0213
AACCCAGT	ACTGGGTT	-0.33608	3267.62	-1.036
AACCCATA	TATGGGTT	0.04216	4957.23	0.4886
AACCCATC	GATGGGTT	-0.20627	3380.42	-0.9119
AACCCATG	CATGGGTT	-0.10489	4347.31	0.0084
AACCCATT	AATGGGTT	-0.19115	4055.33	-0.246
AACCCCAA	TTGGGGTT	-0.0946	3848.83	-0.4372
AACCCCAC	GTGGGGTT	-0.09092	3596.68	-0.685
AACCCCAG	CTGGGGTT	-0.38912	2378.18	-2.1983
AACCCCAT	ATGGGGTT	0.00032	4130.16	-0.1791
AACCCCCA	TGGGGGTT	-0.09693	3745.3	-0.5369
AACCCCCC	GGGGGGTT	-0.17478	3626.2	-0.6551
AACCCCCG	CGGGGGTT	0.07218	5465.57	0.8458
AACCCCCT	AGGGGGTT	-0.20913	3052.19	-1.2855
AACCCCGA	TCGGGGTT	-0.33768	3215.9	-1.0944
AACCCCGC	GCGGGGTT	0.11194	6226.34	1.3225
AACCCCGG	CCGGGGTT	-0.12111	3731.66	-0.5503
AACCCCGT	ACGGGGTT	-0.02559	3996.49	-0.2994
AACCCCTA	TAGGGGTT	-0.20112	2917.73	-1.4504
AACCCCTC	GAGGGGTT	0.08011	4747.11	0.3302
AACCCCTG	CAGGGGTT	-0.07828	3579.65	-0.7024
AACCCCTT	AAGGGGTT	-0.05239	4309.19	-0.0239
AACCCGAA	TTCGGGTT	-0.02259	3258.49	-1.0463
AACCCGAC	GTCGGGTT	0.1964	6262.65	1.3438
AACCCGAG	CTCGGGTT	-0.08706	4378.51	0.0345
AACCCGAT	ATCGGGTT	0.12753	6416.02	1.4323
AACCCGCA	TGCGGGTT	-0.06145	4858.78	0.4153
AACCCGCC	GGCGGGTT	-0.08073	4423.15	0.0716
AACCCGCG	CGCGGGTT	0.19253	7031.05	1.7672
AACCCGCT	AGCGGGTT	0.02491	4434	0.0806
AACCCGGA	TCCGGGTT	-0.11598	3042.17	-1.2976
AACCCGGC	GCCGGGTT	-0.1073	3920.94	-0.3693
AACCCGGG	CCCGGGTT	-0.24239	3996.4	-0.2995
AACCCGGT	ACCGGGTT	-0.18673	3387.41	-0.9043
AACCCGTA	TACGGGTT	-0.21977	3525.16	-0.7585
AACCCGTC	GACGGGTT	0.08673	5786.59	1.0546
AACCCGTG	CACGGGTT	0.19761	5158.89	0.6345
AACCCGTT	AACGGGTT	-0.07524	4589.77	0.2069
AACCCTAA	TTAGGGTT	-0.26878	2331.8	-2.2704
AACCCTAC	GTAGGGTT	0.00754	4154.7	-0.1574
AACCCTAG	CTAGGGTT	0.16932	5287.61	0.7247
AACCCTAT	ATAGGGTT	-0.24289	3084.56	-1.247
AACCCTCA	TGAGGGTT	0.06496	3674.26	-0.607
AACCCTCC	GGAGGGTT	-0.06041	3790.79	-0.4927
AACCCTCG	CGAGGGTT	-0.14332	3540.2	-0.7429
AACCCTCT	AGAGGGTT	-0.18026	3090.43	-1.24
AACCCTGA	TCAGGGTT	-0.10707	3907.13	-0.3822
AACCCTGC	GCAGGGTT	0.01093	5068.75	0.57
AACCCTGG	CCAGGGTT	0.0412	4603.01	0.2174
AACCCTGT	ACAGGGTT	-0.11151	3938.05	-0.3533
AACCCTTA	TAAGGGTT	-0.10872	3432.26	-0.8562
AACCCTTC	GAAGGGTT	-0.20588	3849.91	-0.4361
AACCCTTG	CAAGGGTT	-0.20104	3823.67	-0.4612
AACCGAAA	TTTCGGTT	-0.18821	3830.9	-0.4542
AACCGAAC	GTTCGGTT	-0.13991	3929.18	-0.3616
AACCGAAG	CTTCGGTT	0.09015	5091.85	0.5867
AACCGAAT	ATTCGGTT	-0.20373	3537.83	-0.7454
AACCGACA	TGTCGGTT	0.10817	7151.82	1.8295
AACCGACC	GGTCGGTT	-0.00503	4099.08	-0.2067
AACCGACG	CGTCGGTT	-0.06945	5027.25	0.54
AACCGACT	AGTCGGTT	-0.02544	4443.29	0.0882
AACCGAGA	TCTCGGTT	0.08133	5585.89	0.9254
AACCGAGC	GCTCGGTT	0.01013	3563.39	-0.7191
AACCGAGG	CCTCGGTT	-0.0684	2949.1	-1.4112
AACCGAGT	ACTCGGTT	-0.09207	3203.86	-1.1081
AACCGATA	TATCGGTT	-0.00972	4640.27	0.2469
AACCGATC	GATCGGTT	0.06398	4233.77	-0.0885
AACCGATG	CATCGGTT	-0.02685	5133.57	0.6165
AACCGATT	AATCGGTT	-8e-05	4487.75	0.1247
AACCGCAA	TTGCGGTT	-0.05879	4277.38	-0.051
AACCGCAC	GTGCGGTT	0.18247	7688.35	2.0941
AACCGCAG	CTGCGGTT	-0.08034	3976.11	-0.3181
AACCGCAT	ATGCGGTT	-0.1525	3280.93	-1.0212
AACCGCCA	TGGCGGTT	0.07441	4898.25	0.4449
AACCGCCC	GGGCGGTT	-0.17086	3864.13	-0.4227
AACCGCCG	CGGCGGTT	-0.10808	4423.45	0.0719
AACCGCCT	AGGCGGTT	-0.13907	3553.4	-0.7293
AACCGCGA	TCGCGGTT	0.2715	11846.2	3.6755
AACCGCGC	GCGCGGTT	-0.05259	4655.68	0.2591
AACCGCGG	CCGCGGTT	0.0534	4356.32	0.0159
AACCGCGT	ACGCGGTT	-0.1346	4383.68	0.0388
AACCGCTA	TAGCGGTT	0.13512	6071.25	1.2302
AACCGCTC	GAGCGGTT	-0.05607	3202.71	-1.1094
AACCGCTG	CAGCGGTT	0.04408	5091.98	0.5868
AACCGCTT	AAGCGGTT	-0.07482	3925.55	-0.365
AACCGGAA	TTCCGGTT	-0.10469	3273.73	-1.0292
AACCGGAC	GTCCGGTT	-0.15204	3523.24	-0.7605
AACCGGAG	CTCCGGTT	0.04252	4140.71	-0.1698
AACCGGAT	ATCCGGTT	-0.21697	3190.92	-1.1229
AACCGGCA	TGCCGGTT	0.09611	5277.31	0.7175
AACCGGCC	GGCCGGTT	-0.32195	2664.09	-1.7831
AACCGGCG	CGCCGGTT	-0.01803	3611.94	-0.6696
AACCGGCT	AGCCGGTT	-0.2675	3445.45	-0.8422
AACCGGGA	TCCCGGTT	-0.04819	2787.87	-1.6169
AACCGGGC	GCCCGGTT	-0.12578	3575.79	-0.7063
AACCGGGG	CCCCGGTT	-0.11657	3953.02	-0.3395
AACCGGGT	ACCCGGTT	-0.10715	3417.39	-0.8721
AACCGGTA	TACCGGTT	-0.04634	4042.6	-0.2575
AACCGGTC	GACCGGTT	-0.17609	4189.6	-0.1268
AACCGGTG	CACCGGTT	0.02587	5202.4	0.6652
AACCGGTT	AACCGGTT	0.14581	5604.3	0.9375
AACCGTAA	TTACGGTT	-0.08208	4758.57	0.339
AACCGTAC	GTACGGTT	-0.13147	3709.21	-0.5723
AACCGTAG	CTACGGTT	-0.0794	3496.15	-0.7887
AACCGTAT	ATACGGTT	-0.16932	4393.71	0.0472
AACCGTCA	TGACGGTT	0.15096	7421.19	1.9647
AACCGTCC	GGACGGTT	-0.04562	4805.48	0.3749
AACCGTCG	CGACGGTT	0.05645	5168.01	0.641
AACCGTCT	AGACGGTT	-0.02871	5308.12	0.7388
AACCGTGA	TCACGGTT	0.29566	11273.6	3.4943
AACCGTGC	GCACGGTT	0.05972	5210.29	0.6708
AACCGTGG	CCACGGTT	0.01634	4723.69	0.3121
AACCGTGT	ACACGGTT	0.14872	7484.2	1.9956
AACCGTTA	TAACGGTT	0.11435	5941.74	1.1514
AACCGTTC	GAACGGTT	0.10692	4476.32	0.1153
AACCGTTG	CAACGGTT	0.16676	6755.4	1.6208
AACCTAAA	TTTAGGTT	0.03271	4393.59	0.0471
AACCTAAC	GTTAGGTT	0.00423	5623.77	0.9502
AACCTAAG	CTTAGGTT	-0.13736	3167.03	-1.1504
AACCTAAT	ATTAGGTT	-0.15746	3444.41	-0.8433
AACCTACA	TGTAGGTT	0.09317	6325.04	1.38
AACCTACC	GGTAGGTT	-0.22135	2964.95	-1.3916
AACCTACG	CGTAGGTT	-0.21784	3426.4	-0.8625
AACCTACT	AGTAGGTT	-0.17856	3578.35	-0.7037
AACCTAGA	TCTAGGTT	0.02889	5098.33	0.5913
AACCTAGC	GCTAGGTT	-0.02849	3238.39	-1.0689
AACCTAGG	CCTAGGTT	-0.10191	3800.86	-0.4831
AACCTAGT	ACTAGGTT	-0.17078	2928.65	-1.4367
AACCTATA	TATAGGTT	-0.13921	4145.96	-0.1651
AACCTATC	GATAGGTT	-0.21995	4091.85	-0.2132
AACCTATG	CATAGGTT	-0.14029	3634.66	-0.6466
AACCTATT	AATAGGTT	-0.09432	3436.97	-0.8512
AACCTCAA	TTGAGGTT	-0.17099	3611.78	-0.6697
AACCTCAC	GTGAGGTT	0.15829	6685.91	1.583
AACCTCAG	CTGAGGTT	-0.21254	3645.79	-0.6354
AACCTCAT	ATGAGGTT	-0.08528	4163.48	-0.1497
AACCTCCA	TGGAGGTT	-0.14746	3012.71	-1.3332
AACCTCCC	GGGAGGTT	-0.09043	3368.07	-0.9253
AACCTCCG	CGGAGGTT	-0.03967	4468.97	0.1093
AACCTCCT	AGGAGGTT	-0.01672	3923	-0.3673
AACCTCGA	TCGAGGTT	-0.0087	4704.54	0.2973
AACCTCGC	GCGAGGTT	0.11287	6219.36	1.3184
AACCTCGG	CCGAGGTT	-0.07339	4036.1	-0.2634
AACCTCGT	ACGAGGTT	0.00966	4805.61	0.375
AACCTCTA	TAGAGGTT	-0.14093	3446.18	-0.8414
AACCTCTC	GAGAGGTT	-0.09695	3901.26	-0.3877
AACCTCTG	CAGAGGTT	-0.19042	3151.5	-1.1684
AACCTCTT	AAGAGGTT	-0.1237	4174.55	-0.14
AACCTGAA	TTCAGGTT	-0.19198	3689.78	-0.5916
AACCTGAC	GTCAGGTT	0.11909	5123.81	0.6096
AACCTGAG	CTCAGGTT	0.06975	6323.46	1.3791
AACCTGAT	ATCAGGTT	-0.11102	4536.76	0.1644
AACCTGCA	TGCAGGTT	-0.05493	3809.34	-0.4749
AACCTGCC	GGCAGGTT	-0.04167	5257.92	0.7041
AACCTGCG	CGCAGGTT	0.07332	5730.17	1.0187
AACCTGCT	AGCAGGTT	-0.00522	4325.61	-0.0099
AACCTGGA	TCCAGGTT	-0.08127	4036.31	-0.2632
AACCTGGC	GCCAGGTT	0.06732	5921.6	1.1389
AACCTGGG	CCCAGGTT	-0.15064	3463.62	-0.8229
AACCTGGT	ACCAGGTT	0.08491	4488.18	0.125
AACCTGTA	TACAGGTT	-0.2217	3341.22	-0.9546
AACCTGTC	GACAGGTT	0.25577	10324.4	3.1725
AACCTGTG	CACAGGTT	0.2065	7850.21	2.1703
AACCTTAA	TTAAGGTT	-0.25065	3554.15	-0.7286
AACCTTAC	GTAAGGTT	0.06509	4814.75	0.382
AACCTTAG	CTAAGGTT	-0.08303	4343.58	0.0052
AACCTTAT	ATAAGGTT	-0.15631	3974.38	-0.3197
AACCTTCA	TGAAGGTT	-0.07314	4186.82	-0.1292
AACCTTCC	GGAAGGTT	-0.13535	3761.75	-0.5209
AACCTTCG	CGAAGGTT	-0.10064	4133.12	-0.1765
AACCTTCT	AGAAGGTT	-0.08729	3710	-0.5716
AACCTTGA	TCAAGGTT	0.04844	3914.73	-0.3751
AACCTTGC	GCAAGGTT	0.00164	5187	0.6544
AACCTTGG	CCAAGGTT	-0.10201	3997.01	-0.299
AACCTTGT	ACAAGGTT	-0.09541	5027.33	0.54
AACCTTTA	TAAAGGTT	0.02945	5123.4	0.6093
AACCTTTC	GAAAGGTT	0.03093	4775.57	0.3521
AACCTTTG	CAAAGGTT	-0.1602	4062.84	-0.2392
AACGAAAA	TTTTCGTT	-0.14643	4757.04	0.3378
AACGAAAC	GTTTCGTT	0.03768	5010.66	0.5279
AACGAAAG	CTTTCGTT	-0.1245	3766	-0.5167
AACGAAAT	ATTTCGTT	0.07723	5429.38	0.8215
AACGAACA	TGTTCGTT	-0.06523	4621.46	0.2321
AACGAACC	GGTTCGTT	0.04401	4069.03	-0.2336
AACGAACG	CGTTCGTT	-0.09473	4673.66	0.2732
AACGAACT	AGTTCGTT	0.08905	5385.56	0.7918
AACGAAGA	TCTTCGTT	-0.1187	4058.43	-0.2432
AACGAAGC	GCTTCGTT	-0.16114	3789.16	-0.4943
AACGAAGG	CCTTCGTT	-0.19265	3413.4	-0.8764
AACGAAGT	ACTTCGTT	-0.02464	4077.19	-0.2263
AACGAATA	TATTCGTT	-0.10767	3864.4	-0.4224
AACGAATC	GATTCGTT	-0.08808	4672.9	0.2726
AACGAATG	CATTCGTT	0.11978	4335.36	-0.0017
AACGAATT	AATTCGTT	0.08009	5234.71	0.6879
AACGACAA	TTGTCGTT	0.15361	6714.66	1.5987
AACGACAC	GTGTCGTT	0.29922	11229.6	3.48
AACGACAG	CTGTCGTT	-0.00916	4758.28	0.3388
AACGACAT	ATGTCGTT	0.12029	5044.63	0.5526
AACGACCA	TGGTCGTT	0.05926	4485.34	0.1227
AACGACCC	GGGTCGTT	-0.02729	5290.25	0.7265
AACGACCG	CGGTCGTT	-0.12768	4590.35	0.2074
AACGACCT	AGGTCGTT	-0.07333	4091.68	-0.2133
AACGACGA	TCGTCGTT	0.13256	5311.95	0.7415
AACGACGC	GCGTCGTT	0.19398	7551.66	2.0285
AACGACGG	CCGTCGTT	-0.0305	3526.8	-0.7568
AACGACGT	ACGTCGTT	-0.03787	4650.41	0.2549
AACGACTA	TAGTCGTT	-0.0581	4431.45	0.0785
AACGACTC	GAGTCGTT	-0.00915	5432.48	0.8235
AACGACTG	CAGTCGTT	0.13895	5649.01	0.9665
AACGACTT	AAGTCGTT	0.19856	6129.43	1.2651
AACGAGAA	TTCTCGTT	-0.0269	4555.05	0.1791
AACGAGAC	GTCTCGTT	-0.12071	4576.32	0.1962
AACGAGAG	CTCTCGTT	-0.15912	3630.03	-0.6513
AACGAGAT	ATCTCGTT	-0.16158	2983.19	-1.3692
AACGAGCA	TGCTCGTT	0.02219	5002.69	0.522
AACGAGCC	GGCTCGTT	-0.30213	3352.63	-0.9421
AACGAGCG	CGCTCGTT	0.01621	5600.46	0.935
AACGAGCT	AGCTCGTT	-0.12571	4015.83	-0.2818
AACGAGGA	TCCTCGTT	-0.08513	3710.32	-0.5712
AACGAGGC	GCCTCGTT	-0.01561	4775.57	0.3521
AACGAGGG	CCCTCGTT	-0.27561	3261.36	-1.0431
AACGAGGT	ACCTCGTT	0.03982	4805.61	0.375
AACGAGTA	TACTCGTT	0.02014	4992.86	0.5148
AACGAGTC	GACTCGTT	-0.05444	5538.38	0.8942
AACGAGTG	CACTCGTT	0.1823	9863.36	3.0054
AACGAGTT	AACTCGTT	0.07751	5201.12	0.6643
AACGATAA	TTATCGTT	-0.05131	4766.49	0.3451
AACGATAC	GTATCGTT	0.01388	4982.9	0.5075
AACGATAG	CTATCGTT	-0.13643	3793.59	-0.4901
AACGATAT	ATATCGTT	0.03472	4083.3	-0.2208
AACGATCA	TGATCGTT	-0.05206	4296.82	-0.0344
AACGATCC	GGATCGTT	-0.00788	4155.23	-0.157
AACGATCG	CGATCGTT	0.17423	6912.08	1.7047
AACGATCT	AGATCGTT	0.02431	5030.72	0.5425
AACGATGA	TCATCGTT	-0.14334	3563.84	-0.7186
AACGATGC	GCATCGTT	0.03792	5656.71	0.9715
AACGATGG	CCATCGTT	-0.13976	3888.69	-0.3995
AACGATGT	ACATCGTT	0.07333	4753.33	0.335
AACGATTA	TAATCGTT	0.00592	5206.61	0.6682
AACGATTC	GAATCGTT	0.12559	5569.42	0.9146
AACGATTG	CAATCGTT	-0.01378	4159.5	-0.1532
AACGCAAA	TTTGCGTT	0.12112	6923.36	1.7107
AACGCAAC	GTTGCGTT	-0.06367	4526.92	0.1565
AACGCAAG	CTTGCGTT	-0.01623	4011.07	-0.2861
AACGCAAT	ATTGCGTT	0.11555	7424.12	1.9662
AACGCACA	TGTGCGTT	0.06009	5041.45	0.5503
AACGCACC	GGTGCGTT	0.08155	5502.15	0.8702
AACGCACG	CGTGCGTT	0.14583	5521.65	0.8831
AACGCACT	AGTGCGTT	0.02428	4810.79	0.379
AACGCAGA	TCTGCGTT	-0.1708	4507.62	0.1408
AACGCAGC	GCTGCGTT	-0.20508	3897.15	-0.3915
AACGCAGG	CCTGCGTT	-0.14164	3399.9	-0.8909
AACGCAGT	ACTGCGTT	-0.00846	3703.84	-0.5776
AACGCATA	TATGCGTT	0.00229	4607.22	0.2208
AACGCATC	GATGCGTT	-0.12673	4381.76	0.0372
AACGCATG	CATGCGTT	0.01707	5806.75	1.0673
AACGCATT	AATGCGTT	0.12089	5656.9	0.9716
AACGCCAA	TTGGCGTT	0.13364	6119.07	1.2589
AACGCCAC	GTGGCGTT	0.23352	9837.03	2.9956
AACGCCAG	CTGGCGTT	0.06086	5817.53	1.0741
AACGCCAT	ATGGCGTT	0.21996	6726.63	1.6052
AACGCCCA	TGGGCGTT	0.20704	7922.42	2.2038
AACGCCCC	GGGGCGTT	0.2147	9141.04	2.7272
AACGCCCG	CGGGCGTT	-0.01803	4432.48	0.0793
AACGCCCT	AGGGCGTT	0.24153	7136.93	1.8218
AACGCCGA	TCGGCGTT	0.00723	5130.12	0.6141
AACGCCGC	GCGGCGTT	0.10882	6111.74	1.2545
AACGCCGG	CCGGCGTT	-0.01152	5839.23	1.0877
AACGCCGT	ACGGCGTT	0.19054	8089.73	2.2803
AACGCCTA	TAGGCGTT	0.32481	13415.2	4.1305
AACGCCTC	GAGGCGTT	0.34382	10972.7	3.3953
AACGCCTG	CAGGCGTT	0.29583	9832.38	2.9939
AACGCCTT	AAGGCGTT	0.39616	20807.9	5.7363
AACGCGAA	TTCGCGTT	0.19632	8579.62	2.4953
AACGCGAC	GTCGCGTT	0.24385	6439.03	1.4454
AACGCGAG	CTCGCGTT	0.11565	5883.12	1.1151
AACGCGAT	ATCGCGTT	0.19167	8797.65	2.5871
AACGCGCA	TGCGCGTT	-0.09903	4361.25	0.0201
AACGCGCC	GGCGCGTT	0.14992	6610.99	1.5418
AACGCGCG	CGCGCGTT	0.21863	9232.98	2.7638
AACGCGCT	AGCGCGTT	0.24443	8760.72	2.5717
AACGCGGA	TCCGCGTT	0.03619	5655.39	0.9707
AACGCGGC	GCCGCGTT	0.08645	6582.03	1.5257
AACGCGGG	CCCGCGTT	-0.05529	3824.75	-0.4601
AACGCGGT	ACCGCGTT	-0.07293	4703.77	0.2967
AACGCGTA	TACGCGTT	0.22246	7416.08	1.9622
AACGCGTC	GACGCGTT	0.19836	7560.61	2.0328
AACGCGTG	CACGCGTT	0.28535	10650.9	3.2864
AACGCGTT	AACGCGTT	0.13618	5727.54	1.017
AACGCTAA	TTAGCGTT	0.1296	6496.22	1.4777
AACGCTAC	GTAGCGTT	0.05181	5824.94	1.0787
AACGCTAG	CTAGCGTT	0.13582	6795.93	1.6427
AACGCTAT	ATAGCGTT	0.03969	5343.05	0.7628
AACGCTCA	TGAGCGTT	0.04053	5021.1	0.5355
AACGCTCC	GGAGCGTT	-0.06717	4509.57	0.1424
AACGCTCG	CGAGCGTT	0.06547	6688.71	1.5846
AACGCTCT	AGAGCGTT	-0.06182	4889.85	0.4386
AACGCTGA	TCAGCGTT	0.06232	5577.55	0.92
AACGCTGC	GCAGCGTT	0.07371	6133.93	1.2678
AACGCTGG	CCAGCGTT	0.11132	4920.03	0.4611
AACGCTGT	ACAGCGTT	0.07786	6321.93	1.3782
AACGCTTA	TAAGCGTT	0.1171	6843.78	1.6684
AACGCTTC	GAAGCGTT	0.01255	5363.61	0.7769
AACGCTTG	CAAGCGTT	0.17547	7178.38	1.843
AACGGAAA	TTTCCGTT	-0.17646	2987.71	-1.3637
AACGGAAC	GTTCCGTT	-0.06601	4382.01	0.0374
AACGGAAG	CTTCCGTT	-0.17318	3809.16	-0.4751
AACGGAAT	ATTCCGTT	0.17798	7275.8	1.8923
AACGGACA	TGTCCGTT	0.07688	5144.79	0.6245
AACGGACC	GGTCCGTT	-0.12816	2744.34	-1.6745
AACGGACG	CGTCCGTT	-0.05549	5538.38	0.8942
AACGGACT	AGTCCGTT	0.01714	4093.12	-0.212
AACGGAGA	TCTCCGTT	-0.17368	3573.03	-0.7092
AACGGAGC	GCTCCGTT	-0.00685	3690.8	-0.5905
AACGGAGG	CCTCCGTT	0.08006	3733.66	-0.5483
AACGGAGT	ACTCCGTT	0.09176	4401.76	0.0539
AACGGATA	TATCCGTT	0.00836	4677.05	0.2758
AACGGATC	GATCCGTT	-0.03549	4287.3	-0.0425
AACGGATG	CATCCGTT	-0.00447	4448.72	0.0927
AACGGATT	AATCCGTT	-0.11082	4006.07	-0.2907
AACGGCAA	TTGCCGTT	0.02735	4536.32	0.164
AACGGCAC	GTGCCGTT	0.11659	6512.76	1.487
AACGGCAG	CTGCCGTT	-0.03381	4797.1	0.3685
AACGGCAT	ATGCCGTT	-0.14384	4144.27	-0.1666
AACGGCCA	TGGCCGTT	0.07351	3765.3	-0.5174
AACGGCCC	GGGCCGTT	-0.1428	4114.83	-0.1927
AACGGCCG	CGGCCGTT	-0.00558	3948.45	-0.3437
AACGGCCT	AGGCCGTT	-0.05741	4818.63	0.3849
AACGGCGA	TCGCCGTT	-0.14568	4030.88	-0.2681
AACGGCGC	GCGCCGTT	0.11639	6400.74	1.4236
AACGGCGG	CCGCCGTT	0.06953	5017.05	0.5325
AACGGCGT	ACGCCGTT	0.08901	5208.15	0.6693
AACGGCTA	TAGCCGTT	-0.02613	4420	0.069
AACGGCTC	GAGCCGTT	0.18706	5804.33	1.0658
AACGGCTG	CAGCCGTT	-0.09615	4232.47	-0.0896
AACGGCTT	AAGCCGTT	0.15489	6636.09	1.5557
AACGGGAA	TTCCCGTT	0.00481	4676.83	0.2756
AACGGGAC	GTCCCGTT	-0.12737	4217.83	-0.1022
AACGGGAG	CTCCCGTT	0.02768	5044.28	0.5523
AACGGGAT	ATCCCGTT	-0.12475	3404.77	-0.8856
AACGGGCA	TGCCCGTT	0.0269	5214.06	0.6734
AACGGGCC	GGCCCGTT	-0.16051	3673.48	-0.6077
AACGGGCG	CGCCCGTT	0.17965	7277.85	1.8934
AACGGGCT	AGCCCGTT	-0.17244	2625.37	-1.8366
AACGGGGA	TCCCCGTT	-0.00275	3953.21	-0.3393
AACGGGGC	GCCCCGTT	-0.07037	3259	-1.0457
AACGGGGG	CCCCCGTT	0.14513	5957.86	1.1613
AACGGGGT	ACCCCGTT	-0.12307	3832.19	-0.453
AACGGGTA	TACCCGTT	0.09935	6425.31	1.4376
AACGGGTC	GACCCGTT	0.01028	4881.7	0.4325
AACGGGTG	CACCCGTT	0.12097	7341.96	1.9254
AACGGTAA	TTACCGTT	-0.1613	4100.39	-0.2056
AACGGTAC	GTACCGTT	-0.10196	3894.22	-0.3943
AACGGTAG	CTACCGTT	-0.11124	3392.19	-0.8992
AACGGTAT	ATACCGTT	-0.14317	3545.21	-0.7378
AACGGTCA	TGACCGTT	0.14461	6419.79	1.4344
AACGGTCC	GGACCGTT	0.03819	3540.61	-0.7425
AACGGTCG	CGACCGTT	0.07818	4692.96	0.2882
AACGGTCT	AGACCGTT	-0.15629	3769.03	-0.5138
AACGGTGA	TCACCGTT	0.12464	4992.17	0.5143
AACGGTGC	GCACCGTT	0.20579	7353.07	1.931
AACGGTGG	CCACCGTT	-0.13831	4487.75	0.1247
AACGGTGT	ACACCGTT	0.24308	7104.1	1.805
AACGGTTA	TAACCGTT	0.08693	4913.11	0.4559
AACGGTTC	GAACCGTT	0.13334	6129.94	1.2654
AACGGTTG	CAACCGTT	0.13358	6006.23	1.1908
AACGTAAA	TTTACGTT	-0.17715	3414.14	-0.8756
AACGTAAC	GTTACGTT	-0.22032	4327.51	-0.0083
AACGTAAG	CTTACGTT	0.0525	4424.81	0.073
AACGTAAT	ATTACGTT	-0.12616	3639.36	-0.6419
AACGTACA	TGTACGTT	0.01077	4022.88	-0.2754
AACGTACC	GGTACGTT	-0.36549	3235.74	-1.0719
AACGTACG	CGTACGTT	0.08973	5678.08	0.9853
AACGTACT	AGTACGTT	-0.17263	3713.23	-0.5684
AACGTAGA	TCTACGTT	-0.20945	3658.02	-0.6232
AACGTAGC	GCTACGTT	-0.01125	4590.28	0.2073
AACGTAGG	CCTACGTT	-0.13878	3431.11	-0.8574
AACGTAGT	ACTACGTT	-0.19712	3301.25	-0.9986
AACGTATA	TATACGTT	0.02538	4661.09	0.2633
AACGTATC	GATACGTT	-0.13815	4337.82	0.0004
AACGTATG	CATACGTT	-0.14076	4197.23	-0.1202
AACGTATT	AATACGTT	0.01848	5071.58	0.5721
AACGTCAA	TTGACGTT	-0.00952	4839.16	0.4005
AACGTCAC	GTGACGTT	0.23264	8109.27	2.2891
AACGTCAG	CTGACGTT	-0.23311	3486.93	-0.7984
AACGTCAT	ATGACGTT	-0.13487	3863.67	-0.4231
AACGTCCA	TGGACGTT	-0.23152	3227.9	-1.0808
AACGTCCC	GGGACGTT	0.09887	4919.7	0.4608
AACGTCCG	CGGACGTT	-0.22306	3700.25	-0.5812
AACGTCCT	AGGACGTT	-0.10351	3433.04	-0.8554
AACGTCGA	TCGACGTT	-0.10411	3102.45	-1.2258
AACGTCGC	GCGACGTT	0.02824	5216.45	0.6751
AACGTCGG	CCGACGTT	-0.18687	3558.02	-0.7246
AACGTCGT	ACGACGTT	-0.09058	3499.35	-0.7854
AACGTCTA	TAGACGTT	-0.17135	3138.32	-1.1837
AACGTCTC	GAGACGTT	0.0453	5367.44	0.7795
AACGTCTG	CAGACGTT	-0.27875	3243.33	-1.0633
AACGTCTT	AAGACGTT	-0.07654	2823.48	-1.5705
AACGTGAA	TTCACGTT	0.09446	5101.86	0.5938
AACGTGAC	GTCACGTT	0.22821	8370.31	2.405
AACGTGAG	CTCACGTT	0.1732	6032.51	1.2068
AACGTGAT	ATCACGTT	0.07774	6574.48	1.5215
AACGTGCA	TGCACGTT	0.05114	4524.93	0.1549
AACGTGCC	GGCACGTT	0.09478	7186.72	1.8473
AACGTGCG	CGCACGTT	0.32383	10654.4	3.2876
AACGTGCT	AGCACGTT	0.11364	6870.44	1.6826
AACGTGGA	TCCACGTT	-0.14301	4366.62	0.0246
AACGTGGC	GCCACGTT	0.24527	6251.65	1.3373
AACGTGGG	CCCACGTT	0.19038	6335.24	1.3859
AACGTGGT	ACCACGTT	0.10116	5468.05	0.8474
AACGTGTA	TACACGTT	0.18739	7537.11	2.0214
AACGTGTC	GACACGTT	0.37669	18193.4	5.2451
AACGTGTG	CACACGTT	0.40853	18115.9	5.2295
AACGTTAA	TTAACGTT	-0.03133	5463.58	0.8444
AACGTTAC	GTAACGTT	-0.09047	3909.82	-0.3796
AACGTTAG	CTAACGTT	-0.09735	4229.25	-0.0924
AACGTTAT	ATAACGTT	-0.02924	4042.59	-0.2575
AACGTTCA	TGAACGTT	0.06177	4539.38	0.1665
AACGTTCC	GGAACGTT	-0.14603	4089.16	-0.2156
AACGTTCG	CGAACGTT	0.11619	6222.3	1.3201
AACGTTCT	AGAACGTT	-0.03602	4591.03	0.2079
AACGTTGA	TCAACGTT	0.04288	4056.42	-0.245
AACGTTGC	GCAACGTT	-0.01262	4337.25	-0.0001
AACGTTGG	CCAACGTT	0.0517	4547.21	0.1728
AACGTTGT	ACAACGTT	0.05223	5077.84	0.5766
AACGTTTA	TAAACGTT	-0.14279	4027.57	-0.2711
AACGTTTC	GAAACGTT	-0.20498	3486.76	-0.7986
AACGTTTG	CAAACGTT	0.06448	4552.35	0.177
AACTAAAA	TTTTAGTT	0.00079	3908.32	-0.3811
AACTAAAC	GTTTAGTT	-0.19064	3571.15	-0.7111
AACTAAAG	CTTTAGTT	-0.02746	3486.74	-0.7986
AACTAAAT	ATTTAGTT	-0.05047	4132.31	-0.1772
AACTAACA	TGTTAGTT	0.21755	7379.48	1.9441
AACTAACC	GGTTAGTT	0.01013	4711.57	0.3027
AACTAACG	CGTTAGTT	0.13924	6382.08	1.4129
AACTAACT	AGTTAGTT	-0.01281	4555.4	0.1794
AACTAAGA	TCTTAGTT	-0.01292	5095.75	0.5895
AACTAAGC	GCTTAGTT	-0.27067	2776.57	-1.6318
AACTAAGG	CCTTAGTT	-0.11077	3142.53	-1.1788
AACTAAGT	ACTTAGTT	-0.02638	4703.28	0.2963
AACTAATA	TATTAGTT	0.03566	4855.53	0.4128
AACTAATC	GATTAGTT	-0.14958	4553.27	0.1777
AACTAATG	CATTAGTT	-0.05787	4341.76	0.0037
AACTAATT	AATTAGTT	-0.19055	3641.61	-0.6396
AACTACAA	TTGTAGTT	0.16796	6766.58	1.6269
AACTACAC	GTGTAGTT	0.25869	9266.65	2.7771
AACTACAG	CTGTAGTT	0.05231	5186.87	0.6543
AACTACAT	ATGTAGTT	-0.01105	4051.88	-0.2491
AACTACCA	TGGTAGTT	-0.09906	4198.58	-0.119
AACTACCC	GGGTAGTT	-0.08684	3356.55	-0.9378
AACTACCG	CGGTAGTT	-0.10871	4487.75	0.1247
AACTACCT	AGGTAGTT	-0.09461	3556.32	-0.7263
AACTACGA	TCGTAGTT	-0.20736	4035.86	-0.2636
AACTACGC	GCGTAGTT	0.03638	5254.62	0.7018
AACTACGG	CCGTAGTT	-0.21185	3451.32	-0.836
AACTACGT	ACGTAGTT	-0.07752	3578.72	-0.7034
AACTACTA	TAGTAGTT	0.08072	5714.72	1.0088
AACTACTC	GAGTAGTT	0.01772	4265.87	-0.0608
AACTACTG	CAGTAGTT	-0.06036	4093.38	-0.2118
AACTACTT	AAGTAGTT	0.07475	5770.89	1.0446
AACTAGAA	TTCTAGTT	-0.08395	3482.02	-0.8036
AACTAGAC	GTCTAGTT	-0.15075	3231.9	-1.0763
AACTAGAG	CTCTAGTT	-0.01419	4284.68	-0.0447
AACTAGAT	ATCTAGTT	-0.26634	3709.49	-0.5721
AACTAGCA	TGCTAGTT	0.19118	6809.36	1.6499
AACTAGCC	GGCTAGTT	-0.2061	3694.17	-0.5872
AACTAGCG	CGCTAGTT	-0.18067	4134.39	-0.1753
AACTAGCT	AGCTAGTT	0.04172	3915.94	-0.3739
AACTAGGA	TCCTAGTT	-0.31073	3102.5	-1.2257
AACTAGGC	GCCTAGTT	-0.08227	3768.64	-0.5142
AACTAGGG	CCCTAGTT	0.03859	7155.36	1.8313
AACTAGGT	ACCTAGTT	-0.08361	3842.44	-0.4432
AACTAGTA	TACTAGTT	-0.17393	3829.19	-0.4559
AACTAGTC	GACTAGTT	0.05743	5690.02	0.993
AACTAGTG	CACTAGTT	0.03902	5404.82	0.8049
AACTAGTT	AACTAGTT	0.12162	5195.54	0.6604
AACTATAA	TTATAGTT	-0.15172	4417.63	0.0671
AACTATAC	GTATAGTT	-0.1054	3695.49	-0.5859
AACTATAG	CTATAGTT	-0.07096	4562.14	0.1848
AACTATAT	ATATAGTT	-0.10336	3985.5	-0.3095
AACTATCA	TGATAGTT	0.1354	7016.11	1.7594
AACTATCC	GGATAGTT	-0.15457	3965.41	-0.328
AACTATCG	CGATAGTT	-0.02493	4679.59	0.2778
AACTATCT	AGATAGTT	0.04991	5568.06	0.9137
AACTATGA	TCATAGTT	-0.08435	3964.43	-0.3289
AACTATGC	GCATAGTT	0.0417	5115.21	0.6034
AACTATGG	CCATAGTT	-0.27231	3888.9	-0.3993
AACTATGT	ACATAGTT	0.11207	5226	0.6818
AACTATTA	TAATAGTT	0.00037	3613.07	-0.6684
AACTATTC	GAATAGTT	-0.07874	4412.73	0.063
AACTATTG	CAATAGTT	-0.00962	4465.43	0.1064
AACTCAAA	TTTGAGTT	0.00541	4807	0.3761
AACTCAAC	GTTGAGTT	-0.01071	4470.78	0.1108
AACTCAAG	CTTGAGTT	-0.06277	4510.17	0.1429
AACTCAAT	ATTGAGTT	-0.27677	4012.47	-0.2848
AACTCACA	TGTGAGTT	0.24315	8323.21	2.3843
AACTCACC	GGTGAGTT	0.04516	5923.98	1.1404
AACTCACG	CGTGAGTT	0.01822	5977.51	1.1733
AACTCACT	AGTGAGTT	0.00721	5753.59	1.0336
AACTCAGA	TCTGAGTT	-0.07872	3647.99	-0.6332
AACTCAGC	GCTGAGTT	-0.22538	3593.37	-0.6884
AACTCAGG	CCTGAGTT	-0.08161	3895.66	-0.3929
AACTCAGT	ACTGAGTT	-0.25121	3796.22	-0.4875
AACTCATA	TATGAGTT	0.03144	4872.9	0.4259
AACTCATC	GATGAGTT	-0.0905	4231.59	-0.0903
AACTCATG	CATGAGTT	-0.08917	4299.77	-0.0319
AACTCATT	AATGAGTT	-0.03024	4458.32	0.1006
AACTCCAA	TTGGAGTT	0.1324	5997.23	1.1854
AACTCCAC	GTGGAGTT	0.12712	6369.21	1.4055
AACTCCAG	CTGGAGTT	-0.29961	2509.31	-2.002
AACTCCAT	ATGGAGTT	-0.01145	4786.03	0.3601
AACTCCCA	TGGGAGTT	-0.10831	4316.55	-0.0176
AACTCCCC	GGGGAGTT	-0.03617	4271.74	-0.0558
AACTCCCG	CGGGAGTT	0.00469	4429.7	0.077
AACTCCCT	AGGGAGTT	-0.15783	3710.84	-0.5707
AACTCCGA	TCGGAGTT	-0.09619	3329.98	-0.9669
AACTCCGC	GCGGAGTT	-0.17917	3271.68	-1.0315
AACTCCGG	CCGGAGTT	-0.1259	3548.45	-0.7344
AACTCCGT	ACGGAGTT	-0.12192	3575.09	-0.7071
AACTCCTA	TAGGAGTT	0.01997	4289.58	-0.0405
AACTCCTC	GAGGAGTT	-0.04661	4399.13	0.0517
AACTCCTG	CAGGAGTT	0.07349	4311.84	-0.0216
AACTCCTT	AAGGAGTT	-0.11625	4136.54	-0.1734
AACTCGAA	TTCGAGTT	-0.02251	4670.41	0.2706
AACTCGAC	GTCGAGTT	0.21708	6325.43	1.3803
AACTCGAG	CTCGAGTT	0.01428	4390.33	0.0444
AACTCGAT	ATCGAGTT	-0.01078	3814.02	-0.4704
AACTCGCA	TGCGAGTT	0.22775	10043.2	3.0715
AACTCGCC	GGCGAGTT	0.17329	5735.83	1.0223
AACTCGCG	CGCGAGTT	0.29615	9323.24	2.7994
AACTCGCT	AGCGAGTT	-0.02779	3789.27	-0.4942
AACTCGGA	TCCGAGTT	-0.17306	3719.72	-0.562
AACTCGGC	GCCGAGTT	-0.2082	4597.09	0.2127
AACTCGGG	CCCGAGTT	-0.30769	3519.27	-0.7646
AACTCGGT	ACCGAGTT	-0.12209	3471.38	-0.8148
AACTCGTA	TACGAGTT	0.03781	4240.23	-0.0829
AACTCGTC	GACGAGTT	0.12074	5260.24	0.7057
AACTCGTG	CACGAGTT	0.22417	7783.86	2.1393
AACTCTAA	TTAGAGTT	-0.2507	3394.87	-0.8963
AACTCTAC	GTAGAGTT	0.01771	4084.1	-0.2201
AACTCTAG	CTAGAGTT	-0.1333	4199.39	-0.1183
AACTCTAT	ATAGAGTT	-0.05486	4275.55	-0.0525
AACTCTCA	TGAGAGTT	0.09663	5275.63	0.7164
AACTCTCC	GGAGAGTT	-0.10235	3582.97	-0.699
AACTCTCG	CGAGAGTT	-0.02428	4003.31	-0.2932
AACTCTCT	AGAGAGTT	-0.1424	3454.18	-0.8329
AACTCTGA	TCAGAGTT	-0.06434	3360.7	-0.9333
AACTCTGC	GCAGAGTT	0.17183	8119.32	2.2936
AACTCTGG	CCAGAGTT	0.01075	3343.29	-0.9523
AACTCTGT	ACAGAGTT	-0.05998	3547.52	-0.7354
AACTCTTA	TAAGAGTT	-0.43339	3008.86	-1.3378
AACTCTTC	GAAGAGTT	-0.05761	3593.79	-0.688
AACTCTTG	CAAGAGTT	-0.07919	3976.63	-0.3177
AACTGAAA	TTTCAGTT	0.07641	4414.62	0.0646
AACTGAAC	GTTCAGTT	-0.14213	4058.48	-0.2431
AACTGAAG	CTTCAGTT	-0.10401	3702.8	-0.5787
AACTGAAT	ATTCAGTT	-0.24612	3760.21	-0.5224
AACTGACA	TGTCAGTT	0.31985	11483.3	3.5617
AACTGACC	GGTCAGTT	-0.18455	3782.3	-0.501
AACTGACG	CGTCAGTT	0.11956	6781.36	1.6349
AACTGACT	AGTCAGTT	-0.11006	3835.81	-0.4496
AACTGAGA	TCTCAGTT	0.12504	6700.45	1.591
AACTGAGC	GCTCAGTT	-0.207	3979.81	-0.3147
AACTGAGG	CCTCAGTT	0.06697	5167.9	0.6409
AACTGAGT	ACTCAGTT	-0.11318	3649.49	-0.6317
AACTGATA	TATCAGTT	0.16702	6336.76	1.3868
AACTGATC	GATCAGTT	-0.05297	4228.38	-0.0931
AACTGATG	CATCAGTT	0.07984	5177.76	0.6479
AACTGATT	AATCAGTT	-0.24065	3196.83	-1.1162
AACTGCAA	TTGCAGTT	-0.12279	4880.71	0.4317
AACTGCAC	GTGCAGTT	-0.05757	4786.92	0.3608
AACTGCAG	CTGCAGTT	-0.10404	4377.59	0.0338
AACTGCAT	ATGCAGTT	-0.13982	3776.95	-0.5061
AACTGCCA	TGGCAGTT	0.09821	5908.23	1.1307
AACTGCCC	GGGCAGTT	-0.11659	4040.01	-0.2598
AACTGCCG	CGGCAGTT	-0.01346	5406.44	0.806
AACTGCCT	AGGCAGTT	0.07249	3597.27	-0.6844
AACTGCGA	TCGCAGTT	0.35099	13302.4	4.0997
AACTGCGC	GCGCAGTT	-0.13386	4385.62	0.0405
AACTGCGG	CCGCAGTT	-0.10594	4751.91	0.3339
AACTGCGT	ACGCAGTT	-0.09108	3965	-0.3284
AACTGCTA	TAGCAGTT	0.08788	5794.79	1.0597
AACTGCTC	GAGCAGTT	0.02327	4556.77	0.1805
AACTGCTG	CAGCAGTT	0.14327	5131.95	0.6154
AACTGCTT	AAGCAGTT	0.00277	4897.72	0.4445
AACTGGAA	TTCCAGTT	-0.29777	2847.7	-1.5392
AACTGGAC	GTCCAGTT	0.05472	4750.63	0.3329
AACTGGAG	CTCCAGTT	-0.04585	4127.27	-0.1817
AACTGGAT	ATCCAGTT	0.06066	3406.84	-0.8834
AACTGGCA	TGCCAGTT	0.22902	5254.6	0.7018
AACTGGCC	GGCCAGTT	0.0849	5471.97	0.85
AACTGGCG	CGCCAGTT	0.12457	4991.05	0.5135
AACTGGCT	AGCCAGTT	-0.22951	3167.76	-1.1496
AACTGGGA	TCCCAGTT	-0.14445	3533.02	-0.7504
AACTGGGC	GCCCAGTT	-0.11514	3621.17	-0.6602
AACTGGGG	CCCCAGTT	-0.23097	3973.68	-0.3204
AACTGGGT	ACCCAGTT	-0.06703	3963.71	-0.3296
AACTGGTA	TACCAGTT	-0.08026	4523.47	0.1537
AACTGGTC	GACCAGTT	-0.24268	4035.6	-0.2638
AACTGGTG	CACCAGTT	0.17357	7856.82	2.1734
AACTGTAA	TTACAGTT	0.10679	6977.63	1.7392
AACTGTAC	GTACAGTT	-0.05434	3376.4	-0.9162
AACTGTAG	CTACAGTT	0.00166	4539.82	0.1669
AACTGTAT	ATACAGTT	-0.14184	3823.66	-0.4612
AACTGTCA	TGACAGTT	0.28358	13089.9	4.0408
AACTGTCC	GGACAGTT	-0.0979	3952.3	-0.3401
AACTGTCG	CGACAGTT	0.23159	8083.57	2.2775
AACTGTCT	AGACAGTT	0.09754	5096.53	0.59
AACTGTGA	TCACAGTT	0.38354	20478.9	5.678
AACTGTGC	GCACAGTT	-0.00791	5432.98	0.8239
AACTGTGG	CCACAGTT	0.12904	6664.09	1.5711
AACTGTGT	ACACAGTT	0.19357	7596.69	2.0502
AACTGTTA	TAACAGTT	0.30503	11856.1	3.6786
AACTGTTC	GAACAGTT	0.01292	4297.32	-0.0339
AACTGTTG	CAACAGTT	0.25294	9408.64	2.8328
AACTTAAA	TTTAAGTT	-0.06027	4041.43	-0.2585
AACTTAAC	GTTAAGTT	0.09027	5262.6	0.7073
AACTTAAG	CTTAAGTT	-0.00105	4372.83	0.0298
AACTTAAT	ATTAAGTT	-0.04945	4031.18	-0.2678
AACTTACA	TGTAAGTT	0.13514	4951.7	0.4846
AACTTACC	GGTAAGTT	-0.02306	3932.21	-0.3588
AACTTACG	CGTAAGTT	-0.09395	4175.92	-0.1388
AACTTACT	AGTAAGTT	-0.07474	4064.33	-0.2379
AACTTAGA	TCTAAGTT	-0.11738	4092.53	-0.2126
AACTTAGC	GCTAAGTT	0.08891	4563.59	0.186
AACTTAGG	CCTAAGTT	-0.23408	3595.4	-0.6863
AACTTAGT	ACTAAGTT	-0.01267	3418.49	-0.8709
AACTTATA	TATAAGTT	-0.23848	3301.1	-0.9988
AACTTATC	GATAAGTT	0.00135	5403.86	0.8042
AACTTATG	CATAAGTT	-0.23882	3666.1	-0.6151
AACTTATT	AATAAGTT	-0.16439	3959.19	-0.3337
AACTTCAA	TTGAAGTT	-0.02888	4618.86	0.23
AACTTCAC	GTGAAGTT	0.12182	5418.47	0.8141
AACTTCAG	CTGAAGTT	-0.21413	3083.89	-1.2477
AACTTCAT	ATGAAGTT	-0.03944	4615.16	0.2271
AACTTCCA	TGGAAGTT	-0.06939	4203.13	-0.115
AACTTCCC	GGGAAGTT	-0.04654	3653.2	-0.628
AACTTCCG	CGGAAGTT	-0.24696	3539.27	-0.7439
AACTTCCT	AGGAAGTT	-0.099	4218.37	-0.1018
AACTTCGA	TCGAAGTT	0.03962	5262.36	0.7072
AACTTCGC	GCGAAGTT	0.12372	6301.55	1.3664
AACTTCGG	CCGAAGTT	-0.15525	3499.43	-0.7853
AACTTCGT	ACGAAGTT	-0.10642	5054.96	0.5601
AACTTCTA	TAGAAGTT	-0.10211	3986.2	-0.3089
AACTTCTC	GAGAAGTT	-0.0688	4695.97	0.2906
AACTTCTG	CAGAAGTT	0.06673	5365.22	0.778
AACTTCTT	AAGAAGTT	-0.03265	3989.78	-0.3056
AACTTGAA	TTCAAGTT	-0.12022	4309.82	-0.0233
AACTTGAC	GTCAAGTT	0.18262	6071.92	1.2306
AACTTGAG	CTCAAGTT	0.10333	6050.97	1.218
AACTTGAT	ATCAAGTT	-0.20771	3526.78	-0.7568
AACTTGCA	TGCAAGTT	0.09983	5794.76	1.0597
AACTTGCC	GGCAAGTT	0.16674	7785.83	2.1402
AACTTGCG	CGCAAGTT	0.19125	5712.63	1.0075
AACTTGCT	AGCAAGTT	-0.00044	4593.4	0.2098
AACTTGGA	TCCAAGTT	-0.14657	4186.4	-0.1296
[truncated: 30,897 more rows]

## Sheet: SpTbr Dataset 2 8-mers
8-mer	8-mer	E-score	Median	Z-score
AAAAAAAA	TTTTTTTT	0.06786	11567.9	0.856
AAAAAAAC	GTTTTTTT	-0.14347	7759.15	-1.1383
AAAAAAAG	CTTTTTTT	-0.09987	8121.77	-0.9102
AAAAAAAT	ATTTTTTT	0.00471	10381	0.3154
AAAAAACA	TGTTTTTT	-0.17012	8448.73	-0.7131
AAAAAACC	GGTTTTTT	-0.10276	7679.21	-1.19
AAAAAACG	CGTTTTTT	-0.0601	9412.75	-0.1736
AAAAAACT	AGTTTTTT	-0.20111	8446.21	-0.7146
AAAAAAGA	TCTTTTTT	-0.14192	8783.72	-0.5189
AAAAAAGC	GCTTTTTT	-0.15735	8206.07	-0.8586
AAAAAAGG	CCTTTTTT	-0.08085	7180.04	-1.5256
AAAAAAGT	ACTTTTTT	-0.15133	7281.26	-1.4557
AAAAAATA	TATTTTTT	-0.05671	9191.77	-0.2922
AAAAAATC	GATTTTTT	0.06984	10102.7	0.1797
AAAAAATG	CATTTTTT	-0.22744	9048.79	-0.3705
AAAAAATT	AATTTTTT	-0.31057	7779.56	-1.1251
AAAAACAA	TTGTTTTT	-0.13046	9176.14	-0.3007
AAAAACAC	GTGTTTTT	0.23379	15365.5	2.2736
AAAAACAG	CTGTTTTT	-0.19988	7921.14	-1.0351
AAAAACAT	ATGTTTTT	-0.23309	8448.73	-0.7131
AAAAACCA	TGGTTTTT	-0.04448	9196.62	-0.2895
AAAAACCC	GGGTTTTT	-0.10608	8674.42	-0.5815
AAAAACCG	CGGTTTTT	-0.16182	9433.94	-0.1623
AAAAACCT	AGGTTTTT	-0.07907	8204.02	-0.8599
AAAAACGA	TCGTTTTT	-0.18003	9432.64	-0.163
AAAAACGC	GCGTTTTT	-0.01578	9520.27	-0.1168
AAAAACGG	CCGTTTTT	-0.05126	10442.2	0.3447
AAAAACGT	ACGTTTTT	-0.01213	9941.77	0.0995
AAAAACTA	TAGTTTTT	-0.06899	9245.51	-0.2631
AAAAACTC	GAGTTTTT	-0.10297	8812.81	-0.5024
AAAAACTG	CAGTTTTT	-0.10586	10158	0.2069
AAAAACTT	AAGTTTTT	-0.19468	7272.15	-1.4619
AAAAAGAA	TTCTTTTT	-0.17663	7074.43	-1.5996
AAAAAGAC	GTCTTTTT	-0.03218	8465.22	-0.7034
AAAAAGAG	CTCTTTTT	-0.27348	8019.38	-0.9735
AAAAAGAT	ATCTTTTT	-0.30329	8251.16	-0.8313
AAAAAGCA	TGCTTTTT	0.12786	9753.32	0.0039
AAAAAGCC	GGCTTTTT	-0.18724	8788.7	-0.5161
AAAAAGCG	CGCTTTTT	-0.16976	8382.44	-0.7524
AAAAAGCT	AGCTTTTT	-0.27439	6647.92	-1.9101
AAAAAGGA	TCCTTTTT	-0.06526	8309.4	-0.7961
AAAAAGGC	GCCTTTTT	0.04267	9611.16	-0.0694
AAAAAGGG	CCCTTTTT	-0.31975	6173.52	-2.2798
AAAAAGGT	ACCTTTTT	-0.0087	8233.19	-0.8421
AAAAAGTA	TACTTTTT	-0.00768	8879.87	-0.4646
AAAAAGTC	GACTTTTT	-0.11474	7093.86	-1.5859
AAAAAGTG	CACTTTTT	0.16069	12007.8	1.0423
AAAAAGTT	AACTTTTT	0.07322	10201.9	0.2285
AAAAATAA	TTATTTTT	-0.17834	8905.07	-0.4504
AAAAATAC	GTATTTTT	-0.08916	9612.3	-0.0688
AAAAATAG	CTATTTTT	-0.10042	8223.8	-0.8478
AAAAATAT	ATATTTTT	-0.12224	7843.73	-1.0841
AAAAATCA	TGATTTTT	0.02773	8953.55	-0.4233
AAAAATCC	GGATTTTT	-0.13139	9035.07	-0.378
AAAAATCG	CGATTTTT	-0.00766	9373.71	-0.1943
AAAAATCT	AGATTTTT	-0.03414	8025.82	-0.9695
AAAAATGA	TCATTTTT	-0.17892	9048.79	-0.3705
AAAAATGC	GCATTTTT	-0.21565	7642.66	-1.2138
AAAAATGG	CCATTTTT	-0.34008	7741.34	-1.1497
AAAAATGT	ACATTTTT	0.02218	9667.47	-0.0402
AAAAATTA	TAATTTTT	-0.05869	9303.32	-0.2319
AAAAATTC	GAATTTTT	-0.19354	7740.48	-1.1503
AAAAATTG	CAATTTTT	-0.13878	8011.39	-0.9785
AAAAATTT	AAATTTTT	-0.35487	7587.11	-1.2502
AAAACAAA	TTTGTTTT	-0.2001	8408.41	-0.737
AAAACAAC	GTTGTTTT	0.10633	12618.8	1.2902
AAAACAAG	CTTGTTTT	-0.21272	9038.82	-0.376
AAAACAAT	ATTGTTTT	-0.0919	7788.58	-1.1194
AAAACACA	TGTGTTTT	0.04911	10695.5	0.4644
AAAACACC	GGTGTTTT	0.28473	15444.4	2.2992
AAAACACG	CGTGTTTT	0.16345	12361.7	1.1874
AAAACACT	AGTGTTTT	0.13371	12114.6	1.0866
AAAACAGA	TCTGTTTT	-0.2272	7741.2	-1.1498
AAAACAGC	GCTGTTTT	0.12311	11578.4	0.8605
AAAACAGG	CCTGTTTT	-0.07625	9398.37	-0.1812
AAAACAGT	ACTGTTTT	-0.0878	9239.97	-0.2661
AAAACATA	TATGTTTT	-0.15166	9244.67	-0.2635
AAAACATC	GATGTTTT	-0.12009	9047.07	-0.3714
AAAACATG	CATGTTTT	-0.05842	9915.55	0.0863
AAAACATT	AATGTTTT	-0.17119	8915.98	-0.4443
AAAACCAA	TTGGTTTT	-0.36191	7742.62	-1.1489
AAAACCAC	GTGGTTTT	0.00604	9718.27	-0.014
AAAACCAG	CTGGTTTT	0.05612	10410.3	0.3295
AAAACCAT	ATGGTTTT	-0.07478	9941.51	0.0994
AAAACCCA	TGGGTTTT	-0.11098	9490.82	-0.1323
AAAACCCC	GGGGTTTT	-0.15815	8571.87	-0.6408
AAAACCCG	CGGGTTTT	0.04069	12189	1.1171
AAAACCCT	AGGGTTTT	-0.30559	7572.38	-1.2599
AAAACCGA	TCGGTTTT	-0.11173	9409.19	-0.1754
AAAACCGC	GCGGTTTT	-0.02163	8934.58	-0.4339
AAAACCGG	CCGGTTTT	-0.18859	8349.08	-0.7723
AAAACCGT	ACGGTTTT	0.03449	11803.4	0.9566
AAAACCTA	TAGGTTTT	-0.10538	8698.67	-0.5675
AAAACCTC	GAGGTTTT	-0.2045	8429.07	-0.7247
AAAACCTG	CAGGTTTT	0.06902	10955.1	0.5842
AAAACCTT	AAGGTTTT	-0.15117	8293.15	-0.8059
AAAACGAA	TTCGTTTT	-0.26717	8465.81	-0.703
AAAACGAC	GTCGTTTT	-0.00425	10653.8	0.4449
AAAACGAG	CTCGTTTT	-0.21262	8635.86	-0.6037
AAAACGAT	ATCGTTTT	-0.02903	8985.59	-0.4055
AAAACGCA	TGCGTTTT	-0.20944	8971.03	-0.4136
AAAACGCC	GGCGTTTT	0.0967	12220.2	1.1299
AAAACGCG	CGCGTTTT	0.09169	11099.1	0.6494
AAAACGCT	AGCGTTTT	-0.18343	8633.77	-0.6049
AAAACGGA	TCCGTTTT	0.02404	9165.88	-0.3063
AAAACGGC	GCCGTTTT	-0.07492	8523.7	-0.669
AAAACGGG	CCCGTTTT	-0.2028	9377.42	-0.1923
AAAACGGT	ACCGTTTT	-0.14787	9921.43	0.0893
AAAACGTA	TACGTTTT	-0.10329	7973.51	-1.0022
AAAACGTC	GACGTTTT	-0.10667	7677.13	-1.1913
AAAACGTG	CACGTTTT	0.22825	14900.4	2.1201
AAAACGTT	AACGTTTT	-0.1311	9086.71	-0.3496
AAAACTAA	TTAGTTTT	-0.07528	8608.27	-0.6197
AAAACTAC	GTAGTTTT	0.03573	10200	0.2276
AAAACTAG	CTAGTTTT	-0.22568	8236.74	-0.84
AAAACTAT	ATAGTTTT	-0.04727	9320.6	-0.2227
AAAACTCA	TGAGTTTT	-0.1094	6509.6	-2.0151
AAAACTCC	GGAGTTTT	-0.19387	7387.31	-1.3835
AAAACTCG	CGAGTTTT	-0.06906	10424	0.336
AAAACTCT	AGAGTTTT	-0.09897	8748.59	-0.5389
AAAACTGA	TCAGTTTT	-0.30183	9499.75	-0.1276
AAAACTGC	GCAGTTTT	0.11381	10240.4	0.2473
AAAACTGG	CCAGTTTT	0.01804	9850.41	0.0534
AAAACTGT	ACAGTTTT	0.08159	13361.4	1.5757
AAAACTTA	TAAGTTTT	-0.01566	9457.89	-0.1497
AAAACTTC	GAAGTTTT	-0.07939	8648.82	-0.5962
AAAACTTG	CAAGTTTT	-0.1811	8637.59	-0.6027
AAAACTTT	AAAGTTTT	0.12968	10555.8	0.3988
AAAAGAAA	TTTCTTTT	-0.15365	9031.76	-0.3799
AAAAGAAC	GTTCTTTT	-0.16029	9350.9	-0.2065
AAAAGAAG	CTTCTTTT	-0.19651	6101.31	-2.3386
AAAAGAAT	ATTCTTTT	-0.04674	8630.41	-0.6069
AAAAGACA	TGTCTTTT	-0.00485	10794.4	0.5104
AAAAGACC	GGTCTTTT	-0.24806	7550.71	-1.2742
AAAAGACG	CGTCTTTT	-0.15247	9065.25	-0.3614
AAAAGACT	AGTCTTTT	-0.14832	6417.2	-2.0865
AAAAGAGA	TCTCTTTT	0.02974	10133.1	0.1947
AAAAGAGC	GCTCTTTT	-0.12902	7802.49	-1.1104
AAAAGAGG	CCTCTTTT	-0.12588	8563.74	-0.6456
AAAAGAGT	ACTCTTTT	-0.19101	9751.77	0.0031
AAAAGATA	TATCTTTT	-0.07572	8458.96	-0.7071
AAAAGATC	GATCTTTT	-0.28211	7663.59	-1.2001
AAAAGATG	CATCTTTT	-0.24681	8380.56	-0.7536
AAAAGATT	AATCTTTT	-0.21723	7792.36	-1.1169
AAAAGCAA	TTGCTTTT	-0.12162	9070.57	-0.3585
AAAAGCAC	GTGCTTTT	0.02993	11145	0.67
AAAAGCAG	CTGCTTTT	-0.03201	10272	0.2627
AAAAGCAT	ATGCTTTT	-0.20058	7458.32	-1.3357
AAAAGCCA	TGGCTTTT	-0.12542	8927.45	-0.4379
AAAAGCCC	GGGCTTTT	-0.31676	8000.18	-0.9855
AAAAGCCG	CGGCTTTT	-0.00836	8957.18	-0.4213
AAAAGCCT	AGGCTTTT	-0.05897	9306.99	-0.23
AAAAGCGA	TCGCTTTT	-0.12647	8261.83	-0.8248
AAAAGCGC	GCGCTTTT	0.19108	12322.8	1.1716
AAAAGCGG	CCGCTTTT	-0.30194	8698.34	-0.5677
AAAAGCGT	ACGCTTTT	0.19057	12129.9	1.0928
AAAAGCTA	TAGCTTTT	-0.17179	8372.94	-0.7581
AAAAGCTC	GAGCTTTT	-0.10845	7820.54	-1.0989
AAAAGCTG	CAGCTTTT	-0.08708	9473.02	-0.1417
AAAAGCTT	AAGCTTTT	-0.20615	8263.6	-0.8237
AAAAGGAA	TTCCTTTT	0.00861	8673.23	-0.5821
AAAAGGAC	GTCCTTTT	0.00531	11295.5	0.737
AAAAGGAG	CTCCTTTT	0.07279	11867.6	0.9837
AAAAGGAT	ATCCTTTT	-0.15945	8480.43	-0.6944
AAAAGGCA	TGCCTTTT	0.01711	10588.7	0.4143
AAAAGGCC	GGCCTTTT	-0.10699	8763.96	-0.5302
AAAAGGCG	CGCCTTTT	0.13093	13746.8	1.7177
AAAAGGCT	AGCCTTTT	-0.13979	8860.1	-0.4757
AAAAGGGA	TCCCTTTT	-0.33104	6629.74	-1.9238
AAAAGGGC	GCCCTTTT	-0.04366	10327.4	0.2895
AAAAGGGG	CCCCTTTT	-0.23266	6933.58	-1.7
AAAAGGGT	ACCCTTTT	-0.22639	8144.57	-0.8962
AAAAGGTA	TACCTTTT	-0.21538	8042.91	-0.9589
AAAAGGTC	GACCTTTT	-0.01951	9163.23	-0.3077
AAAAGGTG	CACCTTTT	0.40345	25700.4	4.8422
AAAAGGTT	AACCTTTT	-0.14931	9964.23	0.1108
AAAAGTAA	TTACTTTT	-0.14563	8714.97	-0.5582
AAAAGTAC	GTACTTTT	-0.29227	7120.7	-1.567
AAAAGTAG	CTACTTTT	-0.26785	8013.14	-0.9774
AAAAGTAT	ATACTTTT	-0.11429	10350.6	0.3007
AAAAGTCA	TGACTTTT	-0.06987	8835.05	-0.4898
AAAAGTCC	GGACTTTT	-0.20407	7186.84	-1.5209
AAAAGTCG	CGACTTTT	0.08112	10103.6	0.1801
AAAAGTCT	AGACTTTT	-0.17066	7564.77	-1.265
AAAAGTGA	TCACTTTT	0.11953	12245.4	1.1402
AAAAGTGC	GCACTTTT	0.23783	15699.7	2.381
AAAAGTGG	CCACTTTT	0.0424	10728	0.4796
AAAAGTGT	ACACTTTT	0.3788	22798.5	4.2439
AAAAGTTA	TAACTTTT	0.02894	9902.89	0.0799
AAAAGTTC	GAACTTTT	-0.0971	8531.3	-0.6645
AAAAGTTG	CAACTTTT	0.07064	9928.2	0.0927
AAAAGTTT	AAACTTTT	-0.00927	8460.31	-0.7063
AAAATAAA	TTTATTTT	-0.27857	7237.34	-1.4859
AAAATAAC	GTTATTTT	-0.02109	10693.7	0.4636
AAAATAAG	CTTATTTT	-0.18269	8696.4	-0.5688
AAAATAAT	ATTATTTT	-0.21493	8027.91	-0.9682
AAAATACA	TGTATTTT	-0.09898	10592.6	0.4161
AAAATACC	GGTATTTT	-0.20591	8402.02	-0.7408
AAAATACG	CGTATTTT	-0.06843	8754.17	-0.5358
AAAATACT	AGTATTTT	-0.06666	8580.55	-0.6358
AAAATAGA	TCTATTTT	-0.37796	7814.75	-1.1026
AAAATAGC	GCTATTTT	0.1386	10971.1	0.5914
AAAATAGG	CCTATTTT	0.02369	9232.46	-0.2701
AAAATAGT	ACTATTTT	-0.1802	9415.36	-0.1722
AAAATATA	TATATTTT	-0.31904	7441.3	-1.3471
AAAATATC	GATATTTT	0.05697	10836.3	0.5297
AAAATATG	CATATTTT	-0.28247	7855.88	-1.0764
AAAATATT	AATATTTT	-0.15082	7734.15	-1.1544
AAAATCAA	TTGATTTT	-0.11219	8611.26	-0.618
AAAATCAC	GTGATTTT	0.19352	14858.3	2.106
AAAATCAG	CTGATTTT	-0.22157	7902.7	-1.0467
AAAATCAT	ATGATTTT	-0.08125	8657.5	-0.5912
AAAATCCA	TGGATTTT	-0.27507	8316.29	-0.792
AAAATCCC	GGGATTTT	-0.29024	8239.02	-0.8386
AAAATCCG	CGGATTTT	0.03379	9905.78	0.0814
AAAATCCT	AGGATTTT	-0.26184	8541.91	-0.6583
AAAATCGA	TCGATTTT	-0.07705	9995.2	0.1263
AAAATCGC	GCGATTTT	0.17605	13714	1.7058
AAAATCGG	CCGATTTT	-0.21476	8845.81	-0.4838
AAAATCGT	ACGATTTT	0.12684	11998.2	1.0383
AAAATCTA	TAGATTTT	0.07667	10043.6	0.1504
AAAATCTC	GAGATTTT	0.01877	8432.32	-0.7228
AAAATCTG	CAGATTTT	-0.03237	8765.66	-0.5292
AAAATCTT	AAGATTTT	-0.34137	6463.17	-2.0508
AAAATGAA	TTCATTTT	-0.12101	8006.92	-0.9813
AAAATGAC	GTCATTTT	0.04258	12005.5	1.0414
AAAATGAG	CTCATTTT	-0.11767	9479.23	-0.1384
AAAATGAT	ATCATTTT	-0.11862	9719.15	-0.0136
AAAATGCA	TGCATTTT	-0.12215	9468.74	-0.1439
AAAATGCC	GGCATTTT	-0.21908	9111.7	-0.3359
AAAATGCG	CGCATTTT	0.00398	9203.97	-0.2856
AAAATGCT	AGCATTTT	-0.28297	6744.58	-1.838
AAAATGGA	TCCATTTT	-0.18313	8291.34	-0.807
AAAATGGC	GCCATTTT	-0.22145	8446.72	-0.7143
AAAATGGG	CCCATTTT	-0.20677	8225.83	-0.8466
AAAATGGT	ACCATTTT	-0.08624	9636.15	-0.0564
AAAATGTA	TACATTTT	0.03739	9833.84	0.045
AAAATGTC	GACATTTT	-0.02716	9710.18	-0.0182
AAAATGTG	CACATTTT	0.2825	14019.2	1.8157
AAAATGTT	AACATTTT	-0.2773	8640.26	-0.6012
AAAATTAA	TTAATTTT	-0.10928	9386.03	-0.1877
AAAATTAC	GTAATTTT	0.0397	10585.1	0.4126
AAAATTAG	CTAATTTT	0.15462	10491.6	0.3683
AAAATTAT	ATAATTTT	-0.04973	9220.61	-0.2765
AAAATTCA	TGAATTTT	-0.01518	9819.89	0.0379
AAAATTCC	GGAATTTT	-0.19112	8204.05	-0.8599
AAAATTCG	CGAATTTT	-0.22674	9137.5	-0.3218
AAAATTCT	AGAATTTT	-0.06989	9318.86	-0.2236
AAAATTGA	TCAATTTT	-0.02838	9696.33	-0.0253
AAAATTGC	GCAATTTT	-0.07017	9205.87	-0.2845
AAAATTGG	CCAATTTT	-0.28427	6615.24	-1.9347
AAAATTGT	ACAATTTT	-0.01764	10908.4	0.5628
AAAATTTA	TAAATTTT	-0.25822	8136.59	-0.9011
AAAATTTC	GAAATTTT	-0.25074	7740.57	-1.1502
AAAATTTG	CAAATTTT	-0.16498	8236.93	-0.8399
AAAATTTT	AAAATTTT	-0.24755	7708.34	-1.1711
AAACAAAA	TTTTGTTT	-0.23014	8432.92	-0.7225
AAACAAAC	GTTTGTTT	-0.19621	8686.97	-0.5742
AAACAAAG	CTTTGTTT	0.06343	10950.4	0.582
AAACAAAT	ATTTGTTT	0.02371	10701.6	0.4673
AAACAACA	TGTTGTTT	0.1798	13448.2	1.608
AAACAACC	GGTTGTTT	-0.00183	10559.7	0.4006
AAACAACG	CGTTGTTT	0.01022	11082.3	0.6418
AAACAACT	AGTTGTTT	0.01381	12079.4	1.072
AAACAAGA	TCTTGTTT	-0.08146	8909.77	-0.4478
AAACAAGC	GCTTGTTT	-0.06387	9941.52	0.0994
AAACAAGG	CCTTGTTT	-0.12189	9607.42	-0.0713
AAACAAGT	ACTTGTTT	-0.12379	9366.15	-0.1983
AAACAATA	TATTGTTT	-0.00312	9794.66	0.0251
AAACAATC	GATTGTTT	-0.11483	10231.5	0.2429
AAACAATG	CATTGTTT	0.07737	11956.1	1.0208
AAACAATT	AATTGTTT	-0.12877	9335.7	-0.2146
AAACACAA	TTGTGTTT	0.02308	11885.7	0.9913
AAACACAC	GTGTGTTT	0.22222	14934.3	2.1314
AAACACAG	CTGTGTTT	-0.05698	9686.99	-0.0301
AAACACAT	ATGTGTTT	0.22954	16474.2	2.6215
AAACACCA	TGGTGTTT	0.21868	15713.8	2.3855
AAACACCC	GGGTGTTT	0.17205	14830.6	2.0967
AAACACCG	CGGTGTTT	0.15035	12574.7	1.2727
AAACACCT	AGGTGTTT	0.43198	43021	7.4147
AAACACGA	TCGTGTTT	0.12927	9701.85	-0.0225
AAACACGC	GCGTGTTT	0.155	14865.7	2.1085
AAACACGG	CCGTGTTT	-0.06464	10129.2	0.1928
AAACACGT	ACGTGTTT	0.2131	14300.8	1.915
AAACACTA	TAGTGTTT	0.05935	12181	1.1138
AAACACTC	GAGTGTTT	0.14666	12157.8	1.1043
AAACACTG	CAGTGTTT	0.02946	9908.3	0.0827
AAACACTT	AAGTGTTT	0.30711	18088.1	3.0882
AAACAGAA	TTCTGTTT	-0.05854	9302.61	-0.2323
AAACAGAC	GTCTGTTT	-0.14916	10022.2	0.1397
AAACAGAG	CTCTGTTT	-0.06682	10959.7	0.5863
AAACAGAT	ATCTGTTT	-0.1289	8386.25	-0.7502
AAACAGCA	TGCTGTTT	0.0258	11130.8	0.6636
AAACAGCC	GGCTGTTT	0.0769	10560.8	0.4011
AAACAGCG	CGCTGTTT	0.12071	10764.9	0.4967
AAACAGCT	AGCTGTTT	0.07085	9203.79	-0.2857
AAACAGGA	TCCTGTTT	-0.24567	7882.83	-1.0593
AAACAGGC	GCCTGTTT	-0.10234	8451.05	-0.7117
AAACAGGG	CCCTGTTT	-0.11642	8364.48	-0.7631
AAACAGGT	ACCTGTTT	0.06035	10990.6	0.6003
AAACAGTA	TACTGTTT	-0.11447	9010.38	-0.3917
AAACAGTC	GACTGTTT	0.03452	12725.5	1.3322
AAACAGTG	CACTGTTT	-0.03792	9801.09	0.0283
AAACAGTT	AACTGTTT	0.15729	13212.2	1.5196
AAACATAA	TTATGTTT	-0.04421	9332	-0.2166
AAACATAC	GTATGTTT	-0.22803	8329.59	-0.784
AAACATAG	CTATGTTT	-0.13977	7491.34	-1.3137
AAACATAT	ATATGTTT	-0.02846	8354.37	-0.7692
AAACATCA	TGATGTTT	-0.00092	11427.9	0.7952
AAACATCC	GGATGTTT	-0.07389	9991.14	0.1242
AAACATCG	CGATGTTT	-0.07265	8339.8	-0.7779
AAACATCT	AGATGTTT	-0.20285	9569.99	-0.0908
AAACATGA	TCATGTTT	-0.04794	10452.9	0.3498
AAACATGC	GCATGTTT	-0.07336	10411.5	0.33
AAACATGG	CCATGTTT	-0.1817	7794.03	-1.1159
AAACATGT	ACATGTTT	-0.06822	11619.4	0.8781
AAACATTA	TAATGTTT	-0.22318	8923.34	-0.4402
AAACATTC	GAATGTTT	-0.01074	10336.8	0.2941
AAACATTG	CAATGTTT	-0.01192	9364.67	-0.1991
AAACATTT	AAATGTTT	-0.28473	7845.27	-1.0831
AAACCAAA	TTTGGTTT	-0.19432	7978.55	-0.999
AAACCAAC	GTTGGTTT	-0.14175	8918.8	-0.4427
AAACCAAG	CTTGGTTT	-0.04768	8593.15	-0.6285
AAACCAAT	ATTGGTTT	-0.20711	8183.94	-0.8721
AAACCACA	TGTGGTTT	0.12451	10981.3	0.5961
AAACCACC	GGTGGTTT	-0.11114	9398.24	-0.1813
AAACCACG	CGTGGTTT	0.06279	11387.6	0.7775
AAACCACT	AGTGGTTT	-0.24722	7965.9	-1.0069
AAACCAGA	TCTGGTTT	-0.19364	9375.17	-0.1935
AAACCAGC	GCTGGTTT	-0.10177	10378.2	0.314
AAACCAGG	CCTGGTTT	0.00087	8988.4	-0.4039
AAACCAGT	ACTGGTTT	-0.18745	8164.91	-0.8837
AAACCATA	TATGGTTT	-0.08742	9996.54	0.1269
AAACCATC	GATGGTTT	-0.09184	8562.59	-0.6463
AAACCATG	CATGGTTT	-0.07575	9830.28	0.0432
AAACCATT	AATGGTTT	-0.1152	10453.5	0.3501
AAACCCAA	TTGGGTTT	-0.16685	8730.01	-0.5496
AAACCCAC	GTGGGTTT	-0.10206	9355.21	-0.2042
AAACCCAG	CTGGGTTT	-0.08169	9728.88	-0.0086
AAACCCAT	ATGGGTTT	-0.04853	8582.95	-0.6344
AAACCCCA	TGGGGTTT	-0.1212	8506.32	-0.6792
AAACCCCC	GGGGGTTT	-0.18295	7341.35	-1.4147
AAACCCCG	CGGGGTTT	-0.03361	10390.4	0.3199
AAACCCCT	AGGGGTTT	-0.11901	8905.03	-0.4504
AAACCCGA	TCGGGTTT	-0.05728	9899.03	0.078
AAACCCGC	GCGGGTTT	0.1049	13348.5	1.5709
AAACCCGG	CCGGGTTT	-0.18791	8488.06	-0.6899
AAACCCGT	ACGGGTTT	0.15851	13529.4	1.6381
AAACCCTA	TAGGGTTT	-0.11049	7796.99	-1.114
AAACCCTC	GAGGGTTT	-0.07373	9593.51	-0.0786
AAACCCTG	CAGGGTTT	-0.17009	8025.04	-0.97
AAACCCTT	AAGGGTTT	-0.26702	8407.54	-0.7375
AAACCGAA	TTCGGTTT	-0.14123	9199.88	-0.2878
AAACCGAC	GTCGGTTT	0.06209	11413.4	0.7888
AAACCGAG	CTCGGTTT	-0.12408	8637.33	-0.6029
AAACCGAT	ATCGGTTT	-0.1061	9493.22	-0.131
AAACCGCA	TGCGGTTT	-0.02456	10598.9	0.4191
AAACCGCC	GGCGGTTT	0.00607	10333.9	0.2926
AAACCGCG	CGCGGTTT	0.12756	13560.2	1.6494
AAACCGCT	AGCGGTTT	-0.057	8947.37	-0.4268
AAACCGGA	TCCGGTTT	-0.16903	8106.82	-0.9194
AAACCGGC	GCCGGTTT	-0.08066	8936.82	-0.4326
AAACCGGG	CCCGGTTT	-0.12013	8330.31	-0.7836
AAACCGGT	ACCGGTTT	-0.08165	8549.93	-0.6536
AAACCGTA	TACGGTTT	-0.0147	10843.3	0.5329
AAACCGTC	GACGGTTT	0.1052	12805.5	1.3635
AAACCGTG	CACGGTTT	0.1395	15033.1	2.1644
AAACCGTT	AACGGTTT	0.00253	10577.2	0.4089
AAACCTAA	TTAGGTTT	-0.07725	9440.93	-0.1586
AAACCTAC	GTAGGTTT	-0.15365	8030.07	-0.9669
AAACCTAG	CTAGGTTT	0.07834	9352.67	-0.2055
AAACCTAT	ATAGGTTT	-0.13361	8372.28	-0.7585
AAACCTCA	TGAGGTTT	-0.12571	9257.43	-0.2566
AAACCTCC	GGAGGTTT	-0.25253	7604.31	-1.2389
AAACCTCG	CGAGGTTT	-0.00562	8626.22	-0.6093
AAACCTCT	AGAGGTTT	-0.24863	7791.93	-1.1172
AAACCTGA	TCAGGTTT	0.04624	10097.8	0.1773
AAACCTGC	GCAGGTTT	-0.07496	9259.49	-0.2555
AAACCTGG	CCAGGTTT	-0.02215	9366.08	-0.1984
AAACCTGT	ACAGGTTT	-0.05569	8982.78	-0.407
AAACCTTA	TAAGGTTT	-0.03966	9764.79	0.0098
AAACCTTC	GAAGGTTT	-0.14205	9511.98	-0.1212
AAACCTTG	CAAGGTTT	-0.20202	8085.64	-0.9324
AAACCTTT	AAAGGTTT	-0.19163	8696.64	-0.5687
AAACGAAA	TTTCGTTT	-0.17893	8487.87	-0.69
AAACGAAC	GTTCGTTT	-0.02717	9443.67	-0.1572
AAACGAAG	CTTCGTTT	-0.18596	9398.93	-0.1809
AAACGAAT	ATTCGTTT	-0.00905	10655.7	0.4458
AAACGACA	TGTCGTTT	0.17454	12796	1.3598
AAACGACC	GGTCGTTT	0.06986	10544.7	0.3935
AAACGACG	CGTCGTTT	0.07176	10848.9	0.5355
AAACGACT	AGTCGTTT	0.12422	11771.9	0.9433
AAACGAGA	TCTCGTTT	-0.23405	7323.1	-1.4271
AAACGAGC	GCTCGTTT	-0.07451	9991.31	0.1243
AAACGAGG	CCTCGTTT	-0.0317	10270.5	0.2619
AAACGAGT	ACTCGTTT	0.02737	11027	0.6168
AAACGATA	TATCGTTT	-0.08326	10344	0.2975
AAACGATC	GATCGTTT	0.10714	11748.8	0.9334
AAACGATG	CATCGTTT	-0.01428	10556.8	0.3992
AAACGATT	AATCGTTT	-0.00423	9667.48	-0.0402
AAACGCAA	TTGCGTTT	-0.20137	8954.47	-0.4228
AAACGCAC	GTGCGTTT	0.16434	11926.5	1.0084
AAACGCAG	CTGCGTTT	-0.13618	10272.8	0.2631
AAACGCAT	ATGCGTTT	-0.16133	10050	0.1535
AAACGCCA	TGGCGTTT	0.11664	11057.5	0.6306
AAACGCCC	GGGCGTTT	-0.15851	8031.71	-0.9659
AAACGCCG	CGGCGTTT	0.06177	10731.2	0.4811
AAACGCCT	AGGCGTTT	0.10486	12525.5	1.2531
AAACGCGA	TCGCGTTT	0.10908	14851.8	2.1038
AAACGCGC	GCGCGTTT	0.15745	13931.7	1.7844
AAACGCGG	CCGCGTTT	-0.15642	8216.27	-0.8524
AAACGCGT	ACGCGTTT	0.06619	11164.8	0.6788
AAACGCTA	TAGCGTTT	-0.11356	10372.4	0.3112
AAACGCTC	GAGCGTTT	-0.13824	10054	0.1555
AAACGCTG	CAGCGTTT	-0.17357	8845.97	-0.4837
AAACGCTT	AAGCGTTT	-0.02817	9528.93	-0.1123
AAACGGAA	TTCCGTTT	-0.12855	9158.83	-0.3101
AAACGGAC	GTCCGTTT	-0.1624	10140.2	0.1982
AAACGGAG	CTCCGTTT	-0.10753	9062.5	-0.3629
AAACGGAT	ATCCGTTT	-0.09528	8324.67	-0.787
AAACGGCA	TGCCGTTT	-0.02292	9274.63	-0.2474
AAACGGCC	GGCCGTTT	-0.24909	7656.75	-1.2046
AAACGGCG	CGCCGTTT	0.12842	13383.9	1.5841
AAACGGCT	AGCCGTTT	-0.05463	8537.67	-0.6608
AAACGGGA	TCCCGTTT	-0.18325	9999.16	0.1282
AAACGGGC	GCCCGTTT	-0.16971	7585.08	-1.2516
AAACGGGG	CCCCGTTT	-0.10229	9002.34	-0.3962
AAACGGGT	ACCCGTTT	-0.06681	10322.2	0.287
AAACGGTA	TACCGTTT	-0.16979	9441.95	-0.1581
AAACGGTC	GACCGTTT	-0.14354	7702.52	-1.1748
AAACGGTG	CACCGTTT	0.03261	12135.8	1.0953
AAACGGTT	AACCGTTT	-0.17041	7600.08	-1.2417
AAACGTAA	TTACGTTT	-0.14379	9936.85	0.097
AAACGTAC	GTACGTTT	-0.21317	7295.76	-1.4458
AAACGTAG	CTACGTTT	-0.18224	7943.21	-1.0212
AAACGTAT	ATACGTTT	-0.06844	10217.3	0.236
AAACGTCA	TGACGTTT	-0.06285	9311	-0.2278
AAACGTCC	GGACGTTT	-0.08464	8869.25	-0.4705
AAACGTCG	CGACGTTT	-0.1066	9414.85	-0.1724
AAACGTCT	AGACGTTT	-0.28174	8880.56	-0.4642
AAACGTGA	TCACGTTT	0.16105	13956.8	1.7934
AAACGTGC	GCACGTTT	0.22752	15485.9	2.3125
AAACGTGG	CCACGTTT	0.13675	11209.6	0.6988
AAACGTGT	ACACGTTT	0.3558	22566.7	4.1928
AAACGTTA	TAACGTTT	-0.03326	11024	0.6155
AAACGTTC	GAACGTTT	-0.07672	10474	0.3599
AAACGTTG	CAACGTTT	-0.23257	8575.61	-0.6387
AAACGTTT	AAACGTTT	-0.26368	9137.96	-0.3215
AAACTAAA	TTTAGTTT	-0.15409	7720.23	-1.1634
AAACTAAC	GTTAGTTT	0.18315	14297.9	1.914
AAACTAAG	CTTAGTTT	-0.16536	6724.19	-1.8531
AAACTAAT	ATTAGTTT	-0.25065	7643.82	-1.213
AAACTACA	TGTAGTTT	-0.08421	9104.92	-0.3396
AAACTACC	GGTAGTTT	-0.28234	8002.49	-0.9841
AAACTACG	CGTAGTTT	-0.01065	11500.8	0.8269
AAACTACT	AGTAGTTT	0.12899	11379.4	0.7739
AAACTAGA	TCTAGTTT	-0.27214	7150.21	-1.5464
AAACTAGC	GCTAGTTT	-0.19521	9477.47	-0.1393
AAACTAGG	CCTAGTTT	-0.13129	9236.29	-0.2681
AAACTAGT	ACTAGTTT	-0.20964	8604.8	-0.6217
AAACTATA	TATAGTTT	0.05295	10710.5	0.4714
AAACTATC	GATAGTTT	-0.2176	8301.74	-0.8007
AAACTATG	CATAGTTT	-0.16499	8192.42	-0.8669
AAACTATT	AATAGTTT	-0.07835	8872.16	-0.4689
AAACTCAA	TTGAGTTT	-0.01476	9991.69	0.1245
AAACTCAC	GTGAGTTT	0.05615	12351.9	1.1834
AAACTCAG	CTGAGTTT	-0.31342	6884.1	-1.7358
AAACTCAT	ATGAGTTT	0.00953	11329.4	0.7519
AAACTCCA	TGGAGTTT	0.05697	7317.32	-1.431
AAACTCCC	GGGAGTTT	-0.0788	8591.83	-0.6292
AAACTCCG	CGGAGTTT	-0.03561	8813.75	-0.5019
AAACTCCT	AGGAGTTT	-0.15859	8112.36	-0.916
AAACTCGA	TCGAGTTT	0.13491	12083.2	1.0736
AAACTCGC	GCGAGTTT	0.16259	13008.4	1.442
AAACTCGG	CCGAGTTT	-0.25668	8189.14	-0.8689
AAACTCGT	ACGAGTTT	-0.01548	10424	0.336
AAACTCTA	TAGAGTTT	-0.02395	8748.59	-0.5389
AAACTCTC	GAGAGTTT	-0.1138	9943.79	0.1005
AAACTCTG	CAGAGTTT	-0.0379	9067.75	-0.36
AAACTCTT	AAGAGTTT	-0.17318	7688.17	-1.1842
AAACTGAA	TTCAGTTT	-0.27349	7621.47	-1.2277
AAACTGAC	GTCAGTTT	-0.08073	11622.1	0.8793
AAACTGAG	CTCAGTTT	-0.11306	9028.04	-0.3819
AAACTGAT	ATCAGTTT	0.00907	10229.7	0.2421
AAACTGCA	TGCAGTTT	-0.04509	10170	0.2128
AAACTGCC	GGCAGTTT	0.00343	9725.43	-0.0104
AAACTGCG	CGCAGTTT	0.15509	13293.4	1.5502
AAACTGCT	AGCAGTTT	0.07381	11697.5	0.9116
AAACTGGA	TCCAGTTT	-0.09794	8279.76	-0.814
AAACTGGC	GCCAGTTT	0.18236	9967.5	0.1124
AAACTGGG	CCCAGTTT	-0.07585	9418.41	-0.1706
AAACTGGT	ACCAGTTT	-0.10008	10423.1	0.3356
AAACTGTA	TACAGTTT	-0.03851	11359.9	0.7653
AAACTGTC	GACAGTTT	0.17249	13330.9	1.5643
AAACTGTG	CACAGTTT	0.25654	15250.2	2.236
AAACTGTT	AACAGTTT	0.13675	13834	1.7493
AAACTTAA	TTAAGTTT	-0.10016	7952.78	-1.0152
AAACTTAC	GTAAGTTT	-0.06545	9371.16	-0.1957
AAACTTAG	CTAAGTTT	-0.01572	8635.71	-0.6038
AAACTTAT	ATAAGTTT	-0.20683	8419.77	-0.7302
AAACTTCA	TGAAGTTT	-0.0675	8573.31	-0.64
AAACTTCC	GGAAGTTT	-0.24736	7858.96	-1.0744
AAACTTCG	CGAAGTTT	-0.01968	10487.2	0.3662
AAACTTCT	AGAAGTTT	-0.07199	8459.25	-0.7069
AAACTTGA	TCAAGTTT	-0.04453	9883.32	0.07
AAACTTGC	GCAAGTTT	0.09717	13584.3	1.6583
AAACTTGG	CCAAGTTT	-0.08788	8754.83	-0.5354
AAACTTGT	ACAAGTTT	0.12445	11571.2	0.8574
AAACTTTA	TAAAGTTT	-0.1281	8640	-0.6013
AAACTTTC	GAAAGTTT	0.13064	10655.8	0.4458
AAACTTTG	CAAAGTTT	0.01132	10082.3	0.1696
AAAGAAAA	TTTTCTTT	-0.2429	8412.88	-0.7343
AAAGAAAC	GTTTCTTT	-0.25173	7836.33	-1.0888
AAAGAAAG	CTTTCTTT	-0.16281	8368.71	-0.7606
AAAGAAAT	ATTTCTTT	-0.127	9880.56	0.0687
AAAGAACA	TGTTCTTT	-0.15503	8653.15	-0.5937
AAAGAACC	GGTTCTTT	-0.11741	7951.53	-1.016
AAAGAACG	CGTTCTTT	-0.02061	11281.6	0.7308
AAAGAACT	AGTTCTTT	-0.22202	8373.61	-0.7577
AAAGAAGA	TCTTCTTT	-0.14128	9535.61	-0.1088
AAAGAAGC	GCTTCTTT	-0.20905	7448.05	-1.3426
AAAGAAGG	CCTTCTTT	-0.26488	7539.45	-1.2817
AAAGAAGT	ACTTCTTT	-0.05199	8991.02	-0.4025
AAAGAATA	TATTCTTT	-0.08286	8276.02	-0.8162
AAAGAATC	GATTCTTT	0.08531	9057.95	-0.3654
AAAGAATG	CATTCTTT	-0.19102	8737.48	-0.5453
AAAGAATT	AATTCTTT	-0.21118	7285.79	-1.4526
AAAGACAA	TTGTCTTT	-0.15939	9279.5	-0.2447
AAAGACAC	GTGTCTTT	0.15277	13842.1	1.7522
AAAGACAG	CTGTCTTT	-0.19308	8466.61	-0.7025
AAAGACAT	ATGTCTTT	-0.25985	7830.57	-1.0925
AAAGACCA	TGGTCTTT	-0.10084	8768.06	-0.5278
AAAGACCC	GGGTCTTT	-0.23644	7520.02	-1.2946
AAAGACCG	CGGTCTTT	-0.13422	7871.53	-1.0665
AAAGACCT	AGGTCTTT	-0.11425	7695.31	-1.1795
AAAGACGA	TCGTCTTT	-0.0939	9119.98	-0.3313
AAAGACGC	GCGTCTTT	-0.01224	10825.8	0.5249
AAAGACGG	CCGTCTTT	-0.09041	8465.22	-0.7034
AAAGACGT	ACGTCTTT	-0.16189	8779.13	-0.5215
AAAGACTA	TAGTCTTT	-0.00732	9203.38	-0.2859
AAAGACTC	GAGTCTTT	-0.10059	10620	0.429
AAAGACTG	CAGTCTTT	-0.13752	7408.25	-1.3694
AAAGACTT	AAGTCTTT	-0.35054	7336.12	-1.4182
AAAGAGAA	TTCTCTTT	-0.22693	9246.29	-0.2627
AAAGAGAC	GTCTCTTT	0.00506	11237.6	0.7113
AAAGAGAG	CTCTCTTT	-0.04348	10338.2	0.2948
AAAGAGAT	ATCTCTTT	0.02204	10136.5	0.1963
AAAGAGCA	TGCTCTTT	-0.16654	7684.9	-1.1863
AAAGAGCC	GGCTCTTT	-0.38539	6949.44	-1.6886
AAAGAGCG	CGCTCTTT	-0.07016	7910.94	-1.0415
AAAGAGCT	AGCTCTTT	-0.007	11480.7	0.8182
AAAGAGGA	TCCTCTTT	-0.09552	9008.79	-0.3926
AAAGAGGC	GCCTCTTT	-0.14015	9122.77	-0.3298
AAAGAGGG	CCCTCTTT	-0.10778	9037.08	-0.3769
AAAGAGGT	ACCTCTTT	0.09159	9272.58	-0.2485
AAAGAGTA	TACTCTTT	-0.19976	9166.22	-0.3061
AAAGAGTC	GACTCTTT	-0.20836	7590.19	-1.2482
AAAGAGTG	CACTCTTT	0.24994	16085.4	2.5022
AAAGAGTT	AACTCTTT	0.0359	10699.4	0.4662
AAAGATAA	TTATCTTT	-0.08444	9017.81	-0.3876
AAAGATAC	GTATCTTT	-0.18708	7675.05	-1.1927
AAAGATAG	CTATCTTT	-0.1838	8686.44	-0.5745
AAAGATAT	ATATCTTT	-0.01465	7983.36	-0.996
AAAGATCA	TGATCTTT	-0.33139	8225.29	-0.8469
AAAGATCC	GGATCTTT	-0.06868	8028.4	-0.9679
AAAGATCG	CGATCTTT	0.00362	12755	1.3438
AAAGATCT	AGATCTTT	-0.12451	8274.7	-0.817
AAAGATGA	TCATCTTT	-0.15687	10119.6	0.188
AAAGATGC	GCATCTTT	-0.11157	9503.34	-0.1257
AAAGATGG	CCATCTTT	-0.1343	7414.7	-1.365
AAAGATGT	ACATCTTT	0.05321	9367.19	-0.1978
AAAGATTA	TAATCTTT	-0.21583	7461.16	-1.3338
AAAGATTC	GAATCTTT	-0.09299	8324.71	-0.7869
AAAGATTG	CAATCTTT	-0.21069	8062.99	-0.9465
AAAGATTT	AAATCTTT	-0.11744	9474.03	-0.1411
AAAGCAAA	TTTGCTTT	-0.05783	8621.19	-0.6122
AAAGCAAC	GTTGCTTT	0.09365	12666.4	1.309
AAAGCAAG	CTTGCTTT	-0.1205	8385.78	-0.7504
AAAGCAAT	ATTGCTTT	-0.40228	7610.48	-1.2349
AAAGCACA	TGTGCTTT	0.06272	11109	0.6538
AAAGCACC	GGTGCTTT	-0.23324	8571.22	-0.6412
AAAGCACG	CGTGCTTT	0.06049	11228.5	0.7072
AAAGCACT	AGTGCTTT	-0.04708	9668.89	-0.0395
AAAGCAGA	TCTGCTTT	-0.148	9300.48	-0.2335
AAAGCAGC	GCTGCTTT	-0.0845	10004.1	0.1307
AAAGCAGG	CCTGCTTT	0.10697	12427.8	1.214
AAAGCAGT	ACTGCTTT	-0.13225	9136.81	-0.3221
AAAGCATA	TATGCTTT	-0.04184	9004.43	-0.395
AAAGCATC	GATGCTTT	-0.14591	7821.87	-1.0981
AAAGCATG	CATGCTTT	-0.00582	8935.16	-0.4336
AAAGCATT	AATGCTTT	-0.03941	10684.9	0.4595
AAAGCCAA	TTGGCTTT	-0.19523	6787.82	-1.8061
AAAGCCAC	GTGGCTTT	-0.14211	9005.5	-0.3944
AAAGCCAG	CTGGCTTT	-0.16867	8558.43	-0.6487
AAAGCCAT	ATGGCTTT	-0.2112	7419.21	-1.362
AAAGCCCA	TGGGCTTT	-0.39883	8788.13	-0.5164
AAAGCCCC	GGGGCTTT	-0.26841	7773.45	-1.1291
AAAGCCCG	CGGGCTTT	-0.13662	9820.59	0.0383
AAAGCCCT	AGGGCTTT	-0.22088	7916.97	-1.0377
AAAGCCGA	TCGGCTTT	-0.0009	9859.07	0.0578
AAAGCCGC	GCGGCTTT	0.11634	11768.1	0.9416
AAAGCCGG	CCGGCTTT	-0.06151	8797.49	-0.5111
AAAGCCGT	ACGGCTTT	0.07048	12111.7	1.0854
AAAGCCTA	TAGGCTTT	-0.36722	6590.39	-1.9535
AAAGCCTC	GAGGCTTT	0.15061	10099.8	0.1783
AAAGCCTG	CAGGCTTT	-0.09648	9126.31	-0.3279
AAAGCCTT	AAGGCTTT	-0.10529	9996.58	0.1269
AAAGCGAA	TTCGCTTT	-0.08596	9535.61	-0.1088
AAAGCGAC	GTCGCTTT	0.04372	11757.2	0.937
AAAGCGAG	CTCGCTTT	-0.07791	9182.52	-0.2972
AAAGCGAT	ATCGCTTT	-0.16596	7878.43	-1.0621
AAAGCGCA	TGCGCTTT	-0.09236	8470.55	-0.7002
AAAGCGCC	GGCGCTTT	0.00916	10237.3	0.2458
AAAGCGCG	CGCGCTTT	0.28128	15339.4	2.2651
AAAGCGCT	AGCGCTTT	0.04068	10334.1	0.2928
AAAGCGGA	TCCGCTTT	-0.13541	9657.84	-0.0452
AAAGCGGC	GCCGCTTT	-0.13189	8247.76	-0.8333
AAAGCGGG	CCCGCTTT	-0.10476	10128.2	0.1923
AAAGCGGT	ACCGCTTT	-0.11564	9881	0.0689
AAAGCGTA	TACGCTTT	-0.09069	10081	0.1689
AAAGCGTC	GACGCTTT	0.15651	12191.7	1.1182
AAAGCGTG	CACGCTTT	0.34099	18112	3.0948
AAAGCGTT	AACGCTTT	0.04147	10734.5	0.4826
AAAGCTAA	TTAGCTTT	-0.15457	9816.73	0.0363
AAAGCTAC	GTAGCTTT	-0.00746	10654.5	0.4452
AAAGCTAG	CTAGCTTT	-0.01519	9525.77	-0.114
AAAGCTAT	ATAGCTTT	-0.18324	8571.5	-0.6411
AAAGCTCA	TGAGCTTT	-0.00964	10125.4	0.1909
AAAGCTCC	GGAGCTTT	-0.33034	6920.66	-1.7093
AAAGCTCG	CGAGCTTT	-0.22655	7897.48	-1.05
AAAGCTCT	AGAGCTTT	-0.09135	9424.45	-0.1673
AAAGCTGA	TCAGCTTT	-0.13009	9504.68	-0.125
AAAGCTGC	GCAGCTTT	0.04713	10986.3	0.5984
AAAGCTGG	CCAGCTTT	0.1077	10205	0.23
AAAGCTGT	ACAGCTTT	0.12135	10919.1	0.5677
AAAGCTTA	TAAGCTTT	-0.0909	10818.1	0.5213
AAAGCTTC	GAAGCTTT	-0.0807	8115.04	-0.9143
AAAGCTTG	CAAGCTTT	-0.18869	7770.94	-1.1307
AAAGCTTT	AAAGCTTT	-0.28951	6947.65	-1.6899
AAAGGAAA	TTTCCTTT	-0.08614	8608.83	-0.6194
AAAGGAAC	GTTCCTTT	-0.04791	8067.03	-0.944
AAAGGAAG	CTTCCTTT	-0.06255	7625.19	-1.2252
AAAGGAAT	ATTCCTTT	-0.18876	8002.44	-0.9841
AAAGGACA	TGTCCTTT	-0.01483	10369.9	0.31
AAAGGACC	GGTCCTTT	-0.08972	7021.46	-1.6371
AAAGGACG	CGTCCTTT	-0.25344	7579.86	-1.255
AAAGGACT	AGTCCTTT	-0.27243	8548.96	-0.6542
AAAGGAGA	TCTCCTTT	-0.01247	10863.2	0.5421
AAAGGAGC	GCTCCTTT	0.00541	9450.8	-0.1534
AAAGGAGG	CCTCCTTT	-0.10383	6013.97	-2.4106
AAAGGAGT	ACTCCTTT	-0.01249	10862.6	0.5418
AAAGGATA	TATCCTTT	-0.16992	7699.32	-1.1769
AAAGGATC	GATCCTTT	-0.25048	7931.5	-1.0286
AAAGGATG	CATCCTTT	-0.25538	9402.05	-0.1792
AAAGGATT	AATCCTTT	-0.15163	7394.16	-1.3789
AAAGGCAA	TTGCCTTT	-0.0752	8875.42	-0.4671
AAAGGCAC	GTGCCTTT	-0.1109	11050.3	0.6274
AAAGGCAG	CTGCCTTT	-0.04206	8352.09	-0.7705
AAAGGCAT	ATGCCTTT	-0.06166	9591.52	-0.0796
AAAGGCCA	TGGCCTTT	-0.12447	7868.23	-1.0685
AAAGGCCC	GGGCCTTT	-0.37643	6021.32	-2.4045
AAAGGCCG	CGGCCTTT	-0.16817	6433.68	-2.0737
AAAGGCCT	AGGCCTTT	-0.21679	8522.21	-0.6699
AAAGGCGA	TCGCCTTT	0.08221	13372.7	1.5799
AAAGGCGC	GCGCCTTT	0.15744	12107.5	1.0836
AAAGGCGG	CCGCCTTT	0.09773	11948.2	1.0175
AAAGGCGT	ACGCCTTT	0.22771	15116.3	2.1919
AAAGGCTA	TAGCCTTT	-0.23795	7553.47	-1.2724
AAAGGCTC	GAGCCTTT	-0.25703	9065.71	-0.3611
AAAGGCTG	CAGCCTTT	0.03951	10446.9	0.347
AAAGGCTT	AAGCCTTT	-0.22742	8455.38	-0.7092
AAAGGGAA	TTCCCTTT	-0.24075	7332.5	-1.4207
AAAGGGAC	GTCCCTTT	-0.18159	7649.67	-1.2092
AAAGGGAG	CTCCCTTT	-0.09804	8521.02	-0.6706
AAAGGGAT	ATCCCTTT	-0.29751	8162.64	-0.8851
AAAGGGCA	TGCCCTTT	-0.06883	8861.67	-0.4748
AAAGGGCC	GGCCCTTT	-0.39472	6348.66	-2.1401
AAAGGGCG	CGCCCTTT	0.0377	10473.3	0.3596
AAAGGGCT	AGCCCTTT	-0.23799	7301.52	-1.4418
AAAGGGGA	TCCCCTTT	-0.14594	9026.54	-0.3828
AAAGGGGC	GCCCCTTT	-0.22588	7670.16	-1.1959
AAAGGGGG	CCCCCTTT	-0.2349	7031.35	-1.6301
AAAGGGGT	ACCCCTTT	0.03516	9465.83	-0.1455
AAAGGGTA	TACCCTTT	-0.09323	8583.68	-0.634
AAAGGGTC	GACCCTTT	-0.27371	7408.02	-1.3695
AAAGGGTG	CACCCTTT	0.23467	16085.7	2.5023
AAAGGGTT	AACCCTTT	-0.22692	8340.25	-0.7776
AAAGGTAA	TTACCTTT	-0.14294	8110.84	-0.9169
AAAGGTAC	GTACCTTT	-0.12738	7360.49	-1.4017
AAAGGTAG	CTACCTTT	-0.15225	7646.29	-1.2114
AAAGGTAT	ATACCTTT	-0.02776	10120.7	0.1886
AAAGGTCA	TGACCTTT	-0.27543	8066.07	-0.9445
AAAGGTCC	GGACCTTT	0.02553	9540.24	-0.1064
AAAGGTCG	CGACCTTT	-0.12243	9644.7	-0.052
AAAGGTCT	AGACCTTT	-0.14654	8817.35	-0.4999
AAAGGTGA	TCACCTTT	0.31452	17101	2.8079
AAAGGTGC	GCACCTTT	0.40667	27563.8	5.1917
AAAGGTGG	CCACCTTT	0.09883	11459.2	0.8088
AAAGGTGT	ACACCTTT	0.47332	66218.8	9.5683
AAAGGTTA	TAACCTTT	-0.09417	9201.21	-0.2871
AAAGGTTC	GAACCTTT	-0.06421	9662.75	-0.0427
AAAGGTTG	CAACCTTT	0.05653	12141.7	1.0977
AAAGTAAA	TTTACTTT	-0.22538	8918.72	-0.4428
AAAGTAAC	GTTACTTT	0.10442	10925.6	0.5707
AAAGTAAG	CTTACTTT	-0.05493	8298.1	-0.8029
AAAGTAAT	ATTACTTT	-0.27689	7624.68	-1.2256
AAAGTACA	TGTACTTT	-0.09412	9752.1	0.0033
AAAGTACC	GGTACTTT	-0.26591	7881.3	-1.0603
AAAGTACG	CGTACTTT	-0.21095	8081.1	-0.9353
AAAGTACT	AGTACTTT	-0.24498	8176.6	-0.8766
AAAGTAGA	TCTACTTT	-0.0827	9298.63	-0.2345
AAAGTAGC	GCTACTTT	-0.02421	9946.69	0.102
AAAGTAGG	CCTACTTT	-0.11505	9290.82	-0.2387
AAAGTAGT	ACTACTTT	-0.02586	9823.07	0.0395
AAAGTATA	TATACTTT	-0.00601	10315.9	0.2839
AAAGTATC	GATACTTT	-0.02211	10220.4	0.2375
AAAGTATG	CATACTTT	-0.3113	7665.57	-1.1989
AAAGTATT	AATACTTT	-0.22343	9256.72	-0.257
AAAGTCAA	TTGACTTT	-0.12135	8088.67	-0.9306
AAAGTCAC	GTGACTTT	0.11284	12104.4	1.0823
AAAGTCAG	CTGACTTT	-0.37041	7775.71	-1.1276
AAAGTCAT	ATGACTTT	-0.17531	7561.12	-1.2674
AAAGTCCA	TGGACTTT	-0.35533	6163.88	-2.2876
AAAGTCCC	GGGACTTT	-0.04411	9845.16	0.0507
AAAGTCCG	CGGACTTT	0.06523	8032.45	-0.9654
AAAGTCCT	AGGACTTT	-0.29083	6545.08	-1.988
AAAGTCGA	TCGACTTT	-0.05133	10284.3	0.2686
AAAGTCGC	GCGACTTT	0.145	13926.6	1.7826
AAAGTCGG	CCGACTTT	-0.12359	8232.71	-0.8424
AAAGTCGT	ACGACTTT	0.14353	10675.8	0.4552
AAAGTCTA	TAGACTTT	-0.15307	7675.73	-1.1922
AAAGTCTC	GAGACTTT	0.045	10509.4	0.3768
AAAGTCTG	CAGACTTT	-0.08635	9218.32	-0.2778
AAAGTCTT	AAGACTTT	-0.19565	7141.24	-1.5527
AAAGTGAA	TTCACTTT	-0.03778	11258.1	0.7204
AAAGTGAC	GTCACTTT	0.34434	17523.4	2.9298
AAAGTGAG	CTCACTTT	0.21314	14898.8	2.1196
AAAGTGAT	ATCACTTT	0.2096	14026.4	1.8182
AAAGTGCA	TGCACTTT	0.1088	11253.7	0.7185
AAAGTGCC	GGCACTTT	0.11992	14630.4	2.0288
AAAGTGCG	CGCACTTT	0.33244	16959	2.7663
AAAGTGCT	AGCACTTT	0.28291	13984.3	1.8032
AAAGTGGA	TCCACTTT	-0.07862	9218.07	-0.2779
AAAGTGGC	GCCACTTT	0.18751	11505.9	0.8291
AAAGTGGG	CCCACTTT	0.04869	11784.9	0.9487
AAAGTGGT	ACCACTTT	0.03059	11114.8	0.6565
AAAGTGTA	TACACTTT	0.06058	12697.5	1.3212
AAAGTGTC	GACACTTT	0.39359	27149.3	5.116
AAAGTGTG	CACACTTT	0.4365	33624.4	6.1841
AAAGTGTT	AACACTTT	0.39118	24941.1	4.6924
AAAGTTAA	TTAACTTT	-0.14478	7195.51	-1.5149
AAAGTTAC	GTAACTTT	-0.10184	9065.76	-0.3611
AAAGTTAG	CTAACTTT	0.0373	9902.89	0.0799
AAAGTTAT	ATAACTTT	0.03744	11560.2	0.8526
AAAGTTCA	TGAACTTT	-0.08048	7858.85	-1.0745
AAAGTTCC	GGAACTTT	-0.08291	8167.65	-0.8821
AAAGTTCG	CGAACTTT	0.02636	9008.64	-0.3927
AAAGTTCT	AGAACTTT	-0.18068	8281.47	-0.8129
AAAGTTGA	TCAACTTT	0.02464	8430.3	-0.724
AAAGTTGC	GCAACTTT	0.10039	10146.6	0.2013
AAAGTTGG	CCAACTTT	-0.04771	9746.09	0.0002
AAAGTTGT	ACAACTTT	0.1795	11880.9	0.9893
AAAGTTTA	TAAACTTT	-0.03593	9921.68	0.0894
AAAGTTTC	GAAACTTT	-0.05838	8304.91	-0.7988
AAAGTTTG	CAAACTTT	-0.15662	8603.01	-0.6227
AAATAAAA	TTTTATTT	-0.11464	9070.98	-0.3582
AAATAAAC	GTTTATTT	-0.09649	9961.44	0.1094
AAATAAAG	CTTTATTT	-0.26507	7287.36	-1.4515
AAATAAAT	ATTTATTT	-0.12415	8237.82	-0.8393
AAATAACA	TGTTATTT	0.03642	10559.8	0.4006
AAATAACC	GGTTATTT	-0.01046	9988.73	0.123
AAATAACG	CGTTATTT	0.08124	11088	0.6444
AAATAACT	AGTTATTT	-0.12195	9715.3	-0.0156
AAATAAGA	TCTTATTT	-0.09458	9320.9	-0.2225
AAATAAGC	GCTTATTT	-0.05912	10066.5	0.1617
AAATAAGG	CCTTATTT	-0.2364	8062.33	-0.9469
AAATAAGT	ACTTATTT	-0.07299	9688.89	-0.0292
AAATAATA	TATTATTT	-0.07049	9079.49	-0.3536
AAATAATC	GATTATTT	0.03459	9394.79	-0.1831
AAATAATG	CATTATTT	-0.16474	8959.52	-0.42
AAATAATT	AATTATTT	-0.11963	9950.54	0.1039
AAATACAA	TTGTATTT	-0.27473	8471.67	-0.6996
AAATACAC	GTGTATTT	0.06129	12281.2	1.1547
AAATACAG	CTGTATTT	-0.1192	9613.75	-0.068
AAATACAT	ATGTATTT	-0.09346	8582.49	-0.6347
AAATACCA	TGGTATTT	-0.16363	8040.45	-0.9604
AAATACCC	GGGTATTT	-0.30906	8472.44	-0.6991
AAATACCG	CGGTATTT	-0.23766	7523.38	-1.2923
AAATACCT	AGGTATTT	-0.07996	8264.1	-0.8234
AAATACGA	TCGTATTT	-0.24508	8833.81	-0.4905
AAATACGC	GCGTATTT	-0.02941	9545.35	-0.1037
AAATACGG	CCGTATTT	-0.01969	9662.89	-0.0426
AAATACGT	ACGTATTT	-0.0654	9230.16	-0.2714
AAATACTA	TAGTATTT	-0.01612	9956.56	0.1069
AAATACTC	GAGTATTT	-0.01944	10138.7	0.1974
AAATACTG	CAGTATTT	-0.30544	7687.48	-1.1846
AAATACTT	AAGTATTT	-0.03518	9110.29	-0.3366
AAATAGAA	TTCTATTT	-0.32401	8028.66	-0.9678
AAATAGAC	GTCTATTT	-0.15969	7387.4	-1.3834
AAATAGAG	CTCTATTT	-0.11532	8163.65	-0.8845
AAATAGAT	ATCTATTT	-0.30628	7591.68	-1.2472
AAATAGCA	TGCTATTT	0.20711	15423.3	2.2923
AAATAGCC	GGCTATTT	-0.14374	8809.07	-0.5045
AAATAGCG	CGCTATTT	0.15988	12671.6	1.311
AAATAGCT	AGCTATTT	-0.15317	9560.01	-0.096
AAATAGGA	TCCTATTT	-0.30633	8242.44	-0.8365
AAATAGGC	GCCTATTT	-0.15236	6943	-1.6932
AAATAGGG	CCCTATTT	-0.06752	9490.54	-0.1325
AAATAGGT	ACCTATTT	0.07581	9697	-0.025
AAATAGTA	TACTATTT	-0.24568	9044.08	-0.3731
AAATAGTC	GACTATTT	-0.14249	8154.34	-0.8902
AAATAGTG	CACTATTT	0.01031	11626.5	0.8812
AAATAGTT	AACTATTT	-0.09988	9399.87	-0.1804
AAATATAA	TTATATTT	-0.08483	8366.81	-0.7618
AAATATAC	GTATATTT	-0.23473	7504.99	-1.3046
AAATATAG	CTATATTT	-0.08349	9994.67	0.126
AAATATAT	ATATATTT	-0.22985	7908.48	-1.0431
AAATATCA	TGATATTT	-0.08037	9313.45	-0.2265
AAATATCC	GGATATTT	-0.04164	8031.71	-0.9659
AAATATCG	CGATATTT	-0.07217	9457.26	-0.15
AAATATCT	AGATATTT	-0.07442	7809.2	-1.1062
AAATATGA	TCATATTT	-0.19559	8655	-0.5927
AAATATGC	GCATATTT	-0.16648	8512.23	-0.6757
AAATATGG	CCATATTT	-0.2743	8554.32	-0.6511
AAATATGT	ACATATTT	0.00025	9153.19	-0.3132
AAATATTA	TAATATTT	-0.04153	8309.94	-0.7958
AAATATTC	GAATATTT	-0.24639	8072.32	-0.9407
AAATATTG	CAATATTT	0.15106	12002.8	1.0403
AAATATTT	AAATATTT	-0.09951	7648.29	-1.2101
AAATCAAA	TTTGATTT	-0.22817	7599.23	-1.2423
AAATCAAC	GTTGATTT	0.07691	11594.2	0.8673
AAATCAAG	CTTGATTT	-0.06607	7543.63	-1.2789
AAATCAAT	ATTGATTT	-0.03645	10099.1	0.1779
AAATCACA	TGTGATTT	0.3122	15287.3	2.2481
AAATCACC	GGTGATTT	0.11224	13479.1	1.6195
AAATCACG	CGTGATTT	0.17064	14143.5	1.8598
AAATCACT	AGTGATTT	-0.08923	10529.2	0.3862
AAATCAGA	TCTGATTT	-0.18106	7026.72	-1.6334
AAATCAGC	GCTGATTT	-0.06008	8572.85	-0.6403
AAATCAGG	CCTGATTT	-0.35348	8219.39	-0.8505
AAATCAGT	ACTGATTT	-0.15274	8793.01	-0.5137
AAATCATA	TATGATTT	-0.20299	8389.31	-0.7483
AAATCATC	GATGATTT	0.21448	13706.1	1.7029
AAATCATG	CATGATTT	-0.04483	10602	0.4206
AAATCATT	AATGATTT	-0.06202	9892.93	0.0749
AAATCCAA	TTGGATTT	-0.2388	9311.69	-0.2275
AAATCCAC	GTGGATTT	0.03273	10224.3	0.2394
AAATCCAG	CTGGATTT	-0.0066	10085.5	0.1712
AAATCCAT	ATGGATTT	-0.16697	9022.92	-0.3848
AAATCCCA	TGGGATTT	-0.03741	10358.5	0.3045
AAATCCCC	GGGGATTT	-0.29271	9320.92	-0.2225
AAATCCCG	CGGGATTT	-0.21127	8008.66	-0.9802
AAATCCCT	AGGGATTT	-0.15471	8904.59	-0.4507
AAATCCGA	TCGGATTT	-0.21596	8822.24	-0.4971
AAATCCGC	GCGGATTT	0.09631	11367.9	0.7689
AAATCCGG	CCGGATTT	-0.16841	8901.13	-0.4526
AAATCCGT	ACGGATTT	-0.00751	9311.2	-0.2277
AAATCCTA	TAGGATTT	-0.37217	7118.91	-1.5683
AAATCCTC	GAGGATTT	-0.14881	8550.55	-0.6533
AAATCCTG	CAGGATTT	-0.04432	10470	0.358
AAATCCTT	AAGGATTT	-0.09779	8982.84	-0.407
AAATCGAA	TTCGATTT	-0.0225	9659.95	-0.0441
AAATCGAC	GTCGATTT	0.04941	10006.7	0.132
AAATCGAG	CTCGATTT	0.05738	12650.1	1.3026
AAATCGAT	ATCGATTT	-0.11266	9767.23	0.011
AAATCGCA	TGCGATTT	0.2909	20670.5	3.7546
AAATCGCC	GGCGATTT	0.1671	13849.8	1.755
AAATCGCG	CGCGATTT	0.36261	22845.1	4.2541
AAATCGCT	AGCGATTT	0.02914	10807.1	0.5162
AAATCGGA	TCCGATTT	-0.22571	7605.64	-1.238
AAATCGGC	GCCGATTT	-0.19168	8639.4	-0.6017
AAATCGGG	CCCGATTT	-0.10455	8483.56	-0.6926
AAATCGGT	ACCGATTT	-0.1216	9407.1	-0.1765
AAATCGTA	TACGATTT	0.00982	9943.79	0.1005
AAATCGTC	GACGATTT	0.19078	14917.4	2.1258
AAATCGTG	CACGATTT	0.16399	13907.4	1.7757
AAATCGTT	AACGATTT	-0.04835	7186.71	-1.521
AAATCTAA	TTAGATTT	-0.06657	8593.15	-0.6285
AAATCTAC	GTAGATTT	-0.06799	8928.81	-0.4371
AAATCTAG	CTAGATTT	-0.22944	7694.24	-1.1802
AAATCTAT	ATAGATTT	-0.14053	7525.17	-1.2912
AAATCTCA	TGAGATTT	0.09631	9117.04	-0.3329
AAATCTCC	GGAGATTT	-0.24593	8425.59	-0.7268
AAATCTCG	CGAGATTT	0.09131	11425.8	0.7943
AAATCTCT	AGAGATTT	-0.01291	9480.3	-0.1378
AAATCTGA	TCAGATTT	-0.07515	8941.88	-0.4298
AAATCTGC	GCAGATTT	-0.03748	9331.48	-0.2169
AAATCTGG	CCAGATTT	-0.13552	7990.43	-0.9916
AAATCTGT	ACAGATTT	0.13436	10573.5	0.4071
AAATCTTA	TAAGATTT	0.01437	11007.2	0.6079
AAATCTTC	GAAGATTT	-0.2063	7892.36	-1.0533
AAATCTTG	CAAGATTT	-0.23941	8131.6	-0.9041
AAATGAAA	TTTCATTT	-0.17679	8335.44	-0.7805
AAATGAAC	GTTCATTT	-0.18491	8371.24	-0.7591
AAATGAAG	CTTCATTT	-0.13467	8374.91	-0.7569
AAATGAAT	ATTCATTT	-0.03914	8890.28	-0.4587
AAATGACA	TGTCATTT	0.1477	12895.6	1.3985
AAATGACC	GGTCATTT	-0.0294	10577.9	0.4092
AAATGACG	CGTCATTT	0.10799	11985.4	1.033
AAATGACT	AGTCATTT	-0.16165	8881.18	-0.4638
AAATGAGA	TCTCATTT	-0.26517	7635.19	-1.2187
AAATGAGC	GCTCATTT	-0.1663	8718.24	-0.5563
AAATGAGG	CCTCATTT	-0.23191	8627.14	-0.6088
AAATGAGT	ACTCATTT	-0.06628	9343.05	-0.2107
AAATGATA	TATCATTT	-0.1821	7862.47	-1.0722
AAATGATC	GATCATTT	0.00985	11087.8	0.6443
AAATGATG	CATCATTT	-0.15905	9108.93	-0.3374
AAATGATT	AATCATTT	-0.14257	10153.5	0.2047
AAATGCAA	TTGCATTT	-0.20109	8258.69	-0.8267
AAATGCAC	GTGCATTT	-0.02072	9854.56	0.0555
AAATGCAG	CTGCATTT	-0.26883	7618.83	-1.2294
AAATGCAT	ATGCATTT	-0.18698	8491.42	-0.6879
AAATGCCA	TGGCATTT	-0.02759	11126.7	0.6618
AAATGCCC	GGGCATTT	-0.13014	8461.46	-0.7056
AAATGCCG	CGGCATTT	0.01324	10300.2	0.2764
AAATGCCT	AGGCATTT	-0.15487	8096.64	-0.9257
AAATGCGA	TCGCATTT	0.04186	11322.1	0.7487
AAATGCGC	GCGCATTT	0.06123	11423.7	0.7933
AAATGCGG	CCGCATTT	0.00839	9081.37	-0.3525
AAATGCGT	ACGCATTT	0.01833	10756.9	0.493
AAATGCTA	TAGCATTT	-0.07671	9080.15	-0.3532
AAATGCTC	GAGCATTT	-0.05516	9349.62	-0.2072
AAATGCTG	CAGCATTT	-0.1831	8711.1	-0.5604
AAATGCTT	AAGCATTT	0.0135	8846.3	-0.4835
AAATGGAA	TTCCATTT	-0.10927	7944.52	-1.0204
AAATGGAC	GTCCATTT	-0.13624	7555.88	-1.2708
AAATGGAG	CTCCATTT	-0.09378	9977.54	0.1174
AAATGGAT	ATCCATTT	-0.11483	8534.63	-0.6626
AAATGGCA	TGCCATTT	0.10171	13074.3	1.4673
AAATGGCC	GGCCATTT	-0.24288	6883.12	-1.7365
AAATGGCG	CGCCATTT	-0.0109	11872.4	0.9857
AAATGGCT	AGCCATTT	-0.17205	8515.14	-0.674
AAATGGGA	TCCCATTT	-0.2298	7328.68	-1.4233
AAATGGGC	GCCCATTT	-0.00383	10025.1	0.1412
AAATGGGG	CCCCATTT	-0.10853	8859.58	-0.476
AAATGGGT	ACCCATTT	0.05485	10425.4	0.3367
AAATGGTA	TACCATTT	-0.18105	9477.9	-0.1391
AAATGGTC	GACCATTT	-0.27731	7320.53	-1.4288
AAATGGTG	CACCATTT	0.12439	11292.6	0.7357
AAATGGTT	AACCATTT	0.01667	10792.6	0.5096
AAATGTAA	TTACATTT	0.12174	12237.1	1.1368
AAATGTAC	GTACATTT	-0.15219	7908.73	-1.0429
AAATGTAG	CTACATTT	-0.19342	8792.16	-0.5141
AAATGTAT	ATACATTT	-0.13923	10291.1	0.2719
AAATGTCA	TGACATTT	-0.06005	10047.6	0.1524
AAATGTCC	GGACATTT	-0.2293	9016.19	-0.3885
AAATGTCG	CGACATTT	0.12728	13034	1.4518
AAATGTCT	AGACATTT	-0.12212	8587.23	-0.6319
AAATGTGA	TCACATTT	0.19716	14040.9	1.8234
AAATGTGC	GCACATTT	0.09708	11388.8	0.778
AAATGTGG	CCACATTT	0.12114	10624.7	0.4312
AAATGTGT	ACACATTT	0.42927	37229.4	6.6927
AAATGTTA	TAACATTT	-0.06902	10548.4	0.3952
AAATGTTC	GAACATTT	-0.07007	9750.81	0.0026
AAATGTTG	CAACATTT	-0.06046	9481.46	-0.1372
AAATTAAA	TTTAATTT	-0.32753	7720.37	-1.1633
AAATTAAC	GTTAATTT	0.1662	12542	1.2597
AAATTAAG	CTTAATTT	-0.40318	6932.74	-1.7006
AAATTAAT	ATTAATTT	-0.12844	9667.11	-0.0404
AAATTACA	TGTAATTT	0.13038	9643.41	-0.0527
AAATTACC	GGTAATTT	0.02252	11157.9	0.6758
AAATTACG	CGTAATTT	-0.06016	9815.24	0.0355
AAATTACT	AGTAATTT	-0.01501	11069.4	0.636
AAATTAGA	TCTAATTT	-0.18825	7456.42	-1.337
AAATTAGC	GCTAATTT	0.16368	12038	1.0549
AAATTAGG	CCTAATTT	-0.20025	8181.06	-0.8739
AAATTAGT	ACTAATTT	-0.20544	8478.16	-0.6957
AAATTATA	TATAATTT	-0.18571	8162.53	-0.8852
AAATTATC	GATAATTT	-0.08795	9470.34	-0.1431
AAATTATG	CATAATTT	-0.0048	8806.61	-0.5059
AAATTATT	AATAATTT	-0.15423	8336.12	-0.7801
AAATTCAA	TTGAATTT	-0.06557	7241.5	-1.483
AAATTCAC	GTGAATTT	0.25133	16172.4	2.5291
AAATTCAG	CTGAATTT	0.00133	9741.76	-0.002
AAATTCAT	ATGAATTT	-0.25877	8965.25	-0.4168
AAATTCCA	TGGAATTT	-0.05066	9384.55	-0.1885
AAATTCCC	GGGAATTT	-0.18817	8228.79	-0.8448
AAATTCCG	CGGAATTT	-0.04271	10291.9	0.2723
AAATTCCT	AGGAATTT	-0.22209	8371	-0.7593
AAATTCGA	TCGAATTT	-0.12829	10154.1	0.205
AAATTCGC	GCGAATTT	0.17977	12519	1.2505
AAATTCGG	CCGAATTT	-0.28844	7893.68	-1.0524
AAATTCGT	ACGAATTT	-0.12184	10057.5	0.1573
AAATTCTA	TAGAATTT	-0.18486	7563.17	-1.266
AAATTCTC	GAGAATTT	-0.01948	10224.5	0.2395
AAATTCTG	CAGAATTT	-0.17813	9422.9	-0.1682
AAATTCTT	AAGAATTT	-0.20798	7907.9	-1.0434
AAATTGAA	TTCAATTT	-0.17444	9194.99	-0.2904
AAATTGAC	GTCAATTT	0.09999	12136.7	1.0957
AAATTGAG	CTCAATTT	-0.16741	9696.33	-0.0253
AAATTGAT	ATCAATTT	0.00419	9347.86	-0.2081
AAATTGCA	TGCAATTT	-0.1294	9545.12	-0.1038
AAATTGCC	GGCAATTT	-0.16786	9669.7	-0.0391
AAATTGCG	CGCAATTT	-0.01384	10750	0.4898
AAATTGCT	AGCAATTT	-0.07243	8266.5	-0.822
AAATTGGA	TCCAATTT	-0.16839	8823.08	-0.4966
AAATTGGC	GCCAATTT	0.07693	10715.5	0.4737
AAATTGGG	CCCAATTT	-0.06527	8137.07	-0.9008
AAATTGGT	ACCAATTT	-0.15477	8700.1	-0.5667
AAATTGTA	TACAATTT	-0.13813	9495.95	-0.1296
AAATTGTC	GACAATTT	0.01489	10114.1	0.1853
AAATTGTG	CACAATTT	0.09629	12073.4	1.0695
AAATTGTT	AACAATTT	-0.0363	11099.7	0.6496
AAATTTAA	TTAAATTT	-0.23753	7977.93	-0.9994
AAATTTAC	GTAAATTT	-0.11439	9789.08	0.0222
AAATTTAG	CTAAATTT	-0.19496	9713.05	-0.0167
AAATTTAT	ATAAATTT	-0.20002	7561.12	-1.2674
AAATTTCA	TGAAATTT	-0.14525	8923.33	-0.4402
AAATTTCC	GGAAATTT	-0.10098	7828.09	-1.0941
AAATTTCG	CGAAATTT	-0.19702	6955.47	-1.6843
AAATTTCT	AGAAATTT	-0.2967	7167.44	-1.5344
AAATTTGA	TCAAATTT	-0.28957	8518.73	-0.6719
AAATTTGC	GCAAATTT	-0.06934	10354.3	0.3025
AAATTTGG	CCAAATTT	-0.17846	8460.98	-0.7059
AAATTTGT	ACAAATTT	0.155	12870.8	1.3889
AAATTTTA	TAAAATTT	-0.12598	8485.65	-0.6913
AAATTTTC	GAAAATTT	-0.09305	9431.31	-0.1637
AAATTTTG	CAAAATTT	-0.31773	7449.45	-1.3417
AACAAAAA	TTTTTGTT	-0.07242	9793.36	0.0244
AACAAAAC	GTTTTGTT	0.0704	10743.3	0.4867
AACAAAAG	CTTTTGTT	-0.03832	10783.2	0.5052
AACAAAAT	ATTTTGTT	-0.03287	8819.66	-0.4985
AACAAACA	TGTTTGTT	0.02266	9853.35	0.0549
AACAAACC	GGTTTGTT	-0.04877	9933.55	0.0954
AACAAACG	CGTTTGTT	-0.06144	10030.6	0.1439
AACAAACT	AGTTTGTT	-0.02623	9028.04	-0.3819
AACAAAGA	TCTTTGTT	-0.00641	10638.9	0.4379
AACAAAGC	GCTTTGTT	-0.02683	9956.56	0.1069
AACAAAGG	CCTTTGTT	-0.003	8663.12	-0.588
AACAAAGT	ACTTTGTT	0.11351	14401.7	1.9501
AACAAATA	TATTTGTT	0.01036	10438.2	0.3428
AACAAATC	GATTTGTT	0.18165	15807.4	2.4151
AACAAATG	CATTTGTT	0.01208	10464.1	0.3552
AACAAATT	AATTTGTT	0.05456	13406.3	1.5925
AACAACAA	TTGTTGTT	0.10814	13602.4	1.665
AACAACAC	GTGTTGTT	0.36378	23597.2	4.4158
AACAACAG	CTGTTGTT	-0.01025	11902.1	0.9982
AACAACAT	ATGTTGTT	0.17329	13199.4	1.5148
AACAACCA	TGGTTGTT	0.0555	12670	1.3104
AACAACCC	GGGTTGTT	0.13058	13894.9	1.7712
AACAACCG	CGGTTGTT	-0.10823	8964.16	-0.4174
AACAACCT	AGGTTGTT	0.21633	13646.6	1.6812
AACAACGA	TCGTTGTT	-0.01018	11386.7	0.7771
AACAACGC	GCGTTGTT	0.1686	14202.9	1.8807
AACAACGG	CCGTTGTT	-0.09247	8506.75	-0.6789
AACAACGT	ACGTTGTT	0.00911	10733.8	0.4823
AACAACTA	TAGTTGTT	0.122	12032.2	1.0525
AACAACTC	GAGTTGTT	0.19587	13578.2	1.6561
AACAACTG	CAGTTGTT	0.1734	14387.9	1.9453
AACAACTT	AAGTTGTT	0.10063	11874.3	0.9865
AACAAGAA	TTCTTGTT	-0.16035	9338.97	-0.2128
AACAAGAC	GTCTTGTT	-0.02336	10117	0.1867
AACAAGAG	CTCTTGTT	-0.05576	10578.7	0.4096
AACAAGAT	ATCTTGTT	-0.08432	9266.33	-0.2518
AACAAGCA	TGCTTGTT	0.03791	9941.52	0.0994
AACAAGCC	GGCTTGTT	0.03476	8997.85	-0.3987
AACAAGCG	CGCTTGTT	0.10803	13390.5	1.5866
AACAAGCT	AGCTTGTT	-0.11714	8863	-0.4741
AACAAGGA	TCCTTGTT	-0.09647	9781.6	0.0184
AACAAGGC	GCCTTGTT	0.07241	10440	0.3437
AACAAGGG	CCCTTGTT	-0.04156	9881.91	0.0693
AACAAGGT	ACCTTGTT	0.26479	12654.5	1.3043
AACAAGTA	TACTTGTT	0.14354	14249.6	1.8971
AACAAGTC	GACTTGTT	0.09731	12313	1.1676
AACAAGTG	CACTTGTT	0.27363	18983.9	3.3295
AACAAGTT	AACTTGTT	0.0829	12108.5	1.084
AACAATAA	TTATTGTT	0.08695	10875	0.5475
AACAATAC	GTATTGTT	0.01022	12189.3	1.1172
AACAATAG	CTATTGTT	0.11495	10576.4	0.4085
AACAATAT	ATATTGTT	-0.04716	10305.4	0.2789
AACAATCA	TGATTGTT	-0.00802	11348.6	0.7604
AACAATCC	GGATTGTT	0.01522	8640.12	-0.6012
AACAATCG	CGATTGTT	0.09003	12337.3	1.1775
AACAATCT	AGATTGTT	0.03508	12124.2	1.0905
AACAATGA	TCATTGTT	0.01601	10726.2	0.4787
AACAATGC	GCATTGTT	-0.01316	11193.7	0.6918
AACAATGG	CCATTGTT	-0.10477	10333.1	0.2923
AACAATGT	ACATTGTT	0.11589	10461.4	0.3539
AACAATTA	TAATTGTT	-0.00086	10439.4	0.3434
AACAATTC	GAATTGTT	-0.02485	9384.69	-0.1885
AACAATTG	CAATTGTT	0.22258	11784.6	0.9486
AACACAAA	TTTGTGTT	-0.0083	9096.4	-0.3443
AACACAAC	GTTGTGTT	0.2192	11885.7	0.9913
AACACAAG	CTTGTGTT	-0.02062	10920.2	0.5682
AACACAAT	ATTGTGTT	0.17048	12942.7	1.4167
AACACACA	TGTGTGTT	0.28027	16224.8	2.5453
AACACACC	GGTGTGTT	0.32094	24573	4.6181
AACACACG	CGTGTGTT	0.18816	13397.8	1.5893
AACACACT	AGTGTGTT	0.19547	15966.4	2.4651
AACACAGA	TCTGTGTT	0.02487	8515.07	-0.674
AACACAGC	GCTGTGTT	0.17577	12210.8	1.126
AACACAGG	CCTGTGTT	0.14504	11701	0.9131
AACACAGT	ACTGTGTT	0.30407	18913.5	3.311
AACACATA	TATGTGTT	0.32438	19075.7	3.3536
AACACATC	GATGTGTT	0.3834	30643.8	5.7206
AACACATG	CATGTGTT	0.30394	18877.6	3.3015
AACACATT	AATGTGTT	0.36654	23423.7	4.379
AACACCAA	TTGGTGTT	0.34768	18042.3	3.0755
AACACCAC	GTGGTGTT	0.33284	22064.7	4.0805
AACACCAG	CTGGTGTT	0.33753	19599.4	3.4889
AACACCAT	ATGGTGTT	0.36203	19538.3	3.4733
AACACCCA	TGGGTGTT	0.26813	16208.3	2.5402
AACACCCC	GGGGTGTT	0.39133	22067	4.081
AACACCCG	CGGGTGTT	0.41148	19367.5	3.4294
AACACCCT	AGGGTGTT	0.39643	29571.8	5.5428
AACACCGA	TCGGTGTT	0.24922	15098.8	2.1862
AACACCGC	GCGGTGTT	0.31129	14681.3	2.0461
AACACCGG	CCGGTGTT	0.10723	12444.3	1.2206
AACACCGT	ACGGTGTT	0.17904	14754	2.0708
AACACCTA	TAGGTGTT	0.4592	58859.9	8.9801
AACACCTC	GAGGTGTT	0.48547	115016	12.3253
AACACCTG	CAGGTGTT	0.46733	52851.5	8.4424
AACACCTT	AAGGTGTT	0.47602	88106.8	10.9944
AACACGAA	TTCGTGTT	0.1282	11770.3	0.9426
AACACGAC	GTCGTGTT	0.21516	12487.5	1.2379
AACACGAG	CTCGTGTT	0.11268	11939.5	1.0138
AACACGAT	ATCGTGTT	0.2754	20667.6	3.7539
AACACGCA	TGCGTGTT	0.22532	15021.3	2.1605
AACACGCC	GGCGTGTT	0.22131	16232.9	2.5478
AACACGCG	CGCGTGTT	0.22741	16006.1	2.4775
AACACGCT	AGCGTGTT	0.13332	13837.8	1.7506
AACACGGA	TCCGTGTT	-0.03349	10614.2	0.4263
AACACGGC	GCCGTGTT	0.12212	13466.1	1.6147
AACACGGG	CCCGTGTT	-0.00452	10304.5	0.2784
AACACGGT	ACCGTGTT	0.08652	10520.2	0.3819
AACACGTA	TACGTGTT	0.30448	17001.3	2.7787
AACACGTC	GACGTGTT	0.36597	22486.1	4.175
AACACGTG	CACGTGTT	0.36567	28433.1	5.3467
AACACGTT	AACGTGTT	0.33581	23523.5	4.4002
AACACTAA	TTAGTGTT	0.22651	14575.3	2.0099
AACACTAC	GTAGTGTT	0.20926	14672.1	2.043
AACACTAG	CTAGTGTT	0.18668	15045.6	2.1685
AACACTAT	ATAGTGTT	0.28218	20336.2	3.6732
AACACTCA	TGAGTGTT	0.31305	17491.6	2.9207
AACACTCC	GGAGTGTT	0.25527	17070.1	2.7989
AACACTCG	CGAGTGTT	0.18717	13988.5	1.8047
AACACTCT	AGAGTGTT	0.34688	21004	3.8345
AACACTGA	TCAGTGTT	0.15417	14118.3	1.8509
AACACTGC	GCAGTGTT	0.3236	22678.8	4.2176
AACACTGG	CCAGTGTT	-0.05093	10858	0.5397
AACACTGT	ACAGTGTT	0.33178	19286.5	3.4085
AACACTTA	TAAGTGTT	0.36415	23523.9	4.4003
AACACTTC	GAAGTGTT	0.39997	25980.4	4.8963
AACACTTG	CAAGTGTT	0.39399	29024.6	5.4495
AACAGAAA	TTTCTGTT	-0.09188	9317.24	-0.2245
AACAGAAC	GTTCTGTT	-0.09765	10228.4	0.2414
AACAGAAG	CTTCTGTT	-0.15435	9210.87	-0.2818
AACAGAAT	ATTCTGTT	-0.0209	9258.36	-0.2561
AACAGACA	TGTCTGTT	0.17516	12407.2	1.2057
AACAGACC	GGTCTGTT	-0.04074	10270.2	0.2618
AACAGACG	CGTCTGTT	-0.15882	9684.09	-0.0316
AACAGACT	AGTCTGTT	-0.28364	8142.87	-0.8972
AACAGAGA	TCTCTGTT	0.02541	11313.8	0.7451
AACAGAGC	GCTCTGTT	-0.0298	9967.5	0.1124
AACAGAGG	CCTCTGTT	-0.14866	10083.4	0.1701
AACAGAGT	ACTCTGTT	0.06554	10820.3	0.5223
AACAGATA	TATCTGTT	0.1047	10813.6	0.5192
AACAGATC	GATCTGTT	0.12615	10216.4	0.2356
AACAGATG	CATCTGTT	-0.09714	10247	0.2505
AACAGATT	AATCTGTT	0.03383	10363.3	0.3069
AACAGCAA	TTGCTGTT	0.06527	11723.8	0.9228
AACAGCAC	GTGCTGTT	0.23511	15991.3	2.4729
AACAGCAG	CTGCTGTT	-0.05596	9641.91	-0.0534
AACAGCAT	ATGCTGTT	-0.01159	10986.2	0.5983
AACAGCCA	TGGCTGTT	-0.02093	11255.7	0.7193
AACAGCCC	GGGCTGTT	-0.01954	10334	0.2927
AACAGCCG	CGGCTGTT	0.09346	10318.4	0.2852
AACAGCCT	AGGCTGTT	0.08911	12467.4	1.2299
AACAGCGA	TCGCTGTT	0.13734	12014.8	1.0452
AACAGCGC	GCGCTGTT	0.13918	14904.8	2.1215
AACAGCGG	CCGCTGTT	0.01371	10489.1	0.3671
AACAGCGT	ACGCTGTT	-0.06233	10708.9	0.4707
AACAGCTA	TAGCTGTT	0.21885	15101.6	2.1871
AACAGCTC	GAGCTGTT	0.21383	16045	2.4897
AACAGCTG	CAGCTGTT	0.02408	10904.6	0.5611
AACAGCTT	AAGCTGTT	0.19002	11617.4	0.8773
AACAGGAA	TTCCTGTT	-0.15228	10393.7	0.3215
AACAGGAC	GTCCTGTT	-0.05222	9912.92	0.085
AACAGGAG	CTCCTGTT	0.00421	10631.1	0.4342
AACAGGAT	ATCCTGTT	-0.09731	9778.5	0.0168
AACAGGCA	TGCCTGTT	-0.12695	10077.3	0.1671
AACAGGCC	GGCCTGTT	-0.02133	9774.86	0.0149
AACAGGCG	CGCCTGTT	0.18836	15751.4	2.3974
AACAGGCT	AGCCTGTT	-0.21413	9135.12	-0.3231
AACAGGGA	TCCCTGTT	-0.2778	7656.51	-1.2048
AACAGGGC	GCCCTGTT	0.06794	10832.3	0.5279
AACAGGGG	CCCCTGTT	-0.17748	9367.37	-0.1977
AACAGGGT	ACCCTGTT	-0.1385	9392.2	-0.1845
AACAGGTA	TACCTGTT	0.04017	10990.6	0.6003
AACAGGTC	GACCTGTT	0.10349	13794.7	1.7351
AACAGGTG	CACCTGTT	0.34474	21813.3	4.0233
AACAGGTT	AACCTGTT	0.2683	15329.4	2.2618
AACAGTAA	TTACTGTT	-0.00943	9858.98	0.0577
AACAGTAC	GTACTGTT	0.04332	11135.7	0.6658
AACAGTAG	CTACTGTT	-0.00088	12093.6	1.0779
AACAGTAT	ATACTGTT	-0.09935	9180.01	-0.2986
AACAGTCA	TGACTGTT	0.12614	14622.8	2.0262
AACAGTCC	GGACTGTT	0.08321	12973.1	1.4284
AACAGTCG	CGACTGTT	0.15679	14401.9	1.9502
AACAGTCT	AGACTGTT	-0.14286	8587.84	-0.6316
AACAGTGA	TCACTGTT	0.09879	13986.5	1.804
AACAGTGC	GCACTGTT	0.05036	11293.1	0.7359
AACAGTGG	CCACTGTT	0.0338	10407.7	0.3282
AACAGTGT	ACACTGTT	0.20032	16122	2.5136
AACAGTTA	TAACTGTT	0.24411	15264.6	2.2407
AACAGTTC	GAACTGTT	0.17965	13920.4	1.7804
AACAGTTG	CAACTGTT	0.17422	12966	1.4257
AACATAAA	TTTATGTT	-0.17158	9252.07	-0.2595
AACATAAC	GTTATGTT	0.16695	13118.9	1.4842
AACATAAG	CTTATGTT	0.00759	9373.1	-0.1946
AACATAAT	ATTATGTT	0.0926	10864.8	0.5428
AACATACA	TGTATGTT	-0.10664	9057.4	-0.3657
AACATACC	GGTATGTT	0.11628	11019.6	0.6135
AACATACG	CGTATGTT	-0.02637	8531.5	-0.6644
AACATACT	AGTATGTT	-0.09936	10140.5	0.1983
AACATAGA	TCTATGTT	-0.27863	7848.78	-1.0809
AACATAGC	GCTATGTT	0.1144	10702.6	0.4677
AACATAGG	CCTATGTT	-0.05164	8910.24	-0.4475
AACATAGT	ACTATGTT	-0.16332	10306.4	0.2793
AACATATA	TATATGTT	-0.20465	9023.04	-0.3847
AACATATC	GATATGTT	0.07855	10527	0.3851
AACATATG	CATATGTT	-0.09106	9152.77	-0.3134
AACATATT	AATATGTT	0.13125	12383.5	1.1962
AACATCAA	TTGATGTT	-0.02735	11703.6	0.9142
AACATCAC	GTGATGTT	0.19122	15434.3	2.2959
AACATCAG	CTGATGTT	-0.05601	8837.12	-0.4887
AACATCAT	ATGATGTT	-0.23003	9325.03	-0.2203
AACATCCA	TGGATGTT	0.01258	11552.9	0.8495
AACATCCC	GGGATGTT	-0.02223	9986.06	0.1217
AACATCCG	CGGATGTT	-0.09079	9220.19	-0.2768
AACATCCT	AGGATGTT	-0.14197	10144	0.2001
AACATCGA	TCGATGTT	0.01113	10569.5	0.4052
AACATCGC	GCGATGTT	0.01069	10602	0.4206
AACATCGG	CCGATGTT	0.02772	11313.6	0.745
AACATCGT	ACGATGTT	-0.07089	9977.64	0.1175
AACATCTA	TAGATGTT	-0.06685	9920.38	0.0887
AACATCTC	GAGATGTT	0.17587	13809.4	1.7404
AACATCTG	CAGATGTT	-0.03153	9334.55	-0.2152
AACATCTT	AAGATGTT	-0.19371	7409.09	-1.3688
AACATGAA	TTCATGTT	0.00421	9114.48	-0.3343
AACATGAC	GTCATGTT	0.00757	11874.2	0.9865
AACATGAG	CTCATGTT	-0.09269	9876.12	0.0664
AACATGAT	ATCATGTT	-0.08704	9752.09	0.0033
AACATGCA	TGCATGTT	-0.14897	9209.95	-0.2823
AACATGCC	GGCATGTT	-0.18389	9508.32	-0.1231
AACATGCG	CGCATGTT	0.15559	14402.1	1.9502
AACATGCT	AGCATGTT	-0.15321	9049.64	-0.37
AACATGGA	TCCATGTT	-0.09192	8947.42	-0.4267
AACATGGC	GCCATGTT	-0.18982	8516.99	-0.6729
AACATGGG	CCCATGTT	-0.176	8199.59	-0.8626
AACATGGT	ACCATGTT	0.11678	10416.2	0.3323
AACATGTA	TACATGTT	-0.03677	10441.2	0.3443
AACATGTC	GACATGTT	-0.01736	10629.8	0.4336
AACATGTG	CACATGTT	0.23277	13322.2	1.561
AACATGTT	AACATGTT	0.03828	12637.5	1.2976
AACATTAA	TTAATGTT	-0.14052	8842.62	-0.4856
AACATTAC	GTAATGTT	-0.16813	9994.63	0.126
AACATTAG	CTAATGTT	-0.00093	9522.5	-0.1157
AACATTAT	ATAATGTT	-0.14338	9699.64	-0.0236
AACATTCA	TGAATGTT	-0.07106	11159	0.6763
AACATTCC	GGAATGTT	-0.12835	7954.4	-1.0142
AACATTCG	CGAATGTT	0.0116	10380.7	0.3152
AACATTCT	AGAATGTT	-0.124	8789.4	-0.5157
AACATTGA	TCAATGTT	-0.01422	8833.48	-0.4907
AACATTGC	GCAATGTT	-0.06437	10088.7	0.1727
AACATTGG	CCAATGTT	0.05141	11202.3	0.6956
AACATTGT	ACAATGTT	0.1405	11884	0.9906
AACATTTA	TAAATGTT	-0.04161	9658.22	-0.045
AACATTTC	GAAATGTT	-0.09564	10013.6	0.1354
AACATTTG	CAAATGTT	-0.0238	9144.36	-0.318
AACCAAAA	TTTTGGTT	-0.14691	8554.86	-0.6508
AACCAAAC	GTTTGGTT	-0.10061	8046.04	-0.957
AACCAAAG	CTTTGGTT	-0.18517	7929.97	-1.0295
AACCAAAT	ATTTGGTT	-0.12198	9156.27	-0.3115
AACCAACA	TGTTGGTT	0.09631	12409.7	1.2067
AACCAACC	GGTTGGTT	-0.08691	8694.72	-0.5698
AACCAACG	CGTTGGTT	0.04833	12437.7	1.218
AACCAACT	AGTTGGTT	-0.21479	8671.61	-0.5831
AACCAAGA	TCTTGGTT	-0.2579	7957.97	-1.0119
AACCAAGC	GCTTGGTT	-0.10473	8489.49	-0.6891
AACCAAGG	CCTTGGTT	-0.30436	7717.79	-1.165
AACCAAGT	ACTTGGTT	0.06677	10139	0.1976
AACCAATA	TATTGGTT	-0.05637	12061	1.0644
AACCAATC	GATTGGTT	-0.1663	8317.96	-0.791
AACCAATG	CATTGGTT	-0.16497	8710.82	-0.5605
AACCAATT	AATTGGTT	-0.14832	9636.53	-0.0562
AACCACAA	TTGTGGTT	-0.00659	10659.1	0.4474
AACCACAC	GTGTGGTT	0.32734	19345.4	3.4237
AACCACAG	CTGTGGTT	0.03922	11384	0.7759
AACCACAT	ATGTGGTT	-0.17402	9206.2	-0.2843
AACCACCA	TGGTGGTT	-0.09505	10529	0.386
AACCACCC	GGGTGGTT	0.0094	9996.64	0.127
AACCACCG	CGGTGGTT	-0.20439	7377.15	-1.3904
AACCACCT	AGGTGGTT	0.01114	10889.8	0.5543
AACCACGA	TCGTGGTT	0.08885	11383.9	0.7759
AACCACGC	GCGTGGTT	0.09828	12469.5	1.2307
AACCACGG	CCGTGGTT	0.09682	10493.1	0.369
AACCACGT	ACGTGGTT	-0.17286	9053.63	-0.3678
AACCACTA	TAGTGGTT	0.06368	10528	0.3856
AACCACTC	GAGTGGTT	-0.06121	10034.6	0.1459
AACCACTG	CAGTGGTT	-0.30922	7716.44	-1.1658
AACCACTT	AAGTGGTT	-0.0564	9653.25	-0.0476
AACCAGAA	TTCTGGTT	-0.07731	8825.52	-0.4952
AACCAGAC	GTCTGGTT	-0.11424	9459.22	-0.149
AACCAGAG	CTCTGGTT	-0.09336	10095	0.1758
AACCAGAT	ATCTGGTT	-0.08817	9684.14	-0.0316
AACCAGCA	TGCTGGTT	-0.18619	9405.62	-0.1773
AACCAGCC	GGCTGGTT	-0.20729	8648.7	-0.5963
AACCAGCG	CGCTGGTT	-0.05497	9308.4	-0.2292
AACCAGCT	AGCTGGTT	0.15034	12547.2	1.2617
AACCAGGA	TCCTGGTT	-0.21503	7329.44	-1.4228
AACCAGGC	GCCTGGTT	0.02316	11515.9	0.8335
AACCAGGG	CCCTGGTT	-0.1639	8044.65	-0.9578
AACCAGGT	ACCTGGTT	0.10582	12558	1.266
AACCAGTA	TACTGGTT	-0.0368	8965.96	-0.4164
AACCAGTC	GACTGGTT	-0.16142	9341.17	-0.2117
AACCAGTG	CACTGGTT	0.02312	10343.8	0.2975
AACCAGTT	AACTGGTT	-0.03353	11052.2	0.6282
AACCATAA	TTATGGTT	-0.13951	8022.73	-0.9715
AACCATAC	GTATGGTT	-0.16251	7665.36	-1.199
AACCATAG	CTATGGTT	-0.04978	8527.75	-0.6666
AACCATAT	ATATGGTT	-0.15468	8746.9	-0.5399
AACCATCA	TGATGGTT	0.03823	9670.89	-0.0385
AACCATCC	GGATGGTT	-0.18472	8429.03	-0.7248
AACCATCG	CGATGGTT	0.11861	14543.8	1.9991
AACCATCT	AGATGGTT	-0.18088	7247.45	-1.4789
AACCATGA	TCATGGTT	-0.03697	10676.8	0.4556
AACCATGC	GCATGGTT	0.06276	12420	1.2109
AACCATGG	CCATGGTT	-0.04004	10193	0.2241
AACCATGT	ACATGGTT	0.23162	11630.9	0.8831
AACCATTA	TAATGGTT	-0.24037	8371.6	-0.7589
AACCATTC	GAATGGTT	-0.09458	9419.94	-0.1697
AACCATTG	CAATGGTT	-0.00144	10645.2	0.4409
AACCCAAA	TTTGGGTT	-0.11192	9235.21	-0.2686
AACCCAAC	GTTGGGTT	0.01598	8976.93	-0.4103
AACCCAAG	CTTGGGTT	-0.06242	8835.05	-0.4898
AACCCAAT	ATTGGGTT	-0.29799	7599.59	-1.242
AACCCACA	TGTGGGTT	0.2485	14876.5	2.1121
AACCCACC	GGTGGGTT	-0.16869	9251.75	-0.2597
AACCCACG	CGTGGGTT	-0.0881	9331.76	-0.2167
AACCCACT	AGTGGGTT	-0.19019	8320.41	-0.7895
AACCCAGA	TCTGGGTT	0.04816	10537.3	0.39
AACCCAGC	GCTGGGTT	-0.13277	9409.06	-0.1755
AACCCAGG	CCTGGGTT	-0.22608	7629.29	-1.2225
AACCCAGT	ACTGGGTT	-0.24824	8110.87	-0.9169
AACCCATA	TATGGGTT	0.09256	9973.71	0.1155
AACCCATC	GATGGGTT	-0.13105	8202.72	-0.8607
AACCCATG	CATGGGTT	-0.0325	8051.4	-0.9536
AACCCATT	AATGGGTT	-0.1631	9174.25	-0.3017
AACCCCAA	TTGGGGTT	-0.02087	9899.66	0.0783
AACCCCAC	GTGGGGTT	0.05314	11252.9	0.7181
AACCCCAG	CTGGGGTT	-0.42829	7278.61	-1.4575
AACCCCAT	ATGGGGTT	0.06517	11578.4	0.8605
AACCCCCA	TGGGGGTT	-0.14165	9725.08	-0.0105
AACCCCCC	GGGGGGTT	-0.17917	7574.87	-1.2583
AACCCCCG	CGGGGGTT	0.0634	10597.4	0.4184
AACCCCCT	AGGGGGTT	-0.14469	6641.26	-1.9151
AACCCCGA	TCGGGGTT	-0.24477	8573.32	-0.64
AACCCCGC	GCGGGGTT	0.16021	14388	1.9453
AACCCCGG	CCGGGGTT	-0.11979	7910.48	-1.0418
AACCCCGT	ACGGGGTT	0.00271	11716.9	0.9199
AACCCCTA	TAGGGGTT	-0.19059	7695.1	-1.1797
AACCCCTC	GAGGGGTT	0.12222	9301.65	-0.2328
AACCCCTG	CAGGGGTT	-0.13832	9567.64	-0.0921
AACCCCTT	AAGGGGTT	-0.00914	10540.6	0.3916
AACCCGAA	TTCGGGTT	0.03468	9648.63	-0.05
AACCCGAC	GTCGGGTT	0.13107	10912	0.5645
AACCCGAG	CTCGGGTT	-0.06018	10019.5	0.1384
AACCCGAT	ATCGGGTT	0.05818	12613.2	1.288
AACCCGCA	TGCGGGTT	-0.05267	9764.22	0.0095
AACCCGCC	GGCGGGTT	-0.04581	10187.1	0.2212
AACCCGCG	CGCGGGTT	0.26116	15266.4	2.2413
AACCCGCT	AGCGGGTT	0.04389	10441.4	0.3443
AACCCGGA	TCCGGGTT	-0.20424	8566.29	-0.6441
AACCCGGC	GCCGGGTT	-0.11154	9392.5	-0.1843
AACCCGGG	CCCGGGTT	-0.04411	8587.84	-0.6316
AACCCGGT	ACCGGGTT	-0.06904	9890.49	0.0737
AACCCGTA	TACGGGTT	-0.292	7367.09	-1.3972
AACCCGTC	GACGGGTT	0.15323	13721.1	1.7084
AACCCGTG	CACGGGTT	0.21039	12684.5	1.3161
AACCCGTT	AACGGGTT	0.03337	11945.2	1.0162
AACCCTAA	TTAGGGTT	-0.2317	7392.46	-1.38
AACCCTAC	GTAGGGTT	0.02367	11028.8	0.6176
AACCCTAG	CTAGGGTT	0.1217	9860.9	0.0587
AACCCTAT	ATAGGGTT	-0.17797	7910.64	-1.0417
AACCCTCA	TGAGGGTT	-0.04738	9741.15	-0.0023
AACCCTCC	GGAGGGTT	-0.12539	6627.66	-1.9253
AACCCTCG	CGAGGGTT	-0.14472	7962.07	-1.0093
AACCCTCT	AGAGGGTT	-0.25676	8767.73	-0.528
AACCCTGA	TCAGGGTT	-0.14795	9471.98	-0.1422
AACCCTGC	GCAGGGTT	0.08826	10523.4	0.3834
AACCCTGG	CCAGGGTT	0.00841	10820.3	0.5223
AACCCTGT	ACAGGGTT	-0.09493	8399.14	-0.7425
AACCCTTA	TAAGGGTT	-0.15008	8695.91	-0.5691
AACCCTTC	GAAGGGTT	-0.16395	8241.27	-0.8372
AACCCTTG	CAAGGGTT	-0.21567	9573.74	-0.0889
AACCGAAA	TTTCGGTT	-0.25426	7607.5	-1.2368
AACCGAAC	GTTCGGTT	-0.17309	9013.28	-0.3901
AACCGAAG	CTTCGGTT	0.05735	9368.44	-0.1971
AACCGAAT	ATTCGGTT	-0.15135	8670.97	-0.5834
AACCGACA	TGTCGGTT	0.1947	15482	2.3113
AACCGACC	GGTCGGTT	-0.02696	8852.17	-0.4802
AACCGACG	CGTCGGTT	-0.05005	11175.4	0.6836
AACCGACT	AGTCGGTT	-0.07453	10218.3	0.2365
AACCGAGA	TCTCGGTT	0.14518	14070.9	1.834
AACCGAGC	GCTCGGTT	-0.0252	9052.4	-0.3685
AACCGAGG	CCTCGGTT	-0.0817	8011.82	-0.9782
AACCGAGT	ACTCGGTT	-0.19316	8697.89	-0.568
AACCGATA	TATCGGTT	-0.08711	9197.17	-0.2892
AACCGATC	GATCGGTT	0.05213	10063.3	0.1602
AACCGATG	CATCGGTT	-0.13052	9810.28	0.033
AACCGATT	AATCGGTT	-0.06171	9483.78	-0.136
AACCGCAA	TTGCGGTT	-0.00689	9833.24	0.0447
AACCGCAC	GTGCGGTT	0.17204	13643.4	1.68
AACCGCAG	CTGCGGTT	-0.11662	9470.92	-0.1428
AACCGCAT	ATGCGGTT	-0.18371	8213.42	-0.8541
AACCGCCA	TGGCGGTT	0.09292	10848.9	0.5355
AACCGCCC	GGGCGGTT	-0.10785	8689.51	-0.5728
AACCGCCG	CGGCGGTT	-0.08519	8618.66	-0.6137
AACCGCCT	AGGCGGTT	-0.11205	9593.88	-0.0784
AACCGCGA	TCGCGGTT	0.32022	21777.7	4.0151
AACCGCGC	GCGCGGTT	0.08618	13107.8	1.48
AACCGCGG	CCGCGGTT	0.12862	12249	1.1416
AACCGCGT	ACGCGGTT	-0.03539	9956.56	0.1069
AACCGCTA	TAGCGGTT	0.14778	13692.7	1.698
AACCGCTC	GAGCGGTT	-0.12252	8421.16	-0.7294
AACCGCTG	CAGCGGTT	0.03411	9635.6	-0.0567
AACCGCTT	AAGCGGTT	-0.08091	9773.27	0.0141
AACCGGAA	TTCCGGTT	-0.07699	9033.86	-0.3787
AACCGGAC	GTCCGGTT	-0.20843	8013.8	-0.977
AACCGGAG	CTCCGGTT	-0.01954	8919.48	-0.4423
AACCGGAT	ATCCGGTT	-0.2131	8033.8	-0.9646
AACCGGCA	TGCCGGTT	0.08703	11433.1	0.7974
AACCGGCC	GGCCGGTT	-0.29219	6989.49	-1.6599
AACCGGCG	CGCCGGTT	-0.12422	9035.7	-0.3777
AACCGGCT	AGCCGGTT	-0.18449	7913.88	-1.0397
AACCGGGA	TCCCGGTT	-0.12821	8206.74	-0.8582
AACCGGGC	GCCCGGTT	-0.18244	8328.55	-0.7846
AACCGGGG	CCCCGGTT	-0.01292	9015.68	-0.3888
AACCGGGT	ACCCGGTT	-0.00896	8615.73	-0.6154
AACCGGTA	TACCGGTT	0.04755	9618.53	-0.0656
AACCGGTC	GACCGGTT	-0.1473	8011.59	-0.9784
AACCGGTG	CACCGGTT	-0.08844	9176.85	-0.3003
AACCGGTT	AACCGGTT	0.04825	10100.4	0.1785
AACCGTAA	TTACGGTT	-0.17628	8067.03	-0.944
AACCGTAC	GTACGGTT	-0.10746	8788.41	-0.5163
AACCGTAG	CTACGGTT	-0.10086	8881.21	-0.4638
AACCGTAT	ATACGGTT	-0.07038	9593.14	-0.0788
AACCGTCA	TGACGGTT	0.1652	14965.8	2.142
AACCGTCC	GGACGGTT	-0.02255	10497.2	0.371
AACCGTCG	CGACGGTT	0.14069	12183.9	1.115
AACCGTCT	AGACGGTT	0.09709	11855.9	0.9788
AACCGTGA	TCACGGTT	0.25833	17612.1	2.955
AACCGTGC	GCACGGTT	0.08507	10873.4	0.5468
AACCGTGG	CCACGGTT	0.08619	12585.5	1.277
AACCGTGT	ACACGGTT	0.19006	13853.1	1.7562
AACCGTTA	TAACGGTT	0.04279	10805	0.5153
AACCGTTC	GAACGGTT	0.15316	10608.8	0.4238
AACCGTTG	CAACGGTT	0.13004	12097.7	1.0796
AACCTAAA	TTTAGGTT	-0.01097	9471.55	-0.1425
AACCTAAC	GTTAGGTT	-0.05164	10135.1	0.1957
AACCTAAG	CTTAGGTT	-0.12785	9038.32	-0.3762
AACCTAAT	ATTAGGTT	-0.17254	8741.47	-0.543
AACCTACA	TGTAGGTT	0.1364	11286.2	0.7329
AACCTACC	GGTAGGTT	-0.14268	8438.25	-0.7193
AACCTACG	CGTAGGTT	-0.10077	9075.06	-0.356
AACCTACT	AGTAGGTT	-0.22186	8356.59	-0.7679
AACCTAGA	TCTAGGTT	-0.11298	8605.49	-0.6213
AACCTAGC	GCTAGGTT	-0.03333	8991.78	-0.402
AACCTAGG	CCTAGGTT	0.02664	7834.69	-1.0899
AACCTAGT	ACTAGGTT	-0.14893	8350.35	-0.7716
AACCTATA	TATAGGTT	-0.10597	9297.95	-0.2348
AACCTATC	GATAGGTT	-0.22908	7999.06	-0.9862
AACCTATG	CATAGGTT	-0.15957	8389.31	-0.7483
AACCTATT	AATAGGTT	-0.00511	9707.14	-0.0198
AACCTCAA	TTGAGGTT	-0.14512	9160.5	-0.3092
AACCTCAC	GTGAGGTT	0.20593	15266.1	2.2412
AACCTCAG	CTGAGGTT	-0.27596	9136.43	-0.3223
AACCTCAT	ATGAGGTT	-0.05692	10490.2	0.3677
AACCTCCA	TGGAGGTT	-0.12227	8667.89	-0.5852
AACCTCCC	GGGAGGTT	-0.08304	9086.52	-0.3497
AACCTCCG	CGGAGGTT	0.05867	10434.9	0.3412
AACCTCCT	AGGAGGTT	0.0323	10378.3	0.3141
AACCTCGA	TCGAGGTT	-0.08055	10151.9	0.2039
AACCTCGC	GCGAGGTT	0.19086	11609.8	0.874
AACCTCGG	CCGAGGTT	-0.14245	8281.97	-0.8126
AACCTCGT	ACGAGGTT	0.12795	9711.83	-0.0174
AACCTCTA	TAGAGGTT	-0.23227	8701.21	-0.5661
AACCTCTC	GAGAGGTT	-0.05775	10568.4	0.4047
AACCTCTG	CAGAGGTT	-0.08447	8688.67	-0.5733
AACCTCTT	AAGAGGTT	-0.13838	9136.67	-0.3222
AACCTGAA	TTCAGGTT	-0.26032	8303.56	-0.7996
AACCTGAC	GTCAGGTT	0.12331	11328.8	0.7517
AACCTGAG	CTCAGGTT	0.13453	13743	1.7163
AACCTGAT	ATCAGGTT	-0.13342	9949	0.1031
AACCTGCA	TGCAGGTT	-0.15037	8207.8	-0.8576
AACCTGCC	GGCAGGTT	-0.06536	10309	0.2806
AACCTGCG	CGCAGGTT	0.11396	13803.8	1.7384
AACCTGCT	AGCAGGTT	0.00095	11828.4	0.9672
AACCTGGA	TCCAGGTT	-0.17647	8604.15	-0.6221
AACCTGGC	GCCAGGTT	0.09138	10333.1	0.2923
AACCTGGG	CCCAGGTT	-0.12637	8000.3	-0.9854
AACCTGGT	ACCAGGTT	-0.05084	10192.6	0.2239
AACCTGTA	TACAGGTT	-0.19566	8120.29	-0.9111
AACCTGTC	GACAGGTT	0.23991	15396.4	2.2836
AACCTGTG	CACAGGTT	0.15209	13348.3	1.5708
AACCTTAA	TTAAGGTT	-0.18615	8493.16	-0.6869
AACCTTAC	GTAAGGTT	0.08258	12480.3	1.2351
AACCTTAG	CTAAGGTT	-0.20419	7751.71	-1.1431
AACCTTAT	ATAAGGTT	-0.11819	8560.57	-0.6474
AACCTTCA	TGAAGGTT	-0.05507	10115.2	0.1858
AACCTTCC	GGAAGGTT	-0.20359	8158.98	-0.8874
AACCTTCG	CGAAGGTT	-0.07495	9950.19	0.1037
AACCTTCT	AGAAGGTT	-0.00785	11629.2	0.8824
AACCTTGA	TCAAGGTT	-0.01555	9794.03	0.0247
AACCTTGC	GCAAGGTT	0.00971	9213.66	-0.2803
AACCTTGG	CCAAGGTT	-0.05665	9712.15	-0.0172
AACCTTGT	ACAAGGTT	-0.16719	8003.26	-0.9836
AACCTTTA	TAAAGGTT	-0.02792	9770.11	0.0125
AACCTTTC	GAAAGGTT	-0.10917	9579.26	-0.086
AACCTTTG	CAAAGGTT	-0.10231	9109.5	-0.3371
AACGAAAA	TTTTCGTT	-0.16804	8821.26	-0.4976
AACGAAAC	GTTTCGTT	0.04631	11499.5	0.8263
AACGAAAG	CTTTCGTT	-0.2223	9188.23	-0.2941
AACGAAAT	ATTTCGTT	-0.00233	10645.3	0.4409
AACGAACA	TGTTCGTT	-0.06235	10213.2	0.234
AACGAACC	GGTTCGTT	0.04563	9658.22	-0.045
AACGAACG	CGTTCGTT	-0.09837	9532.87	-0.1102
AACGAACT	AGTTCGTT	0.04371	10582.2	0.4112
AACGAAGA	TCTTCGTT	-0.03724	9469.95	-0.1433
AACGAAGC	GCTTCGTT	-0.06566	9567.64	-0.0921
AACGAAGG	CCTTCGTT	-0.2505	9417.19	-0.1712
AACGAAGT	ACTTCGTT	-0.13147	9029.31	-0.3812
AACGAATA	TATTCGTT	-0.17571	8609.87	-0.6188
AACGAATC	GATTCGTT	-0.02224	10912.4	0.5647
AACGAATG	CATTCGTT	0.0681	9956.56	0.1069
AACGAATT	AATTCGTT	-0.09191	8088.25	-0.9308
AACGACAA	TTGTCGTT	0.19509	12655.7	1.3047
AACGACAC	GTGTCGTT	0.3135	20031.1	3.5977
AACGACAG	CTGTCGTT	-0.00883	10595.7	0.4176
AACGACAT	ATGTCGTT	0.0507	10359.6	0.3051
AACGACCA	TGGTCGTT	0.08619	11071.9	0.6371
AACGACCC	GGGTCGTT	-0.03624	10592.6	0.4161
AACGACCG	CGGTCGTT	-0.10533	10181.6	0.2185
AACGACCT	AGGTCGTT	0.02943	9090.93	-0.3473
AACGACGA	TCGTCGTT	0.15828	12471.1	1.2314
AACGACGC	GCGTCGTT	0.19725	15593.5	2.3471
AACGACGG	CCGTCGTT	0.04165	9419.01	-0.1702
AACGACGT	ACGTCGTT	-0.03451	10116.6	0.1865
AACGACTA	TAGTCGTT	-0.02998	9570.93	-0.0903
AACGACTC	GAGTCGTT	-0.06646	10874	0.5471
AACGACTG	CAGTCGTT	0.1705	13761.7	1.7231
AACGACTT	AAGTCGTT	0.22432	12792	1.3582
AACGAGAA	TTCTCGTT	-0.00986	10200.1	0.2276
AACGAGAC	GTCTCGTT	0.02373	11279.9	0.7301
AACGAGAG	CTCTCGTT	-0.13228	7967.08	-1.0062
AACGAGAT	ATCTCGTT	-0.1015	9357.24	-0.2031
AACGAGCA	TGCTCGTT	0.15109	12073.5	1.0696
AACGAGCC	GGCTCGTT	-0.25259	8233.65	-0.8419
AACGAGCG	CGCTCGTT	0.02632	9655.23	-0.0465
AACGAGCT	AGCTCGTT	-0.10834	8885.9	-0.4612
AACGAGGA	TCCTCGTT	-0.05048	10126.2	0.1913
AACGAGGC	GCCTCGTT	-0.11603	10746.2	0.488
AACGAGGG	CCCTCGTT	-0.1576	9167.57	-0.3053
AACGAGGT	ACCTCGTT	0.07259	11480.3	0.818
AACGAGTA	TACTCGTT	0.04195	12233.2	1.1352
AACGAGTC	GACTCGTT	-0.11298	10375.2	0.3126
AACGAGTG	CACTCGTT	0.23138	15893.4	2.4423
AACGAGTT	AACTCGTT	-0.04792	11168.2	0.6804
AACGATAA	TTATCGTT	-0.01394	10643.7	0.4402
AACGATAC	GTATCGTT	0.04022	11234.6	0.71
AACGATAG	CTATCGTT	-0.26721	9086.68	-0.3496
AACGATAT	ATATCGTT	0.01064	10827.4	0.5256
AACGATCA	TGATCGTT	-0.06056	9859.37	0.0579
AACGATCC	GGATCGTT	-0.02795	9953.75	0.1055
AACGATCG	CGATCGTT	0.15081	13287.4	1.548
AACGATCT	AGATCGTT	0.02179	10618.1	0.4282
AACGATGA	TCATCGTT	-0.19496	8824.75	-0.4957
AACGATGC	GCATCGTT	-0.00935	10496.4	0.3706
AACGATGG	CCATCGTT	-0.08735	9871.2	0.0639
AACGATGT	ACATCGTT	0.05211	10441.6	0.3444
AACGATTA	TAATCGTT	-0.08248	9439.88	-0.1592
AACGATTC	GAATCGTT	0.04825	10564.9	0.403
AACGATTG	CAATCGTT	0.00515	10507.8	0.376
AACGCAAA	TTTGCGTT	-0.00842	10988.2	0.5992
AACGCAAC	GTTGCGTT	-0.09668	10736.9	0.4837
AACGCAAG	CTTGCGTT	-0.02834	9794.77	0.0251
AACGCAAT	ATTGCGTT	0.11376	11388.2	0.7778
AACGCACA	TGTGCGTT	0.05881	10299.1	0.2758
AACGCACC	GGTGCGTT	0.11925	12397.4	1.2018
AACGCACG	CGTGCGTT	0.24961	11470.4	0.8137
AACGCACT	AGTGCGTT	0.09074	11954.2	1.02
AACGCAGA	TCTGCGTT	-0.12059	10213.7	0.2342
AACGCAGC	GCTGCGTT	-0.03385	10326.4	0.289
AACGCAGG	CCTGCGTT	-0.24747	7259.25	-1.4708
AACGCAGT	ACTGCGTT	-0.04979	9007.61	-0.3932
AACGCATA	TATGCGTT	0.0155	9731	-0.0075
AACGCATC	GATGCGTT	-0.01777	11435.4	0.7984
AACGCATG	CATGCGTT	0.02851	11829	0.9674
AACGCATT	AATGCGTT	-0.0419	9229.14	-0.2719
AACGCCAA	TTGGCGTT	0.14131	12812	1.366
AACGCCAC	GTGGCGTT	0.26061	18887.5	3.3041
AACGCCAG	CTGGCGTT	0.03661	12100.3	1.0807
AACGCCAT	ATGGCGTT	0.17851	12215.3	1.1279
AACGCCCA	TGGGCGTT	0.18264	12178.7	1.1129
AACGCCCC	GGGGCGTT	0.27152	17821.7	3.0141
AACGCCCG	CGGGCGTT	0.12039	10799.1	0.5125
AACGCCCT	AGGGCGTT	0.22888	14516	1.9896
AACGCCGA	TCGGCGTT	0.07757	11874.8	0.9867
AACGCCGC	GCGGCGTT	0.11773	11679.2	0.9038
AACGCCGG	CCGGCGTT	-0.01831	11862.7	0.9816
AACGCCGT	ACGGCGTT	0.23169	15451	2.3013
AACGCCTA	TAGGCGTT	0.27059	18877.1	3.3014
AACGCCTC	GAGGCGTT	0.35632	17783.2	3.0033
AACGCCTG	CAGGCGTT	0.2874	16624	2.6667
AACGCCTT	AAGGCGTT	0.33775	23389.8	4.3717
AACGCGAA	TTCGCGTT	0.13447	14915.8	2.1252
AACGCGAC	GTCGCGTT	0.15881	12026.4	1.05
AACGCGAG	CTCGCGTT	0.145	13801.6	1.7376
AACGCGAT	ATCGCGTT	0.21906	16663	2.6784
AACGCGCA	TGCGCGTT	-0.00709	11613	0.8754
AACGCGCC	GGCGCGTT	0.15178	13640.2	1.6788
AACGCGCG	CGCGCGTT	0.28152	18314.5	3.1503
AACGCGCT	AGCGCGTT	0.19539	17087.1	2.8039
AACGCGGA	TCCGCGTT	0.06661	13019.1	1.4461
AACGCGGC	GCCGCGTT	0.02832	12409	1.2064
AACGCGGG	CCCGCGTT	0.01195	8062.63	-0.9467
AACGCGGT	ACCGCGTT	-0.01956	10807.6	0.5165
AACGCGTA	TACGCGTT	0.14215	13726.2	1.7102
AACGCGTC	GACGCGTT	0.17802	14640.7	2.0323
AACGCGTG	CACGCGTT	0.33318	20915.7	3.8134
AACGCGTT	AACGCGTT	0.15531	12735.6	1.3362
AACGCTAA	TTAGCGTT	0.08627	12038.4	1.055
AACGCTAC	GTAGCGTT	0.13459	14071.3	1.8342
AACGCTAG	CTAGCGTT	0.03406	10707.3	0.4699
AACGCTAT	ATAGCGTT	-0.06945	10709.2	0.4708
AACGCTCA	TGAGCGTT	0.04314	11364.1	0.7672
AACGCTCC	GGAGCGTT	-0.02989	9325.94	-0.2198
AACGCTCG	CGAGCGTT	0.20037	12785	1.3555
AACGCTCT	AGAGCGTT	-0.06413	10255.7	0.2547
AACGCTGA	TCAGCGTT	0.06352	10914.8	0.5658
AACGCTGC	GCAGCGTT	0.13724	14620.2	2.0253
AACGCTGG	CCAGCGTT	0.05844	10168.2	0.2119
AACGCTGT	ACAGCGTT	0.0061	11731.7	0.9262
AACGCTTA	TAAGCGTT	0.1705	13432.5	1.6022
AACGCTTC	GAAGCGTT	-0.03905	10421.8	0.335
AACGCTTG	CAAGCGTT	0.18767	10437	0.3423
AACGGAAA	TTTCCGTT	-0.18631	8679.77	-0.5784
AACGGAAC	GTTCCGTT	-0.11259	9614.69	-0.0676
AACGGAAG	CTTCCGTT	-0.23411	8482	-0.6935
AACGGAAT	ATTCCGTT	0.01224	11183.3	0.6871
AACGGACA	TGTCCGTT	0.0277	12367.7	1.1898
AACGGACC	GGTCCGTT	-0.10257	8820.87	-0.4979
AACGGACG	CGTCCGTT	-0.12242	9958.82	0.1081
AACGGACT	AGTCCGTT	0.00895	11197.1	0.6933
AACGGAGA	TCTCCGTT	-0.12971	6949.79	-1.6884
AACGGAGC	GCTCCGTT	0.05063	8800.04	-0.5097
AACGGAGG	CCTCCGTT	-0.00267	8416.83	-0.732
AACGGAGT	ACTCCGTT	0.05617	10721.6	0.4766
AACGGATA	TATCCGTT	-0.02439	10659.5	0.4476
AACGGATC	GATCCGTT	0.11702	10193	0.2241
AACGGATG	CATCCGTT	-0.08405	8753.16	-0.5363
AACGGATT	AATCCGTT	-0.16046	8241.89	-0.8369
AACGGCAA	TTGCCGTT	-0.06025	9033.86	-0.3787
AACGGCAC	GTGCCGTT	0.13373	14222.5	1.8876
AACGGCAG	CTGCCGTT	-0.04492	9208.02	-0.2834
AACGGCAT	ATGCCGTT	-0.16868	8903.79	-0.4511
AACGGCCA	TGGCCGTT	0.01238	10424	0.336
AACGGCCC	GGGCCGTT	-0.20475	8802.03	-0.5085
AACGGCCG	CGGCCGTT	-0.00866	10920.5	0.5683
AACGGCCT	AGGCCGTT	-0.13456	8545.91	-0.656
AACGGCGA	TCGCCGTT	-0.04145	10461.5	0.3539
AACGGCGC	GCGCCGTT	0.14103	13726.3	1.7102
AACGGCGG	CCGCCGTT	0.11873	11537.8	0.8429
AACGGCGT	ACGCCGTT	0.13558	12184.1	1.1151
AACGGCTA	TAGCCGTT	0.03839	11633.1	0.884
AACGGCTC	GAGCCGTT	0.22443	14268	1.9035
AACGGCTG	CAGCCGTT	-0.10701	9451.54	-0.153
AACGGCTT	AAGCCGTT	0.02477	9518.88	-0.1176
AACGGGAA	TTCCCGTT	-0.09957	9335.61	-0.2146
AACGGGAC	GTCCCGTT	-0.11696	9867.39	0.062
AACGGGAG	CTCCCGTT	-0.00961	9283.64	-0.2425
AACGGGAT	ATCCCGTT	-0.06697	8764.48	-0.5299
AACGGGCA	TGCCCGTT	-0.01946	10041.5	0.1493
AACGGGCC	GGCCCGTT	-0.19511	7777.23	-1.1266
AACGGGCG	CGCCCGTT	0.14097	13683.1	1.6945
AACGGGCT	AGCCCGTT	-0.20355	8098.17	-0.9247
AACGGGGA	TCCCCGTT	-0.11494	9221.31	-0.2762
AACGGGGC	GCCCCGTT	-0.02706	9815.63	0.0357
AACGGGGG	CCCCCGTT	0.16107	10793.9	0.5102
AACGGGGT	ACCCCGTT	-0.1316	9207.31	-0.2837
AACGGGTA	TACCCGTT	0.15357	14333.7	1.9265
AACGGGTC	GACCCGTT	0.02961	10484.8	0.365
AACGGGTG	CACCCGTT	0.22131	15832.1	2.4229
AACGGTAA	TTACCGTT	-0.28106	8402.02	-0.7408
AACGGTAC	GTACCGTT	-0.14225	10071.7	0.1643
AACGGTAG	CTACCGTT	-0.04641	8354.11	-0.7693
AACGGTAT	ATACCGTT	-0.18276	9570.45	-0.0906
AACGGTCA	TGACCGTT	0.20425	13342	1.5685
AACGGTCC	GGACCGTT	0.05143	9945.56	0.1014
AACGGTCG	CGACCGTT	0.08982	10936.4	0.5756
AACGGTCT	AGACCGTT	-0.20564	7464.34	-1.3317
AACGGTGA	TCACCGTT	0.17945	13254.5	1.5356
AACGGTGC	GCACCGTT	0.2723	13355.6	1.5735
AACGGTGG	CCACCGTT	-0.13697	10008.5	0.1329
AACGGTGT	ACACCGTT	0.10649	13276.5	1.5439
AACGGTTA	TAACCGTT	-0.0269	9236.76	-0.2678
AACGGTTC	GAACCGTT	0.10643	12054	1.0615
AACGGTTG	CAACCGTT	0.17134	12261.7	1.1468
AACGTAAA	TTTACGTT	-0.14693	8573.85	-0.6397
AACGTAAC	GTTACGTT	-0.15503	10319.3	0.2856
AACGTAAG	CTTACGTT	-0.07722	9977.73	0.1175
AACGTAAT	ATTACGTT	-0.13133	9248.32	-0.2616
AACGTACA	TGTACGTT	-0.05238	9246.29	-0.2627
AACGTACC	GGTACGTT	-0.35804	7440.99	-1.3473
AACGTACG	CGTACGTT	0.09202	11033.4	0.6197
AACGTACT	AGTACGTT	-0.21569	7904.75	-1.0454
AACGTAGA	TCTACGTT	-0.31713	6469.93	-2.0456
AACGTAGC	GCTACGTT	-0.08568	8458.52	-0.7073
AACGTAGG	CCTACGTT	0.00405	8542.28	-0.6581
AACGTAGT	ACTACGTT	-0.26389	7948.26	-1.018
AACGTATA	TATACGTT	-0.12767	9365.83	-0.1985
AACGTATC	GATACGTT	-0.09564	11367.2	0.7685
AACGTATG	CATACGTT	-0.15951	8186.4	-0.8706
AACGTATT	AATACGTT	0.06534	10455.5	0.3511
AACGTCAA	TTGACGTT	-0.04217	10881.2	0.5504
AACGTCAC	GTGACGTT	0.29787	16869.4	2.7398
AACGTCAG	CTGACGTT	-0.20228	8016.52	-0.9753
AACGTCAT	ATGACGTT	-0.07138	9603.59	-0.0733
AACGTCCA	TGGACGTT	-0.25101	8920.67	-0.4417
AACGTCCC	GGGACGTT	0.10981	10199.7	0.2274
AACGTCCG	CGGACGTT	-0.12805	10164.5	0.2101
AACGTCCT	AGGACGTT	-0.10268	8630.59	-0.6068
AACGTCGA	TCGACGTT	-0.26261	8856	-0.478
AACGTCGC	GCGACGTT	0.02402	11969.9	1.0266
AACGTCGG	CCGACGTT	-0.11296	8213.8	-0.8539
AACGTCGT	ACGACGTT	-0.06803	8533.84	-0.663
AACGTCTA	TAGACGTT	-0.30223	7999.95	-0.9856
AACGTCTC	GAGACGTT	0.01663	10669.2	0.4521
AACGTCTG	CAGACGTT	-0.16276	8964.82	-0.417
AACGTCTT	AAGACGTT	-0.1211	7271.85	-1.4622
AACGTGAA	TTCACGTT	0.08318	12368.3	1.1901
AACGTGAC	GTCACGTT	0.26813	16598.2	2.6589
AACGTGAG	CTCACGTT	0.20186	13469.8	1.6161
AACGTGAT	ATCACGTT	0.00163	10799.8	0.5129
AACGTGCA	TGCACGTT	0.08438	10554.7	0.3982
AACGTGCC	GGCACGTT	0.09275	13625.9	1.6736
AACGTGCG	CGCACGTT	0.31665	18655.2	3.2423
AACGTGCT	AGCACGTT	0.16463	15490.5	2.314
AACGTGGA	TCCACGTT	-0.15941	9471.05	-0.1427
AACGTGGC	GCCACGTT	0.2938	15011.6	2.1572
AACGTGGG	CCCACGTT	0.19152	13514.9	1.6328
AACGTGGT	ACCACGTT	0.04756	10718.5	0.4751
AACGTGTA	TACACGTT	0.08263	12394.6	1.2006
AACGTGTC	GACACGTT	0.36727	25258.8	4.7556
AACGTGTG	CACACGTT	0.41436	27539.4	5.1873
AACGTTAA	TTAACGTT	-0.07613	9189.95	-0.2932
AACGTTAC	GTAACGTT	-0.01075	10710.8	0.4715
AACGTTAG	CTAACGTT	-0.03138	10462	0.3542
AACGTTAT	ATAACGTT	0.05634	11294.7	0.7366
AACGTTCA	TGAACGTT	0.05949	11349.6	0.7608
AACGTTCC	GGAACGTT	-0.14119	9129.17	-0.3263
AACGTTCG	CGAACGTT	0.10096	12159	1.1048
AACGTTCT	AGAACGTT	-0.0222	11096.7	0.6483
AACGTTGA	TCAACGTT	-0.06197	8986.54	-0.4049
AACGTTGC	GCAACGTT	0.07891	11994.1	1.0366
AACGTTGG	CCAACGTT	0.014	10529	0.386
AACGTTGT	ACAACGTT	0.07355	11606.6	0.8726
AACGTTTA	TAAACGTT	-0.2312	9705.93	-0.0204
AACGTTTC	GAAACGTT	-0.17743	8366.09	-0.7622
AACGTTTG	CAAACGTT	0.05216	9580.43	-0.0854
AACTAAAA	TTTTAGTT	-0.09796	7720.23	-1.1634
AACTAAAC	GTTTAGTT	-0.18318	9156.44	-0.3114
AACTAAAG	CTTTAGTT	-0.0187	8312.13	-0.7945
AACTAAAT	ATTTAGTT	-0.07437	8883.52	-0.4625
AACTAACA	TGTTAGTT	0.21071	14148.9	1.8617
AACTAACC	GGTTAGTT	0.07928	11161.5	0.6774
AACTAACG	CGTTAGTT	0.17711	12332.4	1.1755
AACTAACT	AGTTAGTT	0.05373	9882.01	0.0694
AACTAAGA	TCTTAGTT	-0.11547	8732.18	-0.5483
AACTAAGC	GCTTAGTT	-0.26499	7311.46	-1.435
AACTAAGG	CCTTAGTT	-0.16374	7130.63	-1.5601
AACTAAGT	ACTTAGTT	-0.0041	8760.33	-0.5322
AACTAATA	TATTAGTT	-0.06312	8241.7	-0.837
AACTAATC	GATTAGTT	-0.21784	8546.62	-0.6556
AACTAATG	CATTAGTT	-0.04135	9633.04	-0.058
AACTAATT	AATTAGTT	-0.25075	8138.92	-0.8996
AACTACAA	TTGTAGTT	0.04652	10681.2	0.4577
AACTACAC	GTGTAGTT	0.17299	13140.1	1.4923
AACTACAG	CTGTAGTT	-0.00197	9837.62	0.0469
AACTACAT	ATGTAGTT	-0.07164	9035.26	-0.3779
AACTACCA	TGGTAGTT	-0.07104	9956.56	0.1069
AACTACCC	GGGTAGTT	-0.11456	8187.63	-0.8699
AACTACCG	CGGTAGTT	-0.17728	9512.43	-0.1209
AACTACCT	AGGTAGTT	-0.1099	9662.89	-0.0426
AACTACGA	TCGTAGTT	-0.14782	10472.2	0.3591
AACTACGC	GCGTAGTT	0.00809	10663.4	0.4494
AACTACGG	CCGTAGTT	-0.10979	9534.09	-0.1096
AACTACGT	ACGTAGTT	-0.09404	7986.67	-0.9939
AACTACTA	TAGTAGTT	0.05808	11398.8	0.7824
AACTACTC	GAGTAGTT	0.03521	9118.93	-0.3319
AACTACTG	CAGTAGTT	-0.17955	9882.66	0.0697
AACTACTT	AAGTAGTT	0.01205	9722.68	-0.0118
AACTAGAA	TTCTAGTT	-0.11302	7992.52	-0.9903
AACTAGAC	GTCTAGTT	-0.27919	7600.65	-1.2413
AACTAGAG	CTCTAGTT	-0.22871	8791.7	-0.5144
AACTAGAT	ATCTAGTT	-0.29471	7928.26	-1.0306
AACTAGCA	TGCTAGTT	0.16491	12339.9	1.1786
AACTAGCC	GGCTAGTT	-0.18322	8689.59	-0.5727
AACTAGCG	CGCTAGTT	-0.22297	9591.04	-0.0799
AACTAGCT	AGCTAGTT	0.05659	9889.58	0.0732
AACTAGGA	TCCTAGTT	-0.27208	8523.56	-0.6691
AACTAGGC	GCCTAGTT	-0.05082	9156.61	-0.3113
AACTAGGG	CCCTAGTT	-0.02719	9450	-0.1538
AACTAGGT	ACCTAGTT	-0.09461	8348.39	-0.7728
AACTAGTA	TACTAGTT	-0.15143	8216.71	-0.8522
AACTAGTC	GACTAGTT	0.04215	10353.2	0.302
AACTAGTG	CACTAGTT	0.14027	12266.3	1.1487
AACTAGTT	AACTAGTT	0.01773	10250.3	0.2521
AACTATAA	TTATAGTT	-0.19291	8339.54	-0.7781
AACTATAC	GTATAGTT	-0.03081	9452.95	-0.1523
AACTATAG	CTATAGTT	-0.06207	10908.3	0.5628
AACTATAT	ATATAGTT	0.08189	9987.42	0.1224
AACTATCA	TGATAGTT	0.02255	11897.9	0.9964
AACTATCC	GGATAGTT	-0.19143	8163.54	-0.8846
AACTATCG	CGATAGTT	0.06987	10872.8	0.5465
AACTATCT	AGATAGTT	-0.03535	9074.91	-0.3561
AACTATGA	TCATAGTT	-0.14045	9000.6	-0.3971
AACTATGC	GCATAGTT	-0.03757	10107	0.1818
AACTATGG	CCATAGTT	-0.27164	6698.67	-1.8721
AACTATGT	ACATAGTT	0.14929	9723.44	-0.0114
AACTATTA	TAATAGTT	-0.07638	7987.43	-0.9935
AACTATTC	GAATAGTT	-0.03727	10599.8	0.4195
AACTATTG	CAATAGTT	0.01012	10097.4	0.177
AACTCAAA	TTTGAGTT	-0.11703	9784.65	0.0199
AACTCAAC	GTTGAGTT	-0.06785	10481.9	0.3637
AACTCAAG	CTTGAGTT	-0.16934	8587.77	-0.6316
AACTCAAT	ATTGAGTT	-0.2912	8993	-0.4013
AACTCACA	TGTGAGTT	0.24408	15208.2	2.2222
AACTCACC	GGTGAGTT	0.04961	10817.7	0.5212
AACTCACG	CGTGAGTT	-0.00809	11212.3	0.7001
AACTCACT	AGTGAGTT	0.01584	10677.9	0.4562
AACTCAGA	TCTGAGTT	-0.08255	8866.78	-0.4719
AACTCAGC	GCTGAGTT	0.00309	9101.36	-0.3415
AACTCAGG	CCTGAGTT	-0.08291	9007.83	-0.3931
AACTCAGT	ACTGAGTT	-0.23958	8148.68	-0.8937
AACTCATA	TATGAGTT	0.03465	11667.7	0.8989
AACTCATC	GATGAGTT	-0.04523	9956.56	0.1069
AACTCATG	CATGAGTT	-0.19302	9294.48	-0.2367
AACTCATT	AATGAGTT	-0.13912	9110.67	-0.3364
AACTCCAA	TTGGAGTT	0.13001	12082.9	1.0734
AACTCCAC	GTGGAGTT	0.1623	12314.2	1.1682
AACTCCAG	CTGGAGTT	-0.16426	7278.12	-1.4578
AACTCCAT	ATGGAGTT	0.02085	10685.3	0.4596
AACTCCCA	TGGGAGTT	0.05491	11012.1	0.6101
AACTCCCC	GGGGAGTT	0.01357	10067.5	0.1623
AACTCCCG	CGGGAGTT	0.03611	10170.8	0.2132
AACTCCCT	AGGGAGTT	-0.24803	8463.32	-0.7045
AACTCCGA	TCGGAGTT	-0.08226	8297.77	-0.8031
AACTCCGC	GCGGAGTT	-0.20042	8833.61	-0.4906
AACTCCGG	CCGGAGTT	-0.1181	8110.93	-0.9169
AACTCCGT	ACGGAGTT	-0.02889	8989.43	-0.4033
AACTCCTA	TAGGAGTT	6e-05	10245.2	0.2496
AACTCCTC	GAGGAGTT	0.0108	10455.2	0.351
AACTCCTG	CAGGAGTT	0.01193	8316.07	-0.7921
AACTCCTT	AAGGAGTT	-0.10461	9032.96	-0.3792
AACTCGAA	TTCGAGTT	0.00287	10269.1	0.2613
AACTCGAC	GTCGAGTT	0.17375	13560.4	1.6495
AACTCGAG	CTCGAGTT	-0.06165	8995.5	-0.4
AACTCGAT	ATCGAGTT	0.10569	10600.1	0.4197
AACTCGCA	TGCGAGTT	0.27439	17766.9	2.9987
AACTCGCC	GGCGAGTT	0.1669	11730.2	0.9255
AACTCGCG	CGCGAGTT	0.30303	16599.7	2.6594
AACTCGCT	AGCGAGTT	-0.05082	9956.56	0.1069
AACTCGGA	TCCGAGTT	-0.0984	9182.34	-0.2973
AACTCGGC	GCCGAGTT	-0.0683	10387.4	0.3184
AACTCGGG	CCCGAGTT	-0.17485	9028.13	-0.3819
AACTCGGT	ACCGAGTT	-0.03565	9573.06	-0.0892
AACTCGTA	TACGAGTT	0.01877	8851.14	-0.4807
AACTCGTC	GACGAGTT	0.14791	12522.2	1.2518
AACTCGTG	CACGAGTT	0.23454	14870.6	2.1101
AACTCTAA	TTAGAGTT	-0.25491	7320.89	-1.4286
AACTCTAC	GTAGAGTT	0.23977	11220.7	0.7038
AACTCTAG	CTAGAGTT	-0.11345	9815.63	0.0357
AACTCTAT	ATAGAGTT	-0.10226	9684.18	-0.0316
AACTCTCA	TGAGAGTT	0.08918	12108.3	1.0839
AACTCTCC	GGAGAGTT	-0.02573	8036.3	-0.963
AACTCTCG	CGAGAGTT	-0.13011	10155.9	0.2059
AACTCTCT	AGAGAGTT	-0.11722	7902.71	-1.0467
AACTCTGA	TCAGAGTT	-0.06446	7379.16	-1.389
AACTCTGC	GCAGAGTT	0.15693	13348.3	1.5708
AACTCTGG	CCAGAGTT	0.00454	8587.49	-0.6318
AACTCTGT	ACAGAGTT	-0.024	9433.84	-0.1624
AACTCTTA	TAAGAGTT	-0.42022	7496.86	-1.31
AACTCTTC	GAAGAGTT	-0.0307	10041.5	0.1493
AACTCTTG	CAAGAGTT	-0.02976	10973.2	0.5924
AACTGAAA	TTTCAGTT	0.00271	8954.5	-0.4228
AACTGAAC	GTTCAGTT	-0.27006	9674.07	-0.0368
AACTGAAG	CTTCAGTT	-0.0081	8430.42	-0.7239
AACTGAAT	ATTCAGTT	-0.18927	8141.98	-0.8978
AACTGACA	TGTCAGTT	0.28543	18419.3	3.1788
AACTGACC	GGTCAGTT	-0.15826	9124.72	-0.3287
AACTGACG	CGTCAGTT	0.09008	12191.3	1.1181
AACTGACT	AGTCAGTT	-0.17121	8791.6	-0.5145
AACTGAGA	TCTCAGTT	0.05576	12045.3	1.0579
AACTGAGC	GCTCAGTT	-0.22785	8397.78	-0.7433
AACTGAGG	CCTCAGTT	0.03018	10031.8	0.1445
AACTGAGT	ACTCAGTT	-0.04539	9375.47	-0.1934
AACTGATA	TATCAGTT	0.11173	12472.6	1.232
AACTGATC	GATCAGTT	-0.07381	10748.3	0.489
AACTGATG	CATCAGTT	0.12468	12348.5	1.182
AACTGATT	AATCAGTT	-0.21397	8554.82	-0.6508
AACTGCAA	TTGCAGTT	-0.08277	11087.7	0.6442
AACTGCAC	GTGCAGTT	-0.05721	11160.2	0.6768
AACTGCAG	CTGCAGTT	-0.06935	9633.37	-0.0579
AACTGCAT	ATGCAGTT	-0.09778	9811.79	0.0338
AACTGCCA	TGGCAGTT	0.18717	15478.1	2.31
AACTGCCC	GGGCAGTT	-0.10038	9742.76	-0.0015
AACTGCCG	CGGCAGTT	-0.08841	8820.92	-0.4978
AACTGCCT	AGGCAGTT	0.06545	8465.75	-0.703
AACTGCGA	TCGCAGTT	0.34993	22820.4	4.2487
AACTGCGC	GCGCAGTT	0.04846	10772	0.5
AACTGCGG	CCGCAGTT	-0.05479	11619.3	0.8781
AACTGCGT	ACGCAGTT	0.01024	9958.55	0.1079
AACTGCTA	TAGCAGTT	0.02555	12117	1.0875
AACTGCTC	GAGCAGTT	-0.02048	9768.48	0.0117
AACTGCTG	CAGCAGTT	0.09062	12793.8	1.3589
AACTGCTT	AAGCAGTT	0.09389	9621.18	-0.0642
AACTGGAA	TTCCAGTT	-0.24386	7143.48	-1.5511
AACTGGAC	GTCCAGTT	0.01427	10255.3	0.2545
AACTGGAG	CTCCAGTT	-0.073	9919.77	0.0884
AACTGGAT	ATCCAGTT	0.01321	9043.01	-0.3737
AACTGGCA	TGCCAGTT	0.21248	11607.1	0.8728
AACTGGCC	GGCCAGTT	-0.04535	8916.42	-0.4441
AACTGGCG	CGCCAGTT	0.15081	14583.9	2.0129
AACTGGCT	AGCCAGTT	-0.17134	9440.71	-0.1587
AACTGGGA	TCCCAGTT	-0.16275	8624.29	-0.6104
AACTGGGC	GCCCAGTT	-0.10876	10466.2	0.3562
AACTGGGG	CCCCAGTT	-0.20152	7862.62	-1.0721
AACTGGGT	ACCCAGTT	0.06715	10620.5	0.4293
AACTGGTA	TACCAGTT	-0.21719	9680.41	-0.0335
AACTGGTC	GACCAGTT	-0.20522	8750.91	-0.5376
AACTGGTG	CACCAGTT	0.20197	14681.2	2.0461
AACTGTAA	TTACAGTT	0.04376	12165.5	1.1075
AACTGTAC	GTACAGTT	-0.17882	9076.58	-0.3552
AACTGTAG	CTACAGTT	0.01517	11610	0.8741
AACTGTAT	ATACAGTT	-0.0817	9996.79	0.1271
AACTGTCA	TGACAGTT	0.21184	16817.9	2.7246
AACTGTCC	GGACAGTT	-0.08527	9376.64	-0.1927
AACTGTCG	CGACAGTT	0.24963	16251.6	2.5535
AACTGTCT	AGACAGTT	0.11105	10504.9	0.3746
AACTGTGA	TCACAGTT	0.36801	24413.9	4.5857
AACTGTGC	GCACAGTT	-0.07181	10486.8	0.366
AACTGTGG	CCACAGTT	0.12654	13853.2	1.7562
AACTGTGT	ACACAGTT	0.18568	13949.3	1.7907
AACTGTTA	TAACAGTT	0.26281	17016.2	2.7831
AACTGTTC	GAACAGTT	0.01735	10473.2	0.3595
AACTGTTG	CAACAGTT	0.22924	14230.7	1.8904
AACTTAAA	TTTAAGTT	-0.11576	8111.89	-0.9163
AACTTAAC	GTTAAGTT	0.02118	10305.3	0.2788
AACTTAAG	CTTAAGTT	-0.15813	8493.77	-0.6865
AACTTAAT	ATTAAGTT	-0.07878	9337.28	-0.2138
AACTTACA	TGTAAGTT	0.02072	9764.98	0.0099
AACTTACC	GGTAAGTT	-0.02898	7752.97	-1.1422
AACTTACG	CGTAAGTT	-0.06836	10735.4	0.483
AACTTACT	AGTAAGTT	-0.19988	8270.6	-0.8195
AACTTAGA	TCTAAGTT	-0.11809	9748.89	0.0017
AACTTAGC	GCTAAGTT	-0.00029	8793.25	-0.5135
AACTTAGG	CCTAAGTT	-0.24825	8724.01	-0.553
AACTTAGT	ACTAAGTT	-0.06178	8513.26	-0.6751
AACTTATA	TATAAGTT	-0.23055	9038.19	-0.3763
AACTTATC	GATAAGTT	-0.01565	9329.12	-0.2181
AACTTATG	CATAAGTT	-0.28587	8321.71	-0.7887
AACTTATT	AATAAGTT	-0.24808	8915.17	-0.4448
AACTTCAA	TTGAAGTT	-0.07274	9743.43	-0.0011
AACTTCAC	GTGAAGTT	0.17251	13068.4	1.465
AACTTCAG	CTGAAGTT	-0.245	8405.37	-0.7388
AACTTCAT	ATGAAGTT	-0.02576	9089.34	-0.3481
AACTTCCA	TGGAAGTT	-0.03898	9615.93	-0.0669
AACTTCCC	GGGAAGTT	-0.1364	8757.86	-0.5337
AACTTCCG	CGGAAGTT	-0.195	8369.19	-0.7603
AACTTCCT	AGGAAGTT	-0.11881	10462.3	0.3543
AACTTCGA	TCGAAGTT	-0.00673	9910.89	0.084
AACTTCGC	GCGAAGTT	0.06208	12029.6	1.0514
AACTTCGG	CCGAAGTT	-0.25371	7807.73	-1.1071
AACTTCGT	ACGAAGTT	-0.15118	9472.92	-0.1417
AACTTCTA	TAGAAGTT	-0.10429	7570.31	-1.2613
AACTTCTC	GAGAAGTT	-0.02023	9756.17	0.0054
AACTTCTG	CAGAAGTT	-0.00448	10425.8	0.3369
AACTTCTT	AAGAAGTT	0.01405	9023.46	-0.3845
AACTTGAA	TTCAAGTT	-0.21067	8637.59	-0.6027
AACTTGAC	GTCAAGTT	0.17256	13766.2	1.7247
AACTTGAG	CTCAAGTT	-0.00098	9493.37	-0.131
AACTTGAT	ATCAAGTT	-0.15864	9519.96	-0.117
AACTTGCA	TGCAAGTT	0.11443	13138.6	1.4917
AACTTGCC	GGCAAGTT	0.09321	11811.5	0.96
AACTTGCG	CGCAAGTT	0.20412	12777.6	1.3526
AACTTGCT	AGCAAGTT	-0.04537	10404.1	0.3265
AACTTGGA	TCCAAGTT	-0.09597	9979.29	0.1183
[truncated: 30,897 more rows]
